# Supplementary material for: NME4 mediates metabolic reprogramming and promotes nonalcoholic fatty liver disease progression
Source: EMBO Rep. 2023 Dec 14;25(1):22. doi: 10.1038/s44319-023-00012-6 (PMC10897415; doi:10.1038/s44319-023-00012-6)
Supplement: Supplementary file 3 — Table EV1 [file 44319_2023_12_MOESM3_ESM.xlsx]

## Sheet: Sheet1
Complete list of proteins identified by NME4 TAP-MS
Bait	Prey	Score	PSM_1	PSM_2
NME4	NME5	1	2	1
NME4	NME2	1	30	32
NME4	NME3	1	14	19
NME4	NME1	1	33	41
NME4	PGAM5	1	3	3
NME4	KCNS1	0.999339	6	7
NME4	HAGH	0.998971	3	3
NME4	HADH	0.998905	5	2
NME4	NINL	0.998856	8	7
NME4	PDSS2	0.998825	3	3
NME4	ATPAF2	0.998783	2	4
NME4	ME2	0.998776	5	4
NME4	LYRM7	0.99862	3	2
NME4	ARG2	0.998592	2	3
NME4	ALKBH7	0.998272	2	2
NME4	METAP1D	0.998272	2	2
NME4	MMAB	0.998272	2	2
NME4	MSRB2	0.99766	1	4
NME4	MUT	0.997323	3	3
NME4	GUCD1	0.997149	1	2
NME4	GLRX5	0.997108	2	1
NME4	DGUOK	0.997108	2	1
NME4	NIPSNAP3A	0.997108	2	1
NME4	PHYH	0.997108	2	1
NME4	PDSS1	0.996882	3	1
NME4	CARS2	0.996864	2	2
NME4	NUDT19	0.996843	1	2
NME4	IVD	0.996381	2	1
NME4	UQCC2	0.995985	1	1
NME4	ISCA1	0.995985	1	1
NME4	ISCU	0.995985	1	1
NME4	MACROD1	0.995985	1	1
NME4	NDUFS6	0.995985	1	1
NME4	TXN2	0.995985	1	1
NME4	NDUFAF5	0.995964	1	1
NME4	SIRT3	0.995213	1	1
NME4	TRMT1	0.994379	1	2
NME4	TRMT61B	0.994379	1	1
NME4	SMYD1	0.994264	1	1
NME4	CRAT	0.992901	1	1
NME4	FBXO21	0.99287	1	1
NME4	PREPL	0.991966	1	1
NME4	GATD3B	0.990707	1	1
NME4	ATPAF1	0.985576	4	5
NME4	FH	0.985083	4	6
NME4	DHTKD1	0.984485	3	3
NME4	ACO2	0.984439	4	2
NME4	MGME1	0.981363	3	3
NME4	PCNP	0.980636	1	1
NME4	SMCHD1	0.980181	2	6
NME4	ADO	0.98009	1	1
NME4	NDUFAF7	0.979385	1	2
NME4	TST	0.97936	1	1
NME4	PPIF	0.979242	1	2
NME4	CUTA	0.978894	1	1
NME4	CHCHD2P9	0.978495	1	1
NME4	ALAS1	0.978495	2	3
NME4	RCC1L	0.97724	2	1
NME4	QRSL1	0.977167	1	1
NME4	NT5DC3	0.976854	1	1
NME4	MLYCD	0.976259	1	1
NME4	ALDOC	0.973833	1	1
NME4	VARS2	0.973221	1	1
NME4	TXNRD1	0.967506	1	1
NME4	NADK2	0.960994	4	4
NME4	ZYG11B	0.958509	11	8
NME4	TSFM	0.951427	2	2
NME4	BCKDK	0.944457	3	2
NME4	ARID5B	0.943164	18	55
NME4	NFU1	0.938912	7	7
NME4	COX5B	0.932936	1	1
NME4	TFG	0.924592	1	1
NME4	FARP1	0.919788	1	1
NME4	HSPE1	0.918074	2	1
NME4	NDUFA2	0.896656	2	2
NME4	ECHS1	0.887982	1	2
NME4	FMNL2	0.887926	2	4
NME4	MTERF4	0.869539	1	1
NME4	GSR	0.862055	2	1
NME4	SARS2	0.844645	7	4
NME4	FBN2	0.844516	2	1
NME4	NOA1	0.843779	3	5
NME4	PNPT1	0.84025	6	3
NME4	D2HGDH	0.838182	1	1
NME4	PITRM1	0.835943	4	5
NME4	ECI1	0.835352	2	2
NME4	ZER1	0.826278	1	1
NME4	PDPR	0.822861	3	3
NME4	ACSF3	0.80656	2	3
NME4	TRMT10C	0.790878	4	5
NME4	ISOC2	0.783775	4	4
NME4	PPA2	0.781686	2	2
NME4	NSA2	0.772404	1	1
NME4	NDUFA5	0.753708	1	1
NME4	GRPEL1	0.737664	3	3
NME4	SF3B4	0.736704	1	1
NME4	CDK5RAP1	0.729404	3	2
NME4	FAHD2B	0.727252	1	1
NME4	GRSF1	0.722965	2	2
NME4	UQCRFS1	0.711333	4	4
NME4	OGDH	0.699399	4	2
NME4	MIPEP	0.690631	11	17
NME4	DDX51	0.672206	1	1
NME4	LSM4	0.639312	1	1
NME4	NDUFV2	0.600031	3	1
NME4	RBFOX1	0.590217	1	1
NME4	LETM1	0.56259	1	1
NME4	ALDH5A1	0.553513	1	2
NME4	NUDT21	0.553471	2	2
NME4	DCXR	0.551677	1	2
NME4	NSUN4	0.551302	1	2
NME4	MRTO4	0.546828	1	1
NME4	TOP3A	0.529359	1	1
NME4	PMPCA	0.52762	1	1
NME4	YARS2	0.523348	3	2
NME4	AMOT	0.518203	2	3
NME4	BOLA3	0.498015	1	0
NME4	HINT2	0.498015	1	0
NME4	TACO1	0.498015	1	0
NME4	UQCC1	0.498015	1	0
NME4	ABHD10	0.49797	0	1
NME4	MAPRE1	0.49797	0	1
NME4	UNG	0.49797	0	1
NME4	MRM1	0.497952	1	0
NME4	MCAT	0.497685	1	0
NME4	VN1R2	0.497664	1	0
NME4	CCDC51	0.497525	0	1
NME4	OXSM	0.497299	1	0
NME4	FMC1	0.497215	0	2
NME4	STK32C	0.497149	0	1
NME4	GRAMD4	0.496711	1	0
NME4	TMPRSS7	0.495613	1	0
NME4	PRDM16	0.495369	1	0
NME4	DNAH6	0.495338	0	1
NME4	KYAT3	0.495338	0	1
NME4	PIWIL2	0.495338	0	1
NME4	SELENOO	0.495338	0	1
NME4	PDK2	0.492658	3	0
NME4	GRHPR	0.491674	1	0
NME4	POTEI	0.490481	0	4
NME4	MIEF1	0.489484	1	0
NME4	BCS1L	0.489067	0	1
NME4	GFM1	0.488632	5	4
NME4	FPGS	0.487297	0	1
NME4	SMAP	0.487123	0	1
NME4	IBA57	0.479034	2	2
NME4	COP1	0.476454	1	0
NME4	MICU2	0.467447	1	0
NME4	PPAN	0.466171	2	3
NME4	DNLZ	0.465764	0	1
NME4	GRPEL2	0.462465	1	0
NME4	GSS	0.462141	1	0
NME4	CACTIN	0.459402	0	1
NME4	UQCRC1	0.456082	2	2
NME4	TRO	0.451851	1	0
NME4	ANK2	0.451385	1	0
NME4	DLG1	0.449713	0	1
NME4	NHP2	0.446258	1	1
NME4	RPUSD3	0.434893	1	0
NME4	ARL2	0.429261	0	1
NME4	LARS2	0.429018	2	0
NME4	ACOT2	0.4264	0	1
NME4	RPL22L1	0.424728	1	0
NME4	CUL2	0.423928	0	2
NME4	PRSS3	0.419068	1	0
NME4	MPST	0.416009	0	2
NME4	NNT	0.413815	0	1
NME4	TPR	0.412056	0	1
NME4	ZCCHC8	0.411378	1	1
NME4	CFAP46	0.407721	0	1
NME4	TEX10	0.395943	1	1
NME4	GOT2	0.3881	3	1
NME4	THNSL1	0.386842	1	1
NME4	TMEM160	0.377702	1	0
NME4	LONP1	0.374963	1	1
NME4	TAMM41	0.374483	1	0
NME4	ABT1	0.372234	1	0
NME4	PUS1	0.36001	1	0
NME4	RRS1	0.358908	2	2
NME4	PRDX5	0.357966	1	0
NME4	TEP1	0.344492	0	1
NME4	XPNPEP3	0.341217	1	0
NME4	RSAD1	0.34049	2	1
NME4	ARL6IP5	0.3387	1	0
NME4	GTPBP6	0.338091	1	1
NME4	KIF13B	0.338032	1	0
NME4	LARP7	0.327926	1	1
NME4	LATS1	0.323543	0	1
NME4	UTP14A	0.323299	1	0
NME4	RBM15	0.32218	1	0
NME4	PPOX	0.313214	0	1
NME4	AKAP1	0.307342	0	1
NME4	WDR82	0.305649	1	1
NME4	POLG	0.300584	2	1
NME4	ZNF638	0.299503	2	1
NME4	SRSF11	0.299392	0	1
NME4	KARS	0.299343	1	1
NME4	CPSF6	0.289647	1	0
NME4	CTTN	0.285326	1	0
NME4	PDE12	0.282851	1	0
NME4	TIMM44	0.280212	4	1
NME4	DHX36	0.277521	2	2
NME4	VWA8	0.276913	6	5
NME4	RBM34	0.276544	3	2
NME4	GPC4	0.272546	1	0
NME4	NIFK	0.267398	1	1
NME4	ECH1	0.266285	3	4
NME4	NEPRO	0.258168	0	1
NME4	ACAA2	0.254278	1	0
NME4	POLDIP2	0.253124	5	6
NME4	U2SURP	0.24704	2	2
NME4	RIBC2	0.241683	0	1
NME4	AHNAK	0.239145	3	0
NME4	TRMT112	0.236652	1	0
NME4	TRMT11	0.232738	0	1
NME4	GUF1	0.230481	1	0
NME4	HS2ST1	0.228357	1	0
NME4	NDUFAF3	0.22761	1	3
NME4	ALDH1L2	0.224137	6	4
NME4	CPOX	0.223195	1	1
NME4	CMAS	0.222496	0	1
NME4	DECR1	0.216833	4	3
NME4	SF3A1	0.214417	2	1
NME4	RPIA	0.213221	1	1
NME4	DLST	0.210631	8	9
NME4	NOL10	0.210388	0	1
NME4	KRI1	0.208051	2	1
NME4	PRPF4	0.206539	0	1
NME4	SNW1	0.205079	0	1
NME4	TRMT1L	0.202291	1	2
NME4	MYH11	0.19288	1	0
NME4	ALDH6A1	0.192359	1	1
NME4	CBR4	0.188357	1	1
NME4	SRSF2	0.186463	2	2
NME4	BCAS2	0.179705	0	1
NME4	RPL36A	0.175512	1	0
NME4	CORO1C	0.175032	1	0
NME4	RALY	0.174994	3	1
NME4	GLS	0.174869	1	1
NME4	TFB1M	0.17141	1	0
NME4	ZNF346	0.170833	1	0
NME4	SURF6	0.169112	0	1
NME4	SSBP1	0.166351	7	7
NME4	CKMT1A	0.165364	1	1
NME4	EXOSC7	0.161078	2	1
NME4	LUC7L	0.154977	1	1
NME4	TXNDC5	0.154271	1	1
NME4	TMLHE	0.148719	2	2
NME4	SCAF8	0.146692	0	1
NME4	IARS2	0.146233	14	15
NME4	PDK1	0.141936	3	5
NME4	RRP15	0.135641	1	1
NME4	WDR3	0.132289	1	0
NME4	BCLAF1	0.127506	1	0
NME4	PPTC7	0.12623	1	2
NME4	POLRMT	0.12138	4	3
NME4	ALDH2	0.120737	4	5
NME4	TP53	0.12024	2	1
NME4	KRR1	0.117014	0	1
NME4	DNAJC9	0.116162	1	0
NME4	NUBPL	0.11611	1	1
NME4	MYH10	0.115682	0	1
NME4	MRM3	0.114354	1	1
NME4	FLAD1	0.112501	5	2
NME4	SUCLG2	0.112414	3	5
NME4	RRP12	0.103202	2	2
NME4	DDX52	0.102653	0	1
NME4	DDX54	0.101502	4	5
NME4	CS	0.101168	1	1
NME4	AP1B1	0.0998436	1	0
NME4	DDX55	0.0963184	0	1
NME4	DAP3	0.0952303	4	5
NME4	NOP14	0.0936659	1	0
NME4	HNRNPH3	0.0915731	0	1
NME4	DDX24	0.0906101	2	2
NME4	TFB2M	0.086932	1	0
NME4	SLIRP	0.0865183	4	4
NME4	SRSF10	0.0860629	1	0
NME4	GLDC	0.0823848	3	2
NME4	MDH2	0.0792213	4	5
NME4	PMPCB	0.0788111	2	1
NME4	BCKDHA	0.0757101	6	7
NME4	PLPP6	0.0748653	0	1
NME4	C7orf50	0.0724422	1	1
NME4	PTCD3	0.0722823	7	10
NME4	POP1	0.0719207	0	1
NME4	SRPK2	0.0658265	2	1
NME4	EXOSC5	0.0644672	1	0
NME4	PRPF40A	0.0621032	1	1
NME4	MMTAG2	0.0604137	1	0
NME4	RAB12	0.0583278	1	0
NME4	QTRT2	0.0580636	1	1
NME4	MAP4	0.0570068	1	1
NME4	SRSF5	0.0567287	2	2
NME4	PARS2	0.0563775	4	2
NME4	CALB2	0.0560542	0	2
NME4	BRIX1	0.0555223	1	2
NME4	COX4I1	0.0486981	2	1
NME4	CEBPZ	0.0464314	1	0
NME4	SRP14	0.0441613	1	1
NME4	LAP3	0.0438971	0	1
NME4	TPM3	0.0430697	1	1
NME4	DKC1	0.0408656	1	2
NME4	SUCLG1	0.0401112	0	1
NME4	LTV1	0.039993	1	1
NME4	NFXL1	0.0394264	1	2
NME4	SNRPA	0.0380184	0	1
NME4	ERH	0.0379002	0	1
NME4	BOLA2	0.0369546	1	1
NME4	LUC7L2	0.0367321	2	0
NME4	NOLC1	0.0345385	0	1
NME4	SRSF9	0.0338084	2	3
NME4	COQ8B	0.0331027	3	1
NME4	PHF6	0.0330575	1	1
NME4	RFC1	0.0315453	2	2
NME4	HSD17B4	0.0309751	2	1
NME4	HP1BP3	0.0304815	1	1
NME4	RRBP1	0.0287676	1	1
NME4	ELOB	0.028632	2	4
NME4	DHX37	0.0277455	3	1
NME4	ASCC3	0.0277003	0	1
NME4	PCK2	0.0260629	2	4
NME4	BOP1	0.0253294	1	0
NME4	HBD	0.0251069	0	1
NME4	MTDH	0.0250548	0	1
NME4	FAM98B	0.0244777	1	0
NME4	MTPAP	0.0244151	1	1
NME4	GSDMA	0.0241092	1	0
NME4	RPL39	0.0223953	1	1
NME4	GFM2	0.0213002	1	0
NME4	MAP7D1	0.0213002	1	0
NME4	PCCA	0.0201182	2	1
NME4	FAM120A	0.0198818	1	1
NME4	DLAT	0.0189362	15	17
NME4	DDX41	0.0188702	1	0
NME4	DDX50	0.0188493	5	4
NME4	RPS17	0.0183035	7	7
NME4	NT5DC2	0.0175526	30	26
NME4	SART1	0.0160264	0	1
NME4	AKAP8	0.0158074	1	1
NME4	BMS1	0.0150356	3	0
NME4	CPS1	0.0149974	1	1
NME4	NDUFS1	0.0148896	15	17
NME4	SNRPA1	0.0146915	1	0
NME4	HDHD5	0.0139788	5	4
NME4	ELOC	0.0136277	2	1
NME4	RIF1	0.0131966	1	0
NME4	GNL2	0.0124631	0	2
NME4	SHMT2	0.0124526	11	12
NME4	MCCC1	0.0124248	5	4
NME4	ALOX12B	0.0122719	1	0
NME4	TRA2A	0.0119312	0	1
NME4	ERCC2	0.0119138	1	0
NME4	PRDX3	0.011813	23	25
NME4	AP2A1	0.0108222	1	0
NME4	PRRC2A	0.0106866	1	1
NME4	YTHDC2	0.0102625	3	3
NME4	DDX18	0.0100991	2	1
NME4	TRAP1	0.00986963	9	11
NME4	SF3B2	0.00957761	2	3
NME4	PDCD11	0.00948722	1	1
NME4	PCCB	0.00897966	2	2
NME4	PUF60	0.00872588	0	1
NME4	G3BP2	0.00840605	0	1
NME4	NDUFA6	0.00755084	0	1
NME4	SRSF4	0.00670607	2	2
NME4	AP2M1	0.00645576	1	1
NME4	PDHX	0.00611507	2	3
NME4	XRN2	0.00597601	1	1
NME4	UBR5	0.00584391	0	2
NME4	CLPX	0.00560751	4	4
NME4	CDC5L	0.00556579	1	1
NME4	SRPK1	0.00548236	2	0
NME4	CAPZA1	0.00547888	1	0
NME4	MTHFD1L	0.00531896	12	12
NME4	RPL32	0.00507214	1	1
NME4	FTSJ3	0.0050478	2	1
NME4	ANXA2P2	0.00504085	0	1
NME4	GTF3C1	0.00482183	0	1
NME4	SRSF1	0.0046932	3	3
NME4	EARS2	0.00463063	1	4
NME4	PWP1	0.00459934	1	1
NME4	RBM28	0.00443942	1	0
NME4	HNRNPH2	0.00406744	4	5
NME4	CSNK2A1	0.00396315	2	1
NME4	FXR2	0.00357726	2	1
NME4	THRAP3	0.00341387	1	0
NME4	TCOF1	0.00331653	5	6
NME4	MYO1B	0.00288893	1	0
NME4	H2AFZ	0.00288545	2	0
NME4	LAS1L	0.00275335	1	0
NME4	ALDOA	0.00236746	1	2
NME4	DDX47	0.00230488	2	2
NME4	RRP1B	0.00211716	1	1
NME4	QPCTL	0.00206153	1	0
NME4	STAU1	0.00193986	2	2
NME4	LRPPRC	0.00192595	46	48
NME4	DBT	0.00179732	22	19
NME4	GLT8D1	0.00140449	1	1
NME4	ELAC2	0.00133843	0	2
NME4	DHX30	0.00121328	16	16
NME4	ACAD9	0.00120285	1	3
NME4	DARS2	0.00119242	7	6
NME4	HAL	0.00118895	2	2
NME4	IQGAP1	0.00116113	1	1
NME4	RPL37A	0.00115418	3	2
NME4	SYNCRIP	0.00111942	6	7
NME4	NAT10	0.00110203	2	1
NME4	U2AF2	0.00100469	1	0
NME4	HM13	0.0009004	0	1
NME4	NOP58	0.0009004	2	1
NME4	PPP1CC	0.000848253	2	2
NME4	PYCR2	0.000796106	11	12
NME4	SRSF7	0.000775248	2	2
NME4	ILF3	0.000750913	5	5
NME4	UBAP2L	0.00074396	1	1
NME4	PYCR1	0.000705719	13	9
NME4	RSL1D1	0.000698766	2	2
NME4	BLMH	0.000664001	0	1
NME4	CALU	0.00063619	1	0
NME4	MOV10	0.000604902	1	0
NME4	NDUFS2	0.000538849	8	6
NME4	MTR	0.000500608	1	3
NME4	NOP56	0.000486703	5	5
NME4	RARS2	0.000486703	2	2
NME4	ERAL1	0.000476273	1	1
NME4	FASTKD5	0.000448462	2	3
NME4	SKP1	0.000413697	0	1
NME4	GLUD1	0.000396315	21	23
NME4	HNRNPL	0.000375456	1	1
NME4	EBNA1BP2	0.000354598	1	1
NME4	MTREX	0.000319833	1	1
NME4	AARS2	0.000309404	6	8
NME4	HSDL2	0.000298974	1	1
NME4	RPL17	0.000298974	6	6
NME4	NOP2	0.000288545	4	3
NME4	TADA2B	0.000232922	2	2
NME4	GTF3C5	0.000212063	1	1
NME4	RBMX	0.000212063	4	4
NME4	SDHB	0.000194681	1	2
NME4	PRPF8	0.000177299	5	2
NME4	ABCB7	0.000173822	3	3
NME4	PABPC1	0.000173822	0	2
NME4	POLR1C	0.000173822	1	1
NME4	IDH3A	0.000163393	1	1
NME4	ACAT1	0.000149487	5	4
NME4	FAM98A	0.000149487	1	0
NME4	TMCO1	0.000139058	1	0
NME4	FANCI	0.000118199	1	1
NME4	GTPBP4	0.000111246	3	1
NME4	GPX1	9.04e-05	1	1
NME4	SDHA	8e-05	3	2
NME4	RCN1	7.65e-05	2	2
NME4	HPRT1	7.65e-05	0	1
NME4	ECHDC1	7.3e-05	0	1
NME4	COX15	6.95e-05	0	1
NME4	PDK3	4.87e-05	3	2
NME4	MYL6	3.82e-05	1	2
NME4	C1QBP	3.48e-05	7	6
NME4	DARS	3.48e-05	1	1
NME4	GTF3C3	3.48e-05	0	1
NME4	ICMT	3.48e-05	0	1
NME4	NDUFS3	3.48e-05	4	4
NME4	RPS15	3.48e-05	1	1
NME4	MLF2	2.78e-05	0	1
NME4	RCN2	2.78e-05	6	6
NME4	PDHA1	2.78e-05	8	9
NME4	HSD17B10	2.43e-05	6	5
NME4	SRSF3	2.43e-05	3	4
NME4	GARS	2.43e-05	0	1
NME4	ALYREF	2.09e-05	2	4
NME4	COQ8A	2.09e-05	2	3
NME4	RPL35A	2.09e-05	3	2
NME4	XRCC6	2.09e-05	1	2
NME4	CCDC47	1.74e-05	0	1
NME4	CKAP4	1.74e-05	8	7
NME4	CNIH4	1.74e-05	0	1
NME4	COPB2	1.74e-05	0	1
NME4	HDAC2	1.74e-05	1	0
NME4	RFC3	1.74e-05	0	2
NME4	SNRPB	1.74e-05	1	0
NME4	SSR3	1.74e-05	1	0
NME4	HRNR	1.74e-05	0	1
NME4	RPL18A	1.39e-05	2	2
NME4	STOML2	1.39e-05	1	1
NME4	RPL30	1.39e-05	2	2
NME4	USP7	1.04e-05	2	3
NME4	PLCXD2	1.04e-05	0	1
NME4	ADAR	6.95e-06	1	1
NME4	ALDH1B1	6.95e-06	10	9
NME4	DDX21	6.95e-06	21	21
NME4	FBL	6.95e-06	3	4
NME4	H1FX	6.95e-06	2	2
NME4	MTHFD2	6.95e-06	4	1
NME4	NDUFS7	6.95e-06	1	1
NME4	PRPF19	6.95e-06	2	3
NME4	PTBP1	6.95e-06	1	1
NME4	RPL26	6.95e-06	5	4
NME4	RPL28	6.95e-06	4	3
NME4	RPS24	6.95e-06	4	4
NME4	SCRIB	6.95e-06	1	1
NME4	SNRNP200	6.95e-06	2	2
NME4	SNRPD3	6.95e-06	2	2
NME4	SUCLA2	6.95e-06	3	2
NME4	TARS2	6.95e-06	7	9
NME4	TIMM23B	6.95e-06	1	1
NME4	TMEM70	6.95e-06	1	1
NME4	TRAF4	6.95e-06	13	13
NME4	NUP155	6.95e-06	1	1
NME4	MCCC2	6.95e-06	3	5
NME4	ATAD3B	3.48e-06	4	0
NME4	DDX1	3.48e-06	3	5
NME4	DHX15	3.48e-06	2	3
NME4	HBA1	3.48e-06	0	2
NME4	HSP90B1	3.48e-06	0	2
NME4	NIPSNAP2	3.48e-06	0	1
NME4	PARP1	3.48e-06	2	1
NME4	RPL9	3.48e-06	3	4
NME4	SEC61B	3.48e-06	1	0
NME4	YME1L1	3.48e-06	1	1
NME4	PRDX6	3.48e-06	0	1
NME4	PC	3.48e-06	3	4
NME4	PPP2R2A	3.48e-06	3	2
NME4	ACACA	0	2	0
NME4	ACADM	0	4	1
NME4	ACTB	0	21	19
NME4	AFG3L2	0	0	1
NME4	AGK	0	1	1
NME4	AIFM1	0	6	3
NME4	ALB	0	5	6
NME4	ALDH18A1	0	12	14
NME4	ATAD3A	0	4	3
NME4	ATP1A1	0	4	5
NME4	ATP2A2	0	5	6
NME4	ATP5F1A	0	9	9
NME4	ATP5F1B	0	22	19
NME4	ATP5F1C	0	4	5
NME4	BSG	0	1	1
NME4	CAD	0	1	0
NME4	CCT3	0	1	1
NME4	CCT4	0	1	0
NME4	CDC45	0	1	0
NME4	CDIPT	0	1	0
NME4	CPVL	0	1	0
NME4	CTPS1	0	0	1
NME4	CYC1	0	0	1
NME4	DCD	0	2	0
NME4	DDB1	0	5	8
NME4	DDX17	0	2	0
NME4	DDX39B	0	0	2
NME4	DDX3X	0	1	0
NME4	DDX5	0	2	3
NME4	DHCR7	0	1	1
NME4	DHX9	0	12	12
NME4	DLD	0	1	3
NME4	DNAJA1	0	1	3
NME4	DNAJA3	0	2	4
NME4	DSG1	0	1	2
NME4	DSP	0	5	6
NME4	EEF2	0	1	1
NME4	EMD	0	1	0
NME4	EPRS	0	2	1
NME4	FAR1	0	1	0
NME4	FARSA	0	2	3
NME4	FKBP8	0	1	1
NME4	FLG2	0	1	0
NME4	GCDH	0	0	1
NME4	GCN1	0	0	1
NME4	GNL3	0	2	4
NME4	GPX4	0	1	1
NME4	GTF2I	0	1	2
NME4	HACD3	0	2	2
NME4	HADHA	0	16	12
NME4	HADHB	0	6	5
NME4	HAX1	0	2	2
NME4	HNRNPC	0	3	2
NME4	HNRNPD	0	1	0
NME4	HNRNPF	0	5	3
NME4	HNRNPK	0	1	2
NME4	HNRNPM	0	11	15
NME4	HNRNPR	0	5	6
NME4	HNRNPU	0	7	8
NME4	HSD17B12	0	1	2
NME4	IARS	0	1	0
NME4	IDH2	0	1	1
NME4	IGF2BP1	0	2	0
NME4	ILF2	0	4	4
NME4	IRS4	0	3	3
NME4	LBR	0	1	4
NME4	MARS	0	2	1
NME4	MATR3	0	2	0
NME4	MCM7	0	1	1
NME4	MT-CO2	0	1	1
NME4	MYBBP1A	0	1	1
NME4	NAP1L1	0	1	2
NME4	NCL	0	7	10
NME4	NDUFA4	0	1	1
NME4	NIPSNAP1	0	3	1
NME4	NPM1	0	5	4
NME4	NTPCR	0	1	2
NME4	NUP93	0	1	2
NME4	OAT	0	8	8
NME4	PCNA	0	0	1
NME4	PDHB	0	13	13
NME4	PHB2	0	1	1
NME4	PHGDH	0	1	1
NME4	PKM	0	0	1
NME4	PPM1F	0	1	1
NME4	PRDX4	0	9	10
NME4	PRKDC	0	16	16
NME4	RACK1	0	1	0
NME4	RAN	0	2	2
NME4	RBM39	0	2	0
NME4	RFC2	0	1	0
NME4	RFC4	0	1	0
NME4	RHOT2	0	2	1
NME4	RNH1	0	2	3
NME4	RPL10	0	5	4
NME4	RPL10A	0	6	6
NME4	RPL11	0	2	1
NME4	RPL12	0	2	2
NME4	RPL13	0	5	7
NME4	RPL13A	0	2	4
NME4	RPL14	0	4	2
NME4	RPL15	0	4	2
NME4	RPL18	0	6	7
NME4	RPL19	0	3	3
NME4	RPL21	0	2	2
NME4	RPL22	0	2	2
NME4	RPL23	0	1	2
NME4	RPL23A	0	5	6
NME4	RPL24	0	5	6
NME4	RPL27	0	4	5
NME4	RPL27A	0	3	3
NME4	RPL3	0	8	9
NME4	RPL31	0	1	1
NME4	RPL34	0	2	3
NME4	RPL35	0	2	2
NME4	RPL36	0	2	3
NME4	RPL38	0	0	1
NME4	RPL4	0	11	9
NME4	RPL5	0	7	8
NME4	RPL6	0	11	8
NME4	RPL7	0	8	10
NME4	RPL7A	0	8	7
NME4	RPL8	0	3	3
NME4	RPLP0	0	5	5
NME4	RPLP2	0	1	2
NME4	RPN1	0	1	1
NME4	RPN2	0	1	2
NME4	RPS11	0	3	2
NME4	RPS13	0	8	8
NME4	RPS14	0	6	5
NME4	RPS15A	0	2	4
NME4	RPS16	0	6	6
NME4	RPS18	0	6	7
NME4	RPS19	0	3	3
NME4	RPS2	0	5	6
NME4	RPS20	0	1	1
NME4	RPS23	0	1	1
NME4	RPS25	0	2	2
NME4	RPS27	0	0	1
NME4	RPS27A	0	1	1
NME4	RPS3	0	9	10
NME4	RPS3A	0	18	14
NME4	RPS4X	0	9	10
NME4	RPS6	0	5	6
NME4	RPS7	0	1	2
NME4	RPS8	0	5	6
NME4	RPS9	0	11	10
NME4	RTCB	0	3	3
NME4	RUVBL1	0	5	3
NME4	RUVBL2	0	2	1
NME4	SEC61A1	0	0	1
NME4	SF3B3	0	2	1
NME4	SLC1A5	0	1	1
NME4	SLC25A13	0	2	1
NME4	SLC25A3	0	1	1
NME4	SLC25A5	0	10	11
NME4	SMC3	0	2	1
NME4	SSR1	0	1	1
NME4	SSR4	0	2	1
NME4	STT3A	0	1	1
NME4	TCP1	0	6	3
NME4	TIMM50	0	1	2
NME4	TMEM33	0	0	1
NME4	TMPO	0	1	0
NME4	TRIM28	0	0	2
NME4	TUFM	0	19	14
NME4	VIM	0	7	8
NME4	WDR6	0	0	1
NME4	XPOT	0	1	2
NME4	YWHAE	0	1	1
NME4	CNP	0	1	0
NME4	GAPDH	0	1	1
NME4	PRDX1	0	6	6
NME4	ACOT9	0	1	1
NME4	CASP14	0	1	0
NME4	FXR1	0	0	1
NME4	JUP	0	1	3
NME4	PRDX2	0	2	2
NME4	ARG1	0	1	0
NME4	CSTA	0	2	0
NME4	DSC1	0	1	2
NME4	SERPINB12	0	1	0
NME4	PCMT1	0	1	2
NME4	RBBP4	0	2	2
