# Supplementary material for: NME4 mediates metabolic reprogramming and promotes nonalcoholic fatty liver disease progression
Source: EMBO Rep. 2023 Dec 14;25(1):22. doi: 10.1038/s44319-023-00012-6 (PMC10897415; doi:10.1038/s44319-023-00012-6)
Supplement: Supplementary file 4 — Table EV2 [file 44319_2023_12_MOESM4_ESM.xlsx]

## Sheet: Sheet1
HCIPs identified by NME4 TAP-MS
Bait	Prey	Score	PSM_1	PSM_2
NME4	NME5	1	2	1
NME4	NME2	1	30	32
NME4	NME3	1	14	19
NME4	NME1	1	33	41
NME4	PGAM5	1	3	3
NME4	KCNS1	0.999339	6	7
NME4	HAGH	0.998971	3	3
NME4	HADH	0.998905	5	2
NME4	NINL	0.998856	8	7
NME4	PDSS2	0.998825	3	3
NME4	ATPAF2	0.998783	2	4
NME4	ME2	0.998776	5	4
NME4	LYRM7	0.99862	3	2
NME4	ARG2	0.998592	2	3
NME4	ALKBH7	0.998272	2	2
NME4	METAP1D	0.998272	2	2
NME4	MMAB	0.998272	2	2
NME4	MSRB2	0.99766	1	4
NME4	MUT	0.997323	3	3
NME4	GUCD1	0.997149	1	2
NME4	GLRX5	0.997108	2	1
NME4	DGUOK	0.997108	2	1
NME4	NIPSNAP3A	0.997108	2	1
NME4	PHYH	0.997108	2	1
NME4	PDSS1	0.996882	3	1
NME4	CARS2	0.996864	2	2
NME4	NUDT19	0.996843	1	2
NME4	IVD	0.996381	2	1
NME4	UQCC2	0.995985	1	1
NME4	ISCA1	0.995985	1	1
NME4	ISCU	0.995985	1	1
NME4	MACROD1	0.995985	1	1
NME4	NDUFS6	0.995985	1	1
NME4	TXN2	0.995985	1	1
NME4	NDUFAF5	0.995964	1	1
NME4	SIRT3	0.995213	1	1
NME4	TRMT1	0.994379	1	2
NME4	TRMT61B	0.994379	1	1
NME4	SMYD1	0.994264	1	1
NME4	CRAT	0.992901	1	1
NME4	FBXO21	0.99287	1	1
NME4	PREPL	0.991966	1	1
NME4	GATD3B	0.990707	1	1
NME4	ATPAF1	0.985576	4	5
NME4	FH	0.985083	4	6
NME4	DHTKD1	0.984485	3	3
NME4	ACO2	0.984439	4	2
NME4	MGME1	0.981363	3	3
NME4	PCNP	0.980636	1	1
NME4	SMCHD1	0.980181	2	6
NME4	ADO	0.98009	1	1
NME4	NDUFAF7	0.979385	1	2
NME4	TST	0.97936	1	1
NME4	PPIF	0.979242	1	2
NME4	CUTA	0.978894	1	1
NME4	CHCHD2P9	0.978495	1	1
NME4	ALAS1	0.978495	2	3
NME4	RCC1L	0.97724	2	1
NME4	QRSL1	0.977167	1	1
NME4	NT5DC3	0.976854	1	1
NME4	MLYCD	0.976259	1	1
NME4	ALDOC	0.973833	1	1
NME4	VARS2	0.973221	1	1
NME4	TXNRD1	0.967506	1	1
NME4	NADK2	0.960994	4	4
NME4	ZYG11B	0.958509	11	8
NME4	TSFM	0.951427	2	2
NME4	BCKDK	0.944457	3	2
NME4	ARID5B	0.943164	18	55
NME4	NFU1	0.938912	7	7
NME4	COX5B	0.932936	1	1
NME4	TFG	0.924592	1	1
NME4	FARP1	0.919788	1	1
NME4	HSPE1	0.918074	2	1
NME4	NDUFA2	0.896656	2	2
NME4	ECHS1	0.887982	1	2
NME4	FMNL2	0.887926	2	4
NME4	MTERF4	0.869539	1	1
NME4	GSR	0.862055	2	1
NME4	SARS2	0.844645	7	4
NME4	FBN2	0.844516	2	1
NME4	NOA1	0.843779	3	5
NME4	PNPT1	0.84025	6	3
NME4	D2HGDH	0.838182	1	1
NME4	PITRM1	0.835943	4	5
NME4	ECI1	0.835352	2	2
NME4	ZER1	0.826278	1	1
NME4	PDPR	0.822861	3	3
NME4	ACSF3	0.80656	2	3
