# Supplementary material for: NME4 mediates metabolic reprogramming and promotes nonalcoholic fatty liver disease progression
Source: EMBO Rep. 2023 Dec 14;25(1):22. doi: 10.1038/s44319-023-00012-6 (PMC10897415; doi:10.1038/s44319-023-00012-6)
Supplement: Supplementary file 5 — Table EV3 [file 44319_2023_12_MOESM5_ESM.xlsx]

## Sheet: Sheet1
Complete list of proteins identified by NME4 TurboID-MS
Bait	Prey	PSM-1	PSM-2
NME4	NME5	2	2
NME4	NME2	37	36
NME4	NME3	10	12
NME4	NME1	37	36
NME4	MMAB	10	13
NME4	NDUFS6	11	11
NME4	CLYBL	12	9
NME4	NDUFAF2	8	7
NME4	MTERF3	8	9
NME4	PDK2	8	8
NME4	ATPAF2	8	6
NME4	NDUFC2	10	5
NME4	LYRM7	5	6
NME4	NDUFS4	5	6
NME4	OXSM	8	7
NME4	OGDHL	16	14
NME4	HINT2	7	4
NME4	UQCC1	5	4
NME4	LYRM4	4	4
NME4	NDUFA7	3	6
NME4	GATC	3	6
NME4	NDUFB3	5	3
NME4	NDUFB8	3	4
NME4	MTIF2	14	5
NME4	NGRN	3	3
NME4	C17orf80	10	4
NME4	METTL15	3	4
NME4	WARS2	3	3
NME4	NDUFB7	5	2
NME4	MSRB2	2	4
NME4	IVD	2	4
NME4	PHYH	2	2
NME4	NDUFAF1	1	5
NME4	ARG2	1	6
NME4	TACO1	4	1
NME4	MPLKIP	3	1
NME4	ISCA1	3	1
NME4	NDUFB2	1	2
NME4	GLRX5	2	1
NME4	DGUOK	2	1
NME4	NDUFAF5	1	2
NME4	MOCS1	3	2
NME4	PDSS2	2	1
NME4	DHTKD1	3	3
NME4	SDHAF2	1	1
NME4	LSM11	1	1
NME4	LIAS	1	1
NME4	C12orf10	1	1
NME4	PRAMEF12	1	1
NME4	TRIM41	1	1
NME4	NAXD	1	2
NME4	TBC1D9	1	1
NME4	ACOT1	37	38
NME4	CARS2	11	10
NME4	NDUFS5	5	4
NME4	SUPV3L1	6	6
NME4	THEM4	7	10
NME4	QRSL1	7	6
NME4	PREPL	5	3
NME4	CCDC51	3	5
NME4	ALDH4A1	6	8
NME4	MGME1	9	16
NME4	NDUFB6	2	4
NME4	NT5DC3	5	6
NME4	TCAIM	3	2
NME4	MARS2	4	8
NME4	SIRT3	3	3
NME4	ECSIT	3	3
NME4	TIMM8A	6	3
NME4	ACO2	5	4
NME4	FBXO21	4	3
NME4	MTRF1L	1	2
NME4	METTL8	2	5
NME4	NDUFB5	4	2
NME4	MUT	1	5
NME4	ME2	1	4
NME4	GRHPR	1	2
NME4	NDUFAF7	28	21
NME4	ALAS1	24	18
NME4	BCS1L	24	13
NME4	GATD3B	3	1
NME4	ATPAF1	8	18
NME4	SPRYD4	1	1
NME4	ACADVL	17	17
NME4	TRMT61B	8	7
NME4	NDUFA12	7	11
NME4	COQ9	1	1
NME4	CPT2	11	11
NME4	NDUFB9	9	7
NME4	VARS2	13	13
NME4	NDUFB11	4	6
NME4	PNPLA8	11	9
NME4	ANKRD30A	1	1
NME4	AK4	3	8
NME4	DUS2	5	5
NME4	TRUB2	6	5
NME4	FDXR	5	4
NME4	ATP5IF1	1	1
NME4	CHCHD1	4	2
NME4	IFRD2	5	4
NME4	NADK2	22	25
NME4	ATP5F1E	1	1
NME4	TEFM	5	4
NME4	WDR83	2	2
NME4	HADH	1	2
NME4	GSTK1	1	7
NME4	HNRNPLL	8	3
NME4	MTRF1	3	3
NME4	MARCKS	1	4
NME4	SDC2	2	1
NME4	LARS2	13	11
NME4	HIBCH	8	6
NME4	DUT	1	3
NME4	CPSF4	1	1
NME4	PRPS1L1	2	2
NME4	TMED2	1	1
NME4	GADD45GIP1	9	8
NME4	DNLZ	2	1
NME4	TANK	1	2
NME4	TSFM	1	1
NME4	COX5B	5	4
NME4	AK3	3	5
NME4	ECI2	5	3
NME4	DCLRE1A	1	1
NME4	SELENOH	1	1
NME4	SET	6	6
NME4	EIF3CL	8	15
NME4	NNT	14	18
NME4	PNPT1	46	41
NME4	NFS1	6	8
NME4	GRPEL2	2	3
NME4	ECHS1	5	7
NME4	MTO1	10	2
NME4	FPGS	2	2
NME4	TIMM8B	8	9
NME4	PDPR	8	8
NME4	MTERF4	2	2
NME4	OXNAD1	2	3
NME4	ATP5J	5	4
NME4	ABHD10	11	17
NME4	NFU1	1	4
NME4	PDP2	3	3
NME4	HMOX1	1	1
NME4	CLPP	3	4
NME4	HSPE1	119	113
NME4	GATB	10	4
NME4	RCC1L	3	1
NME4	TRMT10C	30	22
NME4	D2HGDH	1	3
NME4	PARL	1	1
NME4	UQCC2	2	3
NME4	PPA2	13	11
NME4	ANP32E	1	2
NME4	UBR2	1	2
NME4	OSGEPL1	1	1
NME4	PTCD1	8	11
NME4	IFRD1	1	1
NME4	GPT2	2	2
NME4	NDUFAB1	5	2
NME4	HARS2	6	11
NME4	RPUSD3	7	5
NME4	CDK5RAP1	8	10
NME4	MCAT	4	8
NME4	PFKFB2	3	4
NME4	BRPF3	1	1
NME4	BBS1	2	2
NME4	GTPBP10	10	16
NME4	SYNRG	7	12
NME4	GUF1	11	14
NME4	GTPBP3	3	8
NME4	CDC42	1	1
NME4	HEMK1	1	1
NME4	TXNDC9	17	13
NME4	RAB1A	3	2
NME4	PPOX	4	3
NME4	GFM1	41	44
NME4	DHRS4	1	1
NME4	PDE12	4	7
NME4	TRMT1	6	5
NME4	ACADL	1	1
NME4	NDUFV2	14	14
NME4	MSMO1	1	1
NME4	METTL17	5	2
NME4	NUDT12	1	2
NME4	NOA1	17	17
NME4	PMPCA	5	5
NME4	PDCL3	9	15
NME4	PPP2R3C	3	3
NME4	RBM7	1	1
NME4	TRUB1	1	2
NME4	SSB	11	9
NME4	ECI1	4	3
NME4	MAEA	1	1
NME4	ALDH5A1	4	5
NME4	ACSF3	1	1
NME4	SHTN1	15	20
NME4	DHX33	2	3
NME4	ZFYVE1	1	1
NME4	HACD2	2	1
NME4	WDR33	7	6
NME4	TRMT2B	3	3
NME4	THG1L	1	5
NME4	YIPF3	1	1
NME4	NARS2	2	5
NME4	CEP350	28	28
NME4	FGFR1OP	7	9
NME4	MLH1	5	10
NME4	ZC3H4	21	22
NME4	ARL2	8	3
NME4	NDUFA5	10	10
NME4	NDUFA2	10	7
NME4	MT-ND1	2	3
NME4	YARS2	9	12
NME4	RBM3	4	2
NME4	ZNF830	4	3
NME4	DCXR	3	8
NME4	SPAG9	13	20
NME4	OGDH	28	30
NME4	WIPI2	1	1
NME4	CYLD	3	9
NME4	THNSL1	5	6
NME4	SKA3	5	11
NME4	AFTPH	8	6
NME4	PAK2	7	10
NME4	ATP5H	16	19
NME4	UNG	1	2
NME4	NMNAT3	0	3
NME4	MT-ND5	0	4
NME4	NDUFB1	2	0
NME4	SDHAF3	2	0
NME4	SDHAF4	2	0
NME4	NDUFV3	0	2
NME4	PNPLA4	0	2
NME4	MALSU1	0	2
NME4	ZNF718	2	0
NME4	CYB561D2	1	0
NME4	UQCRB	1	0
NME4	HIBADH	1	0
NME4	YRDC	1	0
NME4	EMX1	1	0
NME4	SDHD	1	0
NME4	SMCO1	1	0
NME4	CRAT	0	2
NME4	FUT1	1	0
NME4	TMEM65	0	1
NME4	ANKRD20A12P	0	1
NME4	MMADHC	0	1
NME4	COQ10B	0	1
NME4	MGST1	0	1
NME4	IL7	0	1
NME4	TMEM164	0	1
NME4	SLBP	0	1
NME4	MRRF	0	1
NME4	AUH	0	1
NME4	MBNL3	0	1
NME4	LEKR1	1	0
NME4	ALKBH1	0	1
NME4	FAM185A	0	1
NME4	SAPCD2	0	1
NME4	WNT10A	0	1
NME4	MT-ND4	1	0
NME4	AFG1L	2	0
NME4	TRNT1	0	1
NME4	SLC30A1	1	0
NME4	ANGPTL1	0	1
NME4	ATP6V1B1	0	1
NME4	GP5	1	0
NME4	ARX	1	0
NME4	C2orf42	1	0
NME4	PGS1	0	1
NME4	FAM222B	0	1
NME4	ACSF2	1	0
NME4	GAS2L1	1	0
NME4	REXO1L1P	0	1
NME4	TRPV6	1	0
NME4	NLN	0	1
NME4	ZBBX	0	1
NME4	ZNF316	1	0
NME4	DSG4	1	0
NME4	LIFR	1	0
NME4	DLG5	1	0
NME4	PLXNB3	1	0
NME4	TTLL7	0	1
NME4	VCAN	0	1
NME4	AMER1	0	1
NME4	SLC4A4	0	1
NME4	MAST1	0	1
NME4	ANKRD30B	0	1
NME4	EMILIN2	0	1
NME4	NUDT5	16	19
NME4	NDUFA3	3	0
NME4	NME2P1	0	20
NME4	ACADS	0	3
NME4	RTN4IP1	0	5
NME4	CMSS1	2	2
NME4	SAP30	0	1
NME4	TTPA	1	0
NME4	HCLS1	1	0
NME4	TPRKB	0	1
NME4	ALOX15	1	0
NME4	PPIE	7	2
NME4	DTD1	0	1
NME4	ARPC5L	1	0
NME4	TSR3	1	0
NME4	THAP9	1	0
NME4	MGST2	1	1
NME4	RCOR3	1	0
NME4	MUC3A	1	0
NME4	AMOTL2	1	0
NME4	POM121L2	0	1
NME4	UNC45B	0	1
NME4	MAZ	2	1
NME4	RBM42	4	6
NME4	STX7	0	1
NME4	NAE1	0	1
NME4	FAM50A	2	2
NME4	PAWR	0	1
NME4	WDR17	1	0
NME4	ARPC3	1	0
NME4	TST	1	0
NME4	RBFA	0	1
NME4	TIMM13	17	11
NME4	CHDH	1	0
NME4	FARS2	1	3
NME4	MTG2	0	1
NME4	GPRIN1	0	1
NME4	XIRP2	0	1
NME4	LRRC8D	1	0
NME4	ACSM2A	1	0
NME4	ABCA2	0	1
NME4	ATP5MC3	0	1
NME4	PDCD5	10	5
NME4	CERS2	3	3
NME4	MRM2	0	1
NME4	NAXE	0	1
NME4	ATP5F1D	4	10
NME4	CARD10	0	1
NME4	TTC19	0	3
NME4	TDP2	0	3
NME4	SPATA2	0	4
NME4	GOLGA5	4	1
NME4	KMT2D	0	5
NME4	FBXO3	2	2
NME4	ELP5	1	2
NME4	DNAJC30	0	2
NME4	POLG	19	23
NME4	C21orf2	1	2
NME4	MLLT11	0	1
NME4	COMMD6	1	0
NME4	QTRT1	1	0
NME4	LAMTOR2	0	1
NME4	LETM1	29	20
NME4	PFDN1	0	1
NME4	ALG10	0	1
NME4	USP12	0	1
NME4	DPM3	1	0
NME4	RAD54L	1	0
NME4	ALKBH5	1	0
NME4	NACAP1	1	0
NME4	SUGCT	1	0
NME4	GZF1	1	0
NME4	GTPBP6	5	4
NME4	MIEF1	0	1
NME4	FRMPD3	1	0
NME4	MPST	1	0
NME4	ENSA	0	1
NME4	SMNDC1	0	1
NME4	KIAA0930	0	1
NME4	METAP2	0	1
NME4	TRPV4	1	0
NME4	TCEAL4	0	1
NME4	MGA	2	3
NME4	KIZ	0	1
NME4	INPP4A	1	0
NME4	NCBP3	0	1
NME4	CMC1	0	1
NME4	SRCAP	0	1
NME4	KBTBD7	0	1
NME4	MEX3C	1	0
NME4	DEPDC7	1	4
NME4	BUD23	0	1
NME4	GTF2B	2	0
NME4	N4BP2L2	0	1
NME4	PITRM1	12	14
NME4	ZFP91	3	2
NME4	NPC1	0	1
NME4	DNPEP	0	2
NME4	RPL3L	2	0
NME4	PDP1	10	12
NME4	BCKDHB	2	0
NME4	POLR1E	0	2
NME4	XAB2	8	7
NME4	GTF2E1	0	2
NME4	AP4S1	1	1
NME4	UTP23	1	0
NME4	COQ6	1	3
NME4	SKA1	1	1
NME4	SPRYD7	0	1
NME4	GEMIN6	1	0
NME4	RNASEH2C	1	0
NME4	SHKBP1	2	2
NME4	LAGE3	0	1
NME4	BABAM1	4	4
NME4	EHD1	1	3
NME4	FASTKD2	7	6
NME4	ALDH6A1	5	7
NME4	ATP2B4	4	3
NME4	SNX6	5	6
NME4	TMEM263	0	1
NME4	RAB27A	0	1
NME4	NUDT8	0	1
NME4	NPIPB15	0	1
NME4	MGAT4B	0	1
NME4	2022-09-02	5	4
NME4	FAM83G	0	1
NME4	OCRL	3	6
NME4	RPL36AL	0	1
NME4	AKR7A2	0	2
NME4	GPC3	0	1
NME4	DHRS2	0	1
NME4	DDX46	11	13
NME4	ZER1	1	0
NME4	ETF1	7	2
NME4	BRCA2	2	1
NME4	BUD13	1	2
NME4	SP9	1	0
NME4	UBE2I	1	2
NME4	TNKS1BP1	3	4
NME4	L3MBTL2	0	1
NME4	NSA2	0	2
NME4	SLK	5	3
NME4	NLRP13	0	1
NME4	MEX3A	0	1
NME4	BCKDK	5	3
NME4	NUP50	2	2
NME4	BTRC	1	1
NME4	SNRNP40	5	8
NME4	EPHB2	0	1
NME4	DHX35	1	1
NME4	ACP1	1	3
NME4	COASY	2	2
NME4	RPL22L1	4	4
NME4	SNX1	10	20
NME4	FAM83C	0	1
NME4	B3GAT3	1	1
NME4	NUDT19	1	0
NME4	TIMM44	44	37
NME4	DSCR3	0	1
NME4	ACAA2	4	3
NME4	AGFG1	2	1
NME4	GPAT3	0	1
NME4	ACAD10	7	7
NME4	SART3	6	3
NME4	ATP6V0D1	0	1
NME4	CTTNBP2NL	1	3
NME4	STK33	0	1
NME4	TSTD2	1	1
NME4	SUMO1	1	1
NME4	RPP25L	1	1
NME4	MED15	1	2
NME4	CHCHD2P9	1	2
NME4	TRIP10	1	0
NME4	NKAP	1	0
NME4	MRS2	1	5
NME4	NAA30	0	1
NME4	CNOT2	1	1
NME4	ECH1	19	16
NME4	NUSAP1	1	1
NME4	CSTF2	6	8
NME4	COX5A	7	9
NME4	DTL	1	0
NME4	CDK17	0	2
NME4	GRSF1	11	9
NME4	MID1IP1	0	1
NME4	MOB4	1	1
NME4	TSC22D4	0	1
NME4	TMEM160	1	0
NME4	ZNF451	0	1
NME4	CSTF2T	0	6
NME4	PIP5K1A	3	2
NME4	SUB1	3	5
NME4	KYAT3	0	3
NME4	UFD1	1	1
NME4	ZDHHC13	1	0
NME4	EDC3	3	7
NME4	PCNP	1	2
NME4	DCAF10	0	1
NME4	ATL3	0	1
NME4	FER	1	0
NME4	SYTL4	3	2
NME4	SMARCB1	1	1
NME4	GRPEL1	15	11
NME4	SYNJ2	2	3
NME4	MED23	9	8
NME4	SLC30A5	0	1
NME4	CABIN1	0	1
NME4	STX12	1	1
NME4	STMN1	0	2
NME4	ZADH2	0	2
NME4	PPA1	3	2
NME4	AHNAK	84	101
NME4	EIF2A	3	5
NME4	SBNO1	1	5
NME4	GOLGA3	1	3
NME4	OXCT1	0	2
NME4	GOT2	3	2
NME4	MAP2K1	0	2
NME4	TRMU	0	2
NME4	STIM2	1	1
NME4	AMOT	35	39
NME4	DYNLL2	1	2
NME4	ACACB	48	56
NME4	XPNPEP3	10	8
NME4	GLS	38	31
NME4	NUBP1	1	0
NME4	STRBP	15	14
NME4	SCAMP2	1	0
NME4	SDE2	0	3
NME4	DCP1A	8	11
NME4	BAX	0	1
NME4	HMCES	1	1
NME4	SARS2	6	8
NME4	BPNT1	0	1
NME4	ERCC5	0	2
NME4	TMEM41B	0	1
NME4	TTC1	2	3
NME4	SCYL2	1	2
NME4	PFDN6	1	1
NME4	CCNB1	1	2
NME4	DBNL	1	4
NME4	POLR2G	0	1
NME4	KDM3B	2	3
NME4	RPS21	1	2
NME4	VWA8	51	55
NME4	HMMR	1	8
NME4	ENY2	1	1
NME4	NUP37	2	1
NME4	PRDX5	2	2
NME4	ACTR3	1	2
NME4	TLN1	15	21
NME4	DYNLRB2	0	1
NME4	NBR1	0	1
NME4	PFKFB3	3	0
NME4	ISY1	6	2
NME4	FKBP7	0	3
NME4	KIF23	3	4
NME4	SKA2	1	1
NME4	NSUN4	2	4
NME4	PHF5A	1	3
NME4	OCIAD1	1	3
NME4	LYPLAL1	0	1
NME4	FAHD2B	1	0
NME4	EIF3H	2	4
NME4	ERCC4	0	1
NME4	CORO7	6	6
NME4	INTS6	0	3
NME4	GIT1	2	1
NME4	SMG9	1	0
NME4	SDF2	0	1
NME4	MTFR2	1	1
NME4	UQCRFS1	2	3
NME4	SYAP1	1	3
NME4	VMP1	0	1
NME4	AHNAK2	0	2
NME4	BRI3BP	0	1
NME4	PUS1	3	8
NME4	ATP7A	0	1
NME4	EPB41L2	2	6
NME4	ARF5	0	7
NME4	LZTFL1	0	2
NME4	SMARCC2	0	4
NME4	NOCT	1	0
NME4	WDR34	1	1
NME4	KATNA1	1	1
NME4	DVL3	0	3
NME4	INPP5B	0	1
NME4	FYCO1	2	1
NME4	SLC6A15	1	0
NME4	AHCTF1	4	4
NME4	RAD18	0	1
NME4	SEC23IP	4	2
NME4	MIS18A	0	3
NME4	EIF4G2	13	25
NME4	CAMK2B	1	2
NME4	LRCH2	6	3
NME4	ZFYVE16	7	6
NME4	SORBS1	0	1
NME4	TNIP1	0	1
NME4	PPHLN1	0	1
NME4	MYO6	9	21
NME4	PYM1	0	2
NME4	KHDC4	0	1
NME4	CD2BP2	1	1
NME4	KATNB1	0	2
NME4	TP53RK	0	1
NME4	SH3PXD2A	0	1
NME4	PQBP1	1	0
NME4	EIF4B	1	6
NME4	KIF4A	0	2
NME4	FHL1	1	0
NME4	CHCHD6	0	1
NME4	TAGLN2	4	2
NME4	MED20	0	1
NME4	OIP5	0	1
NME4	PDS5B	0	1
NME4	GATAD2B	2	3
NME4	RABIF	0	1
NME4	NAA10	0	1
NME4	SNX9	2	3
NME4	MAP3K21	0	2
NME4	PET100	0	1
NME4	FUS	12	11
NME4	TPD52L2	0	2
NME4	CC2D1A	3	6
NME4	HELLS	21	27
NME4	SPATA2L	0	1
NME4	DNAJC13	2	1
NME4	CSTF3	1	1
NME4	NDUFA8	5	2
NME4	ABRAXAS2	5	10
NME4	AP3S2	0	2
NME4	SNX2	24	24
NME4	POLR2D	0	1
NME4	PURB	0	1
NME4	BCAS3	1	3
NME4	CEP55	4	5
NME4	CRYBG3	8	5
NME4	CHMP2B	0	1
NME4	CMTR1	10	11
NME4	CPSF7	1	4
NME4	RCE1	0	1
NME4	HAUS2	0	3
NME4	LAP3	6	3
NME4	HEATR5B	9	14
NME4	WRAP53	0	1
NME4	LONP1	11	11
NME4	AP3B2	0	3
NME4	RSRC2	0	1
NME4	FERMT2	0	3
NME4	LRCH3	1	2
NME4	MDC1	0	1
NME4	GMEB1	0	1
NME4	PHAX	0	1
NME4	SRP54	1	1
NME4	RAB11FIP5	0	4
NME4	SLC4A1AP	0	2
NME4	STK38	0	1
NME4	PDLIM1	0	1
NME4	CNOT9	2	1
NME4	LSM6	0	1
NME4	LSM7	0	1
NME4	SH3BP4	1	0
NME4	PMF1	0	1
NME4	PMPCB	10	8
NME4	EMC2	0	2
NME4	RBM23	0	1
NME4	HDAC6	8	7
NME4	HEXIM1	1	0
NME4	WDR82	8	6
NME4	FLVCR1	1	0
NME4	SUCLG1	17	20
NME4	ACTR10	0	1
NME4	DPYSL4	0	1
NME4	WNK3	0	1
NME4	SMU1	2	6
NME4	RRP9	0	1
NME4	PGAM1	0	1
NME4	DNAJC8	0	1
NME4	ROCK2	1	1
NME4	SLC4A7	0	1
NME4	CBR4	1	2
NME4	MKLN1	0	3
NME4	CD2AP	2	5
NME4	HAUS1	0	3
NME4	AAK1	1	4
NME4	RMND1	0	1
NME4	RBM6	3	4
NME4	MEN1	0	1
NME4	IFIT5	0	2
NME4	JMY	0	2
NME4	CDC16	0	1
NME4	ASMTL	0	1
NME4	CIRBP	1	1
NME4	PPM1N	0	1
NME4	WDR92	0	4
NME4	HAUS4	3	2
NME4	CHD4	0	9
NME4	PPIL2	0	2
NME4	MCC	1	0
NME4	NOSIP	1	0
NME4	RSAD1	1	1
NME4	VPS33B	0	2
NME4	ACAD8	1	1
NME4	SF3A2	1	1
NME4	LRCH4	1	0
NME4	FARP1	1	0
NME4	ABCA3	1	0
NME4	CAP1	1	2
NME4	CDK5RAP2	1	0
NME4	KLC1	0	2
NME4	PABPN1	2	3
NME4	LSM4	4	3
NME4	SNX5	12	15
NME4	VTA1	1	0
NME4	POLR3C	1	2
NME4	CCT6B	34	0
NME4	NSRP1	0	1
NME4	OSBPL3	0	1
NME4	ZNHIT6	2	2
NME4	WASHC2A	1	3
NME4	RPA2	1	1
NME4	PMS1	5	10
NME4	TWF2	0	1
NME4	QKI	1	7
NME4	APC	2	1
NME4	MAP7D2	0	1
NME4	PDK1	6	10
NME4	NUDT21	6	8
NME4	ALDH9A1	2	2
NME4	UQCRC1	1	5
NME4	PEX19	0	1
NME4	NAPA	0	1
NME4	RPA3	1	3
NME4	PLCB3	0	1
NME4	PRMT3	5	2
NME4	RING1	0	1
NME4	APP	0	1
NME4	CNOT7	1	0
NME4	MTRR	0	1
NME4	CCDC88A	1	2
NME4	NR3C1	0	1
NME4	PSMD10	0	1
NME4	DEK	0	1
NME4	CALM2	4	4
NME4	ALDH2	23	16
NME4	PRKCI	1	1
NME4	SRRT	1	9
NME4	RTCA	0	1
NME4	SETD2	0	1
NME4	RCCD1	1	2
NME4	IPO13	1	0
NME4	RACGAP1	1	2
NME4	ELP6	0	1
NME4	SMG1	0	2
NME4	RALGAPB	0	2
NME4	GCFC2	1	0
NME4	WDR35	0	1
NME4	PKN1	0	2
NME4	FAM162A	1	0
NME4	TSC1	1	1
NME4	PRPF38A	1	0
NME4	FBXW8	1	0
NME4	EXOSC1	0	2
NME4	PICALM	0	1
NME4	PPIH	0	2
NME4	MDH2	25	31
NME4	BICD1	1	0
NME4	ADD3	0	1
NME4	POLR2L	1	0
NME4	CCDC102A	0	1
NME4	DIAPH2	0	2
NME4	ZCCHC8	7	7
NME4	PIKFYVE	0	5
NME4	DDX28	1	5
NME4	UBAP2	1	0
NME4	NDUFB10	12	11
NME4	STRIP1	0	1
NME4	PAXBP1	0	1
NME4	MFAP1	1	2
NME4	STRN	0	3
NME4	TSN	0	1
NME4	GTF2E2	1	0
NME4	PLCH1	1	0
NME4	RIOK1	0	1
NME4	AKAP12	0	5
NME4	WDHD1	1	2
NME4	SMARCC1	3	3
NME4	KLHL13	0	2
NME4	EZR	1	4
NME4	TRIP12	2	3
NME4	TLE3	0	2
NME4	DBR1	2	3
NME4	PI4KB	0	1
NME4	ZNF318	1	0
NME4	TRAPPC5	1	1
NME4	DAZAP1	0	1
NME4	GTF2F1	1	2
NME4	DCTN4	0	2
NME4	ARL13B	0	2
NME4	RPP38	1	5
NME4	HSD17B8	3	3
NME4	ZYX	0	1
NME4	DIAPH3	2	13
NME4	ENAH	1	1
NME4	DUSP11	0	1
NME4	ALDH1L2	19	26
NME4	STRN4	1	4
NME4	DENND6A	0	1
NME4	EIF4G3	0	4
NME4	TMF1	0	3
NME4	NDUFAF3	1	3
NME4	PEX14	2	3
NME4	VPS37B	0	1
NME4	SMARCE1	0	2
NME4	MED14	0	1
NME4	TOE1	2	0
NME4	UTP18	1	1
NME4	EIF3M	0	1
NME4	TFB2M	5	6
NME4	FH	0	1
NME4	TMLHE	9	7
NME4	UHRF1BP1L	2	0
NME4	POLR3G	0	1
NME4	SEC31A	1	0
NME4	RPRD2	2	2
NME4	LGMN	0	1
NME4	MAP3K7	0	1
NME4	CDC20	0	1
NME4	SNRPC	0	2
NME4	CPSF6	4	3
NME4	UTP4	0	1
NME4	COPS8	0	1
NME4	HBS1L	2	5
NME4	UBAP1	0	1
NME4	SLC25A25	0	1
NME4	SCAF4	0	1
NME4	PRIM2	0	1
NME4	ALMS1	0	1
NME4	C10orf88	0	1
NME4	DDX42	1	3
NME4	TAB1	0	1
NME4	ABL2	0	1
NME4	RPAP2	0	3
NME4	BECN1	0	1
NME4	TRIOBP	1	0
NME4	MT-ATP6	2	3
NME4	TBC1D5	0	1
NME4	RBBP5	0	1
NME4	COG3	1	2
NME4	SPDL1	0	2
NME4	TRMT11	3	1
NME4	RPAP3	5	4
NME4	ARFGAP1	1	1
NME4	TAF15	7	0
NME4	PIH1D1	2	3
NME4	WDR45	1	1
NME4	TFB1M	4	2
NME4	HCFC1	11	15
NME4	AMOTL1	0	3
NME4	SCYL1	1	3
NME4	FIP1L1	4	4
NME4	TACC3	0	1
NME4	ZCCHC3	0	1
NME4	ZNF768	4	4
NME4	ARHGEF7	1	0
NME4	NUBPL	3	3
NME4	CIT	0	1
NME4	ATP5F1	11	13
NME4	WASHC5	0	3
NME4	ARHGEF6	0	1
NME4	WDCP	1	1
NME4	FAM192A	0	1
NME4	MTFR1	1	1
NME4	SF3B5	1	0
NME4	KANK1	0	2
NME4	USP24	7	8
NME4	SMAP2	0	1
NME4	TCF12	0	1
NME4	ORC3	3	3
NME4	STAM	0	1
NME4	CCDC6	1	1
NME4	RNMT	0	1
NME4	DYNLT1	1	0
NME4	TFG	2	0
NME4	TXLNG	0	1
NME4	TRMT6	0	1
NME4	CRNKL1	3	3
NME4	GTF2H3	0	1
NME4	DDX51	0	2
NME4	QSOX2	2	1
NME4	RABGAP1	1	3
NME4	COG5	1	1
NME4	TES	1	0
NME4	STIM1	11	11
NME4	PRPF31	4	3
NME4	SOCS2	0	1
NME4	HAS1	0	6
NME4	SUGT1	1	3
NME4	ESF1	1	0
NME4	MPC2	0	1
NME4	COMMD4	0	1
NME4	SBF1	0	1
NME4	DVL2	4	9
NME4	TXLNA	1	0
NME4	NRBP1	1	0
NME4	ANKRD27	1	0
NME4	BABAM2	3	3
NME4	PPTC7	1	2
NME4	NLRX1	2	1
NME4	SRRM1	1	5
NME4	CNOT11	0	2
NME4	MRM3	2	2
NME4	ATP5L	8	6
NME4	EPS15L1	0	6
NME4	RABL6	1	1
NME4	CTNNA1	1	7
NME4	MLKL	1	0
NME4	ARNT	1	0
NME4	PRMT9	1	0
NME4	KCT2	1	0
NME4	THADA	0	1
NME4	PFN1	0	1
NME4	CDK13	3	0
NME4	PNO1	1	0
NME4	TGS1	0	1
NME4	DAP3	40	38
NME4	KIAA0391	14	13
NME4	CWF19L1	1	0
NME4	ACTL6A	2	0
NME4	RAB28	0	1
NME4	ITSN1	0	2
NME4	NDUFAF4	3	7
NME4	PTPN23	0	1
NME4	DHX38	0	1
NME4	PTDSS2	0	1
NME4	POLDIP2	15	17
NME4	INTS13	0	1
NME4	HERC2	0	1
NME4	POLR3B	0	1
NME4	CHTF18	1	2
NME4	YIF1B	1	3
NME4	FLNB	6	12
NME4	TRIP4	1	2
NME4	TRIM9	0	1
NME4	KIF13B	0	1
NME4	PNP	0	1
NME4	SNAPIN	0	1
NME4	CAMSAP2	0	1
NME4	CLUH	5	5
NME4	KIF5B	4	8
NME4	KARS	4	8
NME4	CSTF1	3	4
NME4	ARPC4	0	1
NME4	BCLAF1	9	7
NME4	CNOT10	1	2
NME4	DNAJC2	1	0
NME4	MARK3	0	1
NME4	LSM3	0	1
NME4	KIF20B	0	1
NME4	SGSM3	0	1
NME4	IBA57	0	1
NME4	PDCD2L	2	2
NME4	USP39	2	3
NME4	NHP2	3	1
NME4	TOP3A	3	2
NME4	TXNRD1	0	1
NME4	MIF	1	0
NME4	AKAP10	0	1
NME4	PPP1R7	0	1
NME4	CUL4B	0	3
NME4	CCDC85C	0	1
NME4	SNX18	0	1
NME4	TOP3B	0	2
NME4	SPAG5	0	1
NME4	BOD1L1	0	1
NME4	MED16	1	0
NME4	FASTKD3	1	2
NME4	AP1G1	0	1
NME4	RIOK2	0	2
NME4	TAF6L	2	0
NME4	SETDB1	0	1
NME4	GPATCH8	0	1
NME4	SND1	5	6
NME4	CDK12	0	2
NME4	THAP11	1	1
NME4	AQR	16	13
NME4	SF3B4	1	1
NME4	CCNK	1	3
NME4	NEK1	2	2
NME4	DDHD1	1	2
NME4	PCCA	68	57
NME4	SNW1	4	4
NME4	CS	17	6
NME4	HTATSF1	4	2
NME4	NUP153	2	5
NME4	ATG2B	6	8
NME4	CUL1	2	0
NME4	PTCD3	84	60
NME4	DCTN2	3	3
NME4	RBM26	2	1
NME4	SF3B1	13	19
NME4	2022-09-08	0	4
NME4	CREBBP	0	1
NME4	IKBKB	1	0
NME4	LRRFIP1	0	1
NME4	AKAP1	2	0
NME4	TCF20	0	1
NME4	ABCB10	3	2
NME4	EBP	2	1
NME4	CDKN2AIP	0	1
NME4	AGO2	3	4
NME4	SLC30A7	1	2
NME4	GRAMD1A	0	1
NME4	FOXRED1	4	6
NME4	ABT1	1	0
NME4	DECR1	6	13
NME4	FASTKD1	6	2
NME4	TM9SF1	2	0
NME4	NEK6	1	0
NME4	WNK1	0	2
NME4	FAM114A2	0	1
NME4	HAUS7	0	1
NME4	AFDN	2	1
NME4	MIOS	0	1
NME4	SF3A1	14	9
NME4	ARMC8	1	1
NME4	NXN	0	1
NME4	TMA16	0	1
NME4	ATP5J2	4	3
NME4	DPYSL2	3	5
NME4	RNF123	0	1
NME4	ATG9A	0	2
NME4	MAVS	2	2
NME4	SSBP1	27	19
NME4	PPAT	0	2
NME4	NEK9	15	10
NME4	DYNC1I2	2	2
NME4	CSNK2B	2	0
NME4	SMIM4	1	0
NME4	CCP110	0	1
NME4	NSUN5	1	3
NME4	ALG6	0	1
NME4	CHTOP	2	1
NME4	TRMT112	2	2
NME4	BCOR	0	1
NME4	EIF4E2	5	5
NME4	EMG1	1	1
NME4	KDM3A	0	1
NME4	KIF16B	0	1
NME4	BRCC3	3	1
NME4	AGPAT4	0	1
NME4	AIMP2	0	3
NME4	WASL	0	1
NME4	PHKA1	1	1
NME4	POLA1	0	1
NME4	TOX4	0	1
NME4	CCDC86	1	1
NME4	CCNT1	0	1
NME4	PRPF4	2	6
NME4	SIRT1	1	1
NME4	LRRC40	2	1
NME4	PJA2	0	2
NME4	PIK3C2A	0	2
NME4	G3BP1	10	10
NME4	ESPL1	2	1
NME4	AKAP8	5	8
NME4	EIF3K	2	1
NME4	CCDC22	1	0
NME4	PDCL	1	2
NME4	ZC3H15	1	5
NME4	RUFY1	0	1
NME4	CCAR1	0	1
NME4	RAB11FIP1	0	1
NME4	RAB39A	3	1
NME4	RAD50	8	11
NME4	WBP11	2	2
NME4	DNAJC9	4	3
NME4	TBL1XR1	2	2
NME4	WDR62	0	1
NME4	RHBDD2	0	1
NME4	LEO1	1	1
NME4	TOMM40	0	1
NME4	STK3	1	4
NME4	ZNF281	3	3
NME4	GEMIN5	3	3
NME4	RBM22	2	0
NME4	NUFIP2	0	3
NME4	STX18	0	2
NME4	TRIM24	1	1
NME4	RAB3GAP2	6	5
NME4	SNRPGP15	1	1
NME4	ZRANB2	1	1
NME4	MIPEP	2	3
NME4	MAP1S	0	1
NME4	SLIRP	5	6
NME4	TRAP1	203	196
NME4	CPS1	19	25
NME4	ARFGAP2	0	1
NME4	XIAP	0	1
NME4	DYNLL1	1	0
NME4	STRN3	0	3
NME4	DYNC2LI1	1	0
NME4	RPIA	1	1
NME4	NDUFA9	19	19
NME4	TPR	1	2
NME4	DHX29	0	1
NME4	COG7	0	1
NME4	CNOT3	0	1
NME4	RABL3	1	0
NME4	ATXN2L	6	8
NME4	NUMB	0	1
NME4	YBX3	17	9
NME4	MADD	1	2
NME4	PSME3	3	5
NME4	DNM1L	5	4
NME4	GSK3B	0	1
NME4	SRP14	14	13
NME4	EIF3A	4	7
NME4	KIF3A	1	0
NME4	SNTB2	0	1
NME4	RNPS1	2	2
NME4	RNF2	4	0
NME4	CPOX	1	5
NME4	ORC2	0	2
NME4	ACSL4	0	1
NME4	UGGT2	0	2
NME4	FOXK1	1	0
NME4	PIP4P1	0	1
NME4	SEC24B	0	1
NME4	BCAS2	3	1
NME4	TP53BP2	1	0
NME4	CTTN	1	4
NME4	KIAA1468	0	1
NME4	ANKS1A	0	1
NME4	LRBA	0	1
NME4	NOL6	0	1
NME4	ZC3H11A	0	3
NME4	FEM1B	0	1
NME4	COX4I1	10	9
NME4	THUMPD3	6	5
NME4	AP3D1	5	6
NME4	RPL36A	3	0
NME4	HNRNPUL2	3	4
NME4	MGEA5	0	5
NME4	ACTR1B	1	0
NME4	PATL1	0	1
NME4	ASCC1	0	1
NME4	FAM96B	3	2
NME4	IARS2	34	37
NME4	DIS3L	2	0
NME4	AMPD2	5	3
NME4	RPP40	0	1
NME4	SYMPK	16	11
NME4	SEC13	1	0
NME4	FBXL12	1	3
NME4	PTGES2	1	0
NME4	KLC2	0	1
NME4	GAR1	1	1
NME4	HAUS3	1	0
NME4	GAK	0	1
NME4	PLK1	1	1
NME4	ETFB	8	6
NME4	BUB1B	0	1
NME4	PPP1R15B	0	1
NME4	NDUFV1	26	23
NME4	DLG1	0	1
NME4	MCM3AP	2	0
NME4	COG8	0	1
NME4	NCKAP1	2	3
NME4	SH3GL1	1	0
NME4	CCDC138	1	1
NME4	TBK1	6	7
NME4	DLST	14	17
NME4	NBAS	0	1
NME4	H2AFX	0	3
NME4	ARHGAP35	0	2
NME4	GLDC	4	1
NME4	SRSF2	3	7
NME4	RBBP6	1	1
NME4	ARF6	0	1
NME4	SUCLG2	6	12
NME4	SPATS2L	1	0
NME4	KIFC1	0	1
NME4	RADX	1	0
NME4	RRP1	1	1
NME4	ERC1	0	1
NME4	SLC25A17	1	1
NME4	FAM83D	1	1
NME4	MAP4	13	23
NME4	FTH1	0	3
NME4	TJP1	0	1
NME4	MAP1B	4	7
NME4	AP3M1	6	4
NME4	RBM15	0	1
NME4	SRP9	4	4
NME4	MASTL	0	1
NME4	LSG1	2	0
NME4	TRA2B	3	2
NME4	ST13	0	1
NME4	RAB11B	0	1
NME4	NUMA1	2	0
NME4	PLEKHA5	0	1
NME4	WDR91	1	0
NME4	POLA2	0	2
NME4	NCK1	0	1
NME4	RNF214	0	1
NME4	VPS52	0	1
NME4	PAM16	0	1
NME4	ASCC2	2	3
NME4	TRAF3IP1	0	1
NME4	SLC25A29	1	0
NME4	GFM2	5	6
NME4	GLYR1	2	1
NME4	MCCC1	93	90
NME4	ABCC1	1	1
NME4	PPIL4	0	2
NME4	VAC14	0	1
NME4	HNRNPH3	2	3
NME4	PPP1R12A	0	1
NME4	NKRF	3	2
NME4	CLNS1A	0	2
NME4	SALL2	1	2
NME4	TNRC6A	0	1
NME4	IFT27	1	1
NME4	POP1	6	8
NME4	AP4E1	0	2
NME4	RAB8A	0	2
NME4	ZNF703	1	0
NME4	MELK	0	1
NME4	AP3S1	2	3
NME4	INTS2	4	3
NME4	L2HGDH	7	4
NME4	AGO1	2	0
NME4	RAB3GAP1	3	1
NME4	SHMT2	149	127
NME4	EIF3L	3	3
NME4	CDK2	4	0
NME4	POP7	1	0
NME4	NOL10	0	1
NME4	PRPF3	0	5
NME4	PRPF6	5	8
NME4	CCAR2	6	6
NME4	POLRMT	10	8
NME4	NRDC	1	1
NME4	GPC4	0	1
NME4	PURA	1	2
NME4	RBMX2	0	1
NME4	PLRG1	1	1
NME4	U2AF1	1	1
NME4	AP3B1	6	7
NME4	COX7A2	0	1
NME4	PCCB	47	34
NME4	PIGT	0	1
NME4	AASS	14	15
NME4	FLAD1	2	3
NME4	PPP6R2	1	1
NME4	RBM17	0	1
NME4	TCERG1	2	2
NME4	PPP2R1B	2	1
NME4	MSI2	0	1
NME4	COMT	0	1
NME4	COG1	0	3
NME4	SLC38A1	1	1
NME4	NCAPG	1	2
NME4	RTN4	1	0
NME4	RFT1	0	1
NME4	FAM91A1	0	1
NME4	DDX49	1	1
NME4	MYH9	10	20
NME4	PPP1R10	0	1
NME4	EIF4A2	0	9
NME4	CLPX	38	39
NME4	CNOT8	1	1
NME4	CLINT1	1	4
NME4	HOOK1	5	8
NME4	NDUFS1	93	97
NME4	AP3M2	0	3
NME4	COG2	1	1
NME4	NDUFA11	0	1
NME4	UCKL1	0	4
NME4	YBEY	1	0
NME4	DDX23	4	7
NME4	ZNF326	1	1
NME4	ELP1	14	22
NME4	DIMT1	3	5
NME4	GPATCH4	1	3
NME4	LSM14A	0	2
NME4	LARP1	7	9
NME4	UPF3B	1	1
NME4	CKAP2	1	1
NME4	MAGT1	2	2
NME4	COG6	0	1
NME4	AGTPBP1	0	1
NME4	EIF4G1	12	15
NME4	GID8	0	1
NME4	VTN	1	1
NME4	ANAPC1	2	0
NME4	NOMO2	1	1
NME4	GSPT1	10	10
NME4	CIP2A	0	5
NME4	DHX40	0	1
NME4	MARK2	0	2
NME4	NKIRAS2	1	0
NME4	DOCK6	0	1
NME4	CNOT1	19	16
NME4	SAE1	1	0
NME4	ANKZF1	1	0
NME4	ARFGEF1	1	0
NME4	WDR36	3	0
NME4	RPP30	5	6
NME4	RANBP6	0	1
NME4	COA3	1	1
NME4	SEH1L	1	3
NME4	NDUFA6	6	5
NME4	CTU2	1	1
NME4	GLG1	2	3
NME4	EIF2S1	3	6
NME4	TYK2	0	1
NME4	NUP214	17	13
NME4	BLM	0	1
NME4	FLNA	86	103
NME4	COQ5	4	3
NME4	SPART	3	7
NME4	C11orf98	3	1
NME4	SNRPB2	2	0
NME4	SCFD1	5	4
NME4	P3H1	0	1
NME4	LUZP1	0	1
NME4	SF3A3	4	4
NME4	RHEB	1	2
NME4	ARHGEF2	1	2
NME4	SHC1	1	3
NME4	QTRT2	2	4
NME4	SYNE2	0	1
NME4	CKMT1A	0	1
NME4	DDX24	1	4
NME4	MAP2K7	0	2
NME4	SLC25A33	1	0
NME4	RTL8C	1	0
NME4	ADD1	1	1
NME4	DDX10	1	2
NME4	NCAPH	1	1
NME4	C16orf58	0	1
NME4	COPS2	1	1
NME4	PPIB	1	1
NME4	POLR3A	0	1
NME4	NPTN	1	0
NME4	HAUS5	1	3
NME4	ATP5ME	5	4
NME4	RAB18	1	1
NME4	MYL12B	0	3
NME4	KRR1	0	2
NME4	EXOSC8	1	0
NME4	RPA1	1	0
NME4	STIL	1	0
NME4	CEP170	2	5
NME4	ATM	0	2
NME4	SUGP2	2	5
NME4	RRP15	2	2
NME4	TFAM	0	1
NME4	COG4	0	2
NME4	SHCBP1	3	2
NME4	DYNC1LI1	1	5
NME4	UBE4A	0	1
NME4	EIF2AK2	1	0
NME4	SNRPA	2	5
NME4	NAF1	0	1
NME4	LUC7L3	1	3
NME4	SLC1A3	0	1
NME4	VAPB	3	6
NME4	RALA	0	1
NME4	MTX1	0	1
NME4	PDCD2	0	1
NME4	NDUFB4	6	6
NME4	SPTBN1	0	2
NME4	EIF5B	1	2
NME4	TJP2	0	1
NME4	TRAPPC3	0	2
NME4	ARL10	2	0
NME4	LSM14B	0	1
NME4	ACADSB	10	11
NME4	URB1	1	0
NME4	FLII	1	5
NME4	SF1	0	2
NME4	SPTAN1	3	2
NME4	SCAF8	1	0
NME4	KNTC1	0	1
NME4	LARP7	1	1
NME4	ZFR	3	5
NME4	RBM10	0	1
NME4	TSR1	2	2
NME4	ANKLE2	0	1
NME4	GK	0	1
NME4	RPL39	3	0
NME4	MCU	0	1
NME4	EIF3E	10	7
NME4	LMNB2	0	1
NME4	LYAR	2	0
NME4	CSNK2A2	1	1
NME4	EWSR1	4	5
NME4	CTPS2	0	2
NME4	DHX16	0	2
NME4	XRN1	2	3
NME4	APBB1	5	5
NME4	CHERP	3	4
NME4	ACAD9	22	29
NME4	KNL1	1	0
NME4	SIK3	1	0
NME4	U2SURP	2	3
NME4	BCCIP	0	1
NME4	NELFB	0	1
NME4	PKN2	1	2
NME4	VBP1	1	0
NME4	USP10	3	1
NME4	ATR	0	1
NME4	ANAPC5	0	1
NME4	UQCR10	1	3
NME4	ARL8B	0	1
NME4	USP5	0	1
NME4	CDK11B	1	2
NME4	MRE11	9	12
NME4	ABI1	2	1
NME4	UTRN	2	2
NME4	SEC23A	1	0
NME4	MBNL1	0	1
NME4	FUCA2	1	0
NME4	CDS2	0	3
NME4	SNRPA1	6	6
NME4	WDR5	3	0
NME4	ERCC6L	3	2
NME4	NDUFS8	7	4
NME4	SRP68	2	4
NME4	COPS3	0	1
NME4	WDR48	2	2
NME4	NXF1	3	1
NME4	POLR1A	0	1
NME4	MLEC	2	1
NME4	CBS	0	1
NME4	RRP12	4	1
NME4	TMEM43	2	1
NME4	SNRPF	2	6
NME4	TNRC6B	0	2
NME4	DDX41	5	3
NME4	CAPRIN1	1	3
NME4	MTA2	2	5
NME4	AP4M1	0	1
NME4	FLOT2	0	1
NME4	DRG1	3	2
NME4	SNRPE	1	0
NME4	BCKDHA	10	6
NME4	ADGRL2	0	1
NME4	NOP16	1	1
NME4	PPAN	0	1
NME4	EXOC6	0	1
NME4	PLAA	0	1
NME4	ASCC3	4	6
NME4	NCAPD2	0	2
NME4	PRC1	0	1
NME4	NUP85	2	2
NME4	NOB1	3	4
NME4	ZW10	3	3
NME4	MMTAG2	1	2
NME4	ODR4	0	1
NME4	LUC7L	0	2
NME4	BYSL	5	5
NME4	AIMP1	2	2
NME4	STT3B	0	1
NME4	AHCYL1	4	8
NME4	HNRNPL	19	24
NME4	GTF3C1	0	5
NME4	HGH1	1	3
NME4	POLDIP3	1	1
NME4	LGALS3BP	1	0
NME4	GNE	0	2
NME4	NOLC1	3	2
NME4	NF1	0	1
NME4	NARS	0	1
NME4	DDX55	1	1
NME4	UBR5	12	14
NME4	SART1	5	5
NME4	PCK2	5	10
NME4	MKI67	1	5
NME4	KIF11	6	7
NME4	STK4	1	2
NME4	GTF2H2	1	1
NME4	AP4B1	0	1
NME4	LARP4	2	1
NME4	ALDH7A1	1	8
NME4	TFIP11	0	3
NME4	BCR	0	1
NME4	AHCY	4	5
NME4	GAPVD1	6	6
NME4	TKT	2	5
NME4	ERAL1	14	19
NME4	RIOX2	1	1
NME4	CDC5L	5	11
NME4	CORO1C	0	1
NME4	NSUN2	4	3
NME4	MON2	1	6
NME4	NPM3	1	2
NME4	FOXRED2	1	0
NME4	IK	2	2
NME4	LPGAT1	0	1
NME4	MTHFD1L	46	42
NME4	EIF3B	3	3
NME4	HNRNPUL1	6	6
NME4	PTPN1	2	3
NME4	INTS1	1	0
NME4	GLUL	0	1
NME4	ILK	0	1
NME4	EIF3F	4	4
NME4	ZNF598	0	2
NME4	CTR9	1	0
NME4	RANBP9	1	0
NME4	ZNF638	1	0
NME4	VPS51	1	1
NME4	CLASP2	0	1
NME4	EXOSC7	1	1
NME4	SRSF6	2	4
NME4	MTDH	3	2
NME4	GNL3L	1	1
NME4	CAPZA1	2	7
NME4	ELAC2	17	19
NME4	NOC4L	0	1
NME4	PRKAR2A	1	2
NME4	DKC1	5	2
NME4	THRAP3	8	5
NME4	RRBP1	4	2
NME4	XRCC3	0	1
NME4	RAD51C	0	2
NME4	SRSF10	0	1
NME4	THOC2	1	3
NME4	CHD1L	0	4
NME4	EIF3G	1	0
NME4	TTK	1	3
NME4	PA2G4	9	10
NME4	SRP72	2	2
NME4	SQSTM1	3	1
NME4	SRSF5	2	4
NME4	DHX36	1	1
NME4	RAB32	1	1
NME4	RAB6A	0	1
NME4	USP1	0	1
NME4	PNPLA6	0	2
NME4	FAHD2A	0	2
NME4	EDC4	0	1
NME4	LTV1	3	2
NME4	KEAP1	1	1
NME4	CYFIP2	0	3
NME4	ECD	0	3
NME4	TBRG4	4	2
NME4	ZC3H18	0	1
NME4	OSGEP	0	3
NME4	TOR1AIP2	3	4
NME4	PRMT1	4	5
NME4	WLS	1	2
NME4	PABPC4	9	6
NME4	CLTC	1	1
NME4	GNL2	2	5
NME4	DHX57	3	3
NME4	RPS10	10	17
NME4	SLC7A5	0	3
NME4	SNRPD1	4	4
NME4	OBSL1	1	0
NME4	ERH	0	2
NME4	IDH3A	10	10
NME4	CSNK1A1	1	1
NME4	ACTR1A	1	4
NME4	TRMT2A	0	1
NME4	ATXN2	1	0
NME4	COPE	1	1
NME4	CUX1	0	1
NME4	UGGT1	4	4
NME4	AURKB	1	2
NME4	OSBPL8	2	2
NME4	NOP14	1	0
NME4	UBR4	1	1
NME4	PHF6	2	2
NME4	SLC30A9	3	6
NME4	KRI1	1	0
NME4	NUP54	0	1
NME4	RPTOR	0	1
NME4	SNRNP70	4	5
NME4	TMEM97	0	1
NME4	PDXDC1	2	1
NME4	TRA2A	1	1
NME4	TSG101	0	3
NME4	DCTN1	5	3
NME4	MTPAP	2	1
NME4	CAPZB	3	5
NME4	STX17	2	1
NME4	GMDS	2	3
NME4	FAM120A	4	2
NME4	TRMT1L	0	1
NME4	NCDN	0	1
NME4	CLN6	1	2
NME4	QARS	6	7
NME4	RNF219	0	2
NME4	CBX3	1	2
NME4	BIRC6	2	8
NME4	SF3B2	11	12
NME4	SERBP1	12	14
NME4	GIGYF2	13	11
NME4	DDX6	4	5
NME4	CDK9	0	2
NME4	PRKAG1	0	2
NME4	ETFA	11	9
NME4	PPP1CB	0	3
NME4	DOCK7	26	26
NME4	ATP5O	11	11
NME4	DHX37	1	3
NME4	POLR2C	1	3
NME4	SURF4	2	1
NME4	MTA1	0	1
NME4	PUF60	3	2
NME4	MCMBP	1	0
NME4	NUP88	5	8
NME4	CCT7	169	158
NME4	VDAC3	2	5
NME4	ABCF3	0	1
NME4	GPN3	1	0
NME4	KHDRBS1	3	7
NME4	HDLBP	1	3
NME4	NEMP1	0	1
NME4	RAP2C	0	3
NME4	HSDL2	8	7
NME4	DDX50	9	5
NME4	FAM98B	1	1
NME4	DNAJB1	2	2
NME4	NUP62	2	1
NME4	DDX56	1	3
NME4	ARMC6	0	1
NME4	LUC7L2	2	2
NME4	GYS1	1	0
NME4	SRSF1	11	9
NME4	DCAF1	0	2
NME4	POLD2	1	1
NME4	POLR2H	2	2
NME4	ERLIN1	3	2
NME4	OPA1	1	2
NME4	G3BP2	3	2
NME4	CSNK1E	0	1
NME4	NCBP1	1	2
NME4	IDE	4	4
NME4	USP15	0	1
NME4	CTNNB1	0	2
NME4	ATP1B3	7	3
NME4	LARS	2	3
NME4	H2AFZ	4	0
NME4	PSMA7	2	2
NME4	GGCX	1	1
NME4	CEP78	1	0
NME4	PIK3R4	3	3
NME4	RRM2	2	4
NME4	SNRPD2	4	6
NME4	SNU13	2	0
NME4	SRSF9	3	3
NME4	TP53	0	1
NME4	ELP3	1	2
NME4	AP2A1	1	4
NME4	IDH3G	2	2
NME4	TMEM109	1	0
NME4	LARP4B	1	1
NME4	ELOC	1	4
NME4	TSC2	0	2
NME4	NDUFS2	42	41
NME4	NT5DC2	19	24
NME4	NUP98	6	3
NME4	SEC63	2	1
NME4	ANXA2P2	0	1
NME4	PARS2	1	2
NME4	PES1	1	2
NME4	AP2A2	0	2
NME4	COQ8B	2	1
NME4	OGT	1	1
NME4	KIF2A	1	3
NME4	RPLP1	2	2
NME4	HNRNPDL	6	5
NME4	PHKG2	4	0
NME4	IFT74	0	1
NME4	CPSF1	6	5
NME4	TTI1	0	1
NME4	PDK3	15	26
NME4	DYNC1H1	51	47
NME4	LTN1	2	1
NME4	TANGO6	1	0
NME4	PYCR1	54	52
NME4	TCAF1	0	1
NME4	XRN2	2	4
NME4	PRRC2A	4	5
NME4	CHUK	0	1
NME4	CSDE1	9	17
NME4	2	0	3
NME4	CEBPZ	0	1
NME4	BRIX1	1	1
NME4	HSD17B10	75	70
NME4	AAAS	3	4
NME4	PEX3	0	1
NME4	BZW1	1	0
NME4	TOP1	3	3
NME4	EXOC4	2	7
NME4	SRRM2	8	5
NME4	TMED9	0	3
NME4	TRIM33	0	1
NME4	STRAP	7	9
NME4	AARS2	19	20
NME4	PYCR2	47	42
NME4	POLR2E	2	2
NME4	CKAP5	2	4
NME4	COPS4	1	0
NME4	PYGL	1	2
NME4	PHB	25	21
NME4	NUDC	4	7
NME4	FASTKD5	10	18
NME4	PDIA6	0	1
NME4	SIGMAR1	0	1
NME4	TTC28	0	1
NME4	WDR61	1	1
NME4	CAPZA2	1	2
NME4	PCID2	0	1
NME4	UBAP2L	7	8
NME4	PABPC1	14	17
NME4	HDHD5	3	4
NME4	NFXL1	0	1
NME4	ARF3	8	8
NME4	HNRNPH2	7	7
NME4	FTSJ1	0	1
NME4	EIF3D	1	3
NME4	EIF2S2	1	1
NME4	EXOC1	0	2
NME4	AKAP11	1	2
NME4	DDX54	1	2
NME4	FAHD1	0	1
NME4	IQGAP1	4	5
NME4	CEP97	1	1
NME4	VPS33A	2	0
NME4	ELOB	2	3
NME4	SARS	0	2
NME4	PDHX	4	5
NME4	RAB29	0	1
NME4	RARS2	8	11
NME4	RAB10	4	3
NME4	TNPO3	0	1
NME4	RIOK3	0	1
NME4	STOML2	9	7
NME4	CBWD6	1	2
NME4	ABCF1	2	4
NME4	RRP1B	4	4
NME4	FTSJ3	1	3
NME4	CDC37	3	0
NME4	PSMD13	2	1
NME4	LAMP2	0	2
NME4	PRPF8	33	35
NME4	RPS29	1	1
NME4	STARD3NL	1	0
NME4	CYFIP1	2	3
NME4	POLE	0	2
NME4	AP2B1	4	4
NME4	TCF25	0	2
NME4	TIPRL	1	0
NME4	SDF2L1	1	0
NME4	PPP1CA	4	4
NME4	SKP1	4	4
NME4	MTREX	5	9
NME4	TTC37	1	3
NME4	MTR	13	9
NME4	DLAT	8	10
NME4	PRPF40A	0	1
NME4	AGPS	0	1
NME4	RFC1	2	1
NME4	TOR1AIP1	1	0
NME4	RPS17	6	6
NME4	DNAJC10	6	2
NME4	PHF8	1	0
NME4	RPL32	1	3
NME4	GTF3C4	0	2
NME4	ACTBL2	10	14
NME4	NASP	0	2
NME4	C6orf120	1	0
NME4	TM9SF3	2	2
NME4	SYNCRIP	18	19
NME4	MAP7D3	0	1
NME4	SRR	1	0
NME4	NAP1L4	3	4
NME4	SAMM50	1	2
NME4	RANBP2	26	32
NME4	SRPK1	3	2
NME4	HM13	2	2
NME4	CALU	1	5
NME4	GPRASP2	1	0
NME4	PRKAR1A	6	5
NME4	SSRP1	2	2
NME4	GMPPB	1	2
NME4	GLO1	1	1
NME4	COPG2	2	4
NME4	RTRAF	1	2
NME4	ALDH1A2	3	0
NME4	DIAPH1	2	3
NME4	WRNIP1	2	3
NME4	FLNC	4	7
NME4	PRDX3	9	7
NME4	NDUFS3	36	30
NME4	FANCD2	2	4
NME4	MCM4	12	13
NME4	EARS2	3	6
NME4	UPF1	8	9
NME4	SF3B6	1	2
NME4	PFDN2	1	4
NME4	TMED5	1	1
NME4	MSI1	2	2
NME4	FEN1	1	0
NME4	PDCD11	2	1
NME4	COPG1	0	3
NME4	ASPH	4	7
NME4	ABCD3	8	5
NME4	PC	65	70
NME4	MCCC2	55	50
NME4	GLT8D1	3	1
NME4	GPAT4	1	0
NME4	RANGAP1	14	9
NME4	CLPB	3	5
NME4	U2AF2	2	3
NME4	EFHD2	0	1
NME4	CDK4	3	2
NME4	HSD17B4	1	1
NME4	VAPA	1	0
NME4	IGF2BP2	4	3
NME4	YTHDC2	4	3
NME4	ANKRD17	0	3
NME4	LRRC1	0	2
NME4	UBE2G2	0	1
NME4	PI4KA	1	3
NME4	TMEM209	1	2
NME4	CDC7	0	1
NME4	SDHA	15	20
NME4	DARS2	13	11
NME4	CDC73	1	0
NME4	NCAPG2	0	1
NME4	FAU	5	5
NME4	C1QBP	41	46
NME4	NDUFA10	7	12
NME4	COX6C	1	1
NME4	GARS	5	5
NME4	CCT2	222	184
NME4	HDAC2	7	9
NME4	TBL2	2	1
NME4	EXOSC3	0	1
NME4	TCOF1	8	11
NME4	RPS27L	5	0
NME4	NUP210	3	1
NME4	NSF	3	4
NME4	ACOT9	19	24
NME4	ECT2	0	1
NME4	POLD3	2	2
NME4	NDUFS7	6	11
NME4	ECPAS	0	3
NME4	PDLIM5	0	1
NME4	ACACA	331	314
NME4	CPSF3	3	7
NME4	EIF3I	3	4
NME4	USP34	1	0
NME4	NUP133	8	6
NME4	ERCC2	1	0
NME4	FANCI	3	8
NME4	DICER1	3	1
NME4	CCT6A	173	177
NME4	WDR11	1	0
NME4	LRPPRC	57	58
NME4	CSNK2A1	2	2
NME4	RANBP1	1	0
NME4	AP2M1	0	2
NME4	SNAP47	0	2
NME4	SKIV2L	0	1
NME4	BAG6	1	0
NME4	SCCPDH	1	0
NME4	IGBP1	8	6
NME4	ILF3	13	10
NME4	DARS	9	9
NME4	ATXN10	4	5
NME4	MOV10	1	3
NME4	NOP58	4	3
NME4	DDX18	1	2
NME4	XRCC6	18	18
NME4	CACYBP	1	5
NME4	TROVE2	1	0
NME4	NUP43	1	1
NME4	GTPBP1	1	1
NME4	GLUD1	49	41
NME4	SUCLA2	16	20
NME4	TMEM177	1	1
NME4	EXOSC9	0	1
NME4	BUB3	1	4
NME4	CPSF2	1	3
NME4	XRCC5	14	18
NME4	PTBP1	10	9
NME4	NAT10	3	4
NME4	MSTO1	1	0
NME4	NACA	1	7
NME4	SUPT5H	1	0
NME4	QPCTL	0	1
NME4	SCD	1	1
NME4	RCN1	6	10
NME4	EXOSC6	1	2
NME4	HEATR1	3	5
NME4	LLGL1	0	2
NME4	PANK4	1	3
NME4	SDHB	5	3
NME4	SRSF7	5	3
NME4	PRRC2C	2	1
NME4	ATP1B1	0	1
NME4	RSL1D1	3	5
NME4	CPNE1	1	0
NME4	RBM25	2	0
NME4	TIMM21	2	0
NME4	ACTR2	7	8
NME4	SGPL1	1	3
NME4	ECHDC1	4	2
NME4	SEC22B	1	3
NME4	UBE3C	0	1
NME4	LAS1L	1	0
NME4	GBF1	0	2
NME4	APMAP	1	0
NME4	TTN	1	0
NME4	PHB2	22	18
NME4	DHX30	20	22
NME4	IQGAP3	1	0
NME4	GPX8	0	1
NME4	STIP1	3	5
NME4	HPS6	0	1
NME4	ALDOA	0	2
NME4	THEM6	0	1
NME4	SLC35E1	0	1
NME4	PSMB5	0	1
NME4	NUP160	2	6
NME4	ABCB7	10	6
NME4	RPL37A	3	4
NME4	TNPO1	0	2
NME4	PSMC5	5	5
NME4	CEPT1	0	1
NME4	CDC123	1	0
NME4	AASDHPPT	1	0
NME4	TTC27	2	4
NME4	ALYREF	18	14
NME4	EBNA1BP2	3	1
NME4	SNRNP200	27	18
NME4	PSMD6	0	4
NME4	TOMM70	1	0
NME4	RPS15	5	2
NME4	COX15	3	2
NME4	FECH	2	3
NME4	RAB13	1	2
NME4	NOP56	9	4
NME4	PSMA6	1	0
NME4	DDX20	1	1
NME4	TTC26	0	2
NME4	AMBRA1	0	1
NME4	COPB2	4	6
NME4	IGF2BP3	7	9
NME4	STAT3	1	0
NME4	DDX47	2	1
NME4	STAU1	2	3
NME4	RPS26	12	12
NME4	ANKHD1	2	4
NME4	HDAC1	5	6
NME4	IPO5	2	0
NME4	NDUFA13	14	11
NME4	GPX1	1	2
NME4	SRPRA	3	3
NME4	GEMIN4	2	2
NME4	PREB	3	2
NME4	TMEM165	1	1
NME4	SFPQ	3	5
NME4	PSMB2	1	1
NME4	NUBP2	2	1
NME4	ACLY	3	3
NME4	ARCN1	4	5
NME4	UQCRC2	9	14
NME4	RBMX	7	9
NME4	ACAT1	7	9
NME4	HPRT1	1	1
NME4	CCT5	113	102
NME4	FAM98A	2	1
NME4	CNP	4	7
NME4	PPP1CC	3	2
NME4	IPO8	0	2
NME4	PUM1	1	2
NME4	DNAJB12	3	2
NME4	SDF4	4	3
NME4	SMPD4	0	1
NME4	ATP6V1A	2	2
NME4	MAT2A	4	5
NME4	RAE1	2	2
NME4	YME1L1	7	9
NME4	NOM1	2	1
NME4	LSM12	1	1
NME4	NUP107	4	5
NME4	HLTF	2	0
NME4	PARP1	18	15
NME4	HAUS6	4	4
NME4	YBX1	18	15
NME4	POLD1	2	3
NME4	DNAJB11	3	6
NME4	TRIM25	0	1
NME4	PSMB1	0	1
NME4	EXOSC2	1	0
NME4	WDR77	1	1
NME4	ILVBL	2	0
NME4	ANKRD28	1	0
[truncated: 443 more rows]
