# Supplementary material for: NME4 mediates metabolic reprogramming and promotes nonalcoholic fatty liver disease progression
Source: EMBO Rep. 2023 Dec 14;25(1):22. doi: 10.1038/s44319-023-00012-6 (PMC10897415; doi:10.1038/s44319-023-00012-6)
Supplement: Supplementary file 6 — Table EV4 [file 44319_2023_12_MOESM6_ESM.xlsx]

## Sheet: Sheet1
HCIPs identified by NME4 TurboID-MS
Bait	Prey	Score	PSM_1	PSM_2
NME4	NME5	1	2	2
NME4	NME2	1	37	36
NME4	NME3	1	10	12
NME4	NME1	1	37	36
NME4	MMAB	0.999997	10	13
NME4	NDUFS6	0.999995	11	11
NME4	CLYBL	0.99999	12	9
NME4	NDUFAF2	0.999957	8	7
NME4	MTERF3	0.999941	8	9
NME4	PDK2	0.99993	8	8
NME4	ATPAF2	0.999918	8	6
NME4	NDUFC2	0.999841	10	5
NME4	LYRM7	0.999808	5	6
NME4	NDUFS4	0.999808	5	6
NME4	OXSM	0.999802	8	7
NME4	OGDHL	0.999798	16	14
NME4	HINT2	0.999621	7	4
NME4	UQCC1	0.999521	5	4
NME4	LYRM4	0.999366	4	4
NME4	NDUFA7	0.999314	3	6
NME4	GATC	0.999314	3	6
NME4	NDUFB3	0.999133	5	3
NME4	NDUFB8	0.999028	3	4
NME4	MTIF2	0.998705	14	5
NME4	NGRN	0.998639	3	3
NME4	C17orf80	0.998559	10	4
NME4	METTL15	0.998498	3	4
NME4	WARS2	0.99844	3	3
NME4	NDUFB7	0.998208	5	2
NME4	MSRB2	0.998204	2	4
NME4	IVD	0.99726	2	4
NME4	PHYH	0.996891	2	2
NME4	NDUFAF1	0.996134	1	5
NME4	ARG2	0.996009	1	6
NME4	TACO1	0.995684	4	1
NME4	MPLKIP	0.995346	3	1
NME4	ISCA1	0.995346	3	1
NME4	NDUFB2	0.994618	1	2
NME4	GLRX5	0.994522	2	1
NME4	DGUOK	0.994522	2	1
NME4	NDUFAF5	0.994485	1	2
NME4	MOCS1	0.994115	3	2
NME4	PDSS2	0.99348	2	1
NME4	DHTKD1	0.992978	3	3
NME4	SDHAF2	0.992249	1	1
NME4	LSM11	0.991752	1	1
NME4	LIAS	0.991523	1	1
NME4	C12orf10	0.991443	1	1
NME4	PRAMEF12	0.989725	1	1
NME4	TRIM41	0.988168	1	1
NME4	NAXD	0.988144	1	2
NME4	TBC1D9	0.986421	1	1
NME4	ACOT1	0.985222	37	38
NME4	CARS2	0.984475	11	10
NME4	NDUFS5	0.98445	5	4
NME4	SUPV3L1	0.984447	6	6
NME4	THEM4	0.984439	7	10
NME4	QRSL1	0.984277	7	6
NME4	PREPL	0.984271	5	3
NME4	CCDC51	0.984232	3	5
NME4	ALDH4A1	0.984144	6	8
NME4	MGME1	0.984106	9	16
NME4	NDUFB6	0.984029	2	4
NME4	NT5DC3	0.984023	5	6
NME4	TCAIM	0.983966	3	2
NME4	MARS2	0.983822	4	8
NME4	SIRT3	0.983521	3	3
NME4	ECSIT	0.983209	3	3
NME4	TIMM8A	0.983207	6	3
NME4	ACO2	0.983011	5	4
NME4	FBXO21	0.982685	4	3
NME4	MTRF1L	0.982114	1	2
NME4	METTL8	0.981023	2	5
NME4	NDUFB5	0.97915	4	2
NME4	MUT	0.976167	1	5
NME4	ME2	0.975589	1	4
NME4	GRHPR	0.975529	1	2
NME4	NDUFAF7	0.974807	28	21
NME4	ALAS1	0.972496	24	18
NME4	BCS1L	0.971959	24	13
NME4	GATD3B	0.968096	3	1
NME4	ATPAF1	0.967898	8	18
NME4	SPRYD4	0.967058	1	1
NME4	ACADVL	0.966133	17	17
NME4	TRMT61B	0.96428	8	7
NME4	NDUFA12	0.962309	7	11
NME4	COQ9	0.962128	1	1
NME4	CPT2	0.959585	11	11
NME4	NDUFB9	0.957112	9	7
NME4	VARS2	0.957062	13	13
NME4	NDUFB11	0.956649	4	6
NME4	PNPLA8	0.95601	11	9
NME4	ANKRD30A	0.955685	1	1
NME4	AK4	0.954618	3	8
NME4	DUS2	0.95439	5	5
NME4	TRUB2	0.953475	6	5
NME4	FDXR	0.952043	5	4
NME4	ATP5IF1	0.949006	1	1
NME4	CHCHD1	0.948696	4	2
NME4	IFRD2	0.947364	5	4
NME4	NADK2	0.946838	22	25
NME4	ATP5F1E	0.946789	1	1
NME4	TEFM	0.943216	5	4
NME4	WDR83	0.938401	2	2
NME4	HADH	0.934711	1	2
NME4	GSTK1	0.928446	1	7
NME4	HNRNPLL	0.928336	8	3
NME4	MTRF1	0.927225	3	3
NME4	MARCKS	0.923717	1	4
NME4	SDC2	0.922851	2	1
NME4	LARS2	0.92096	13	11
NME4	HIBCH	0.920417	8	6
NME4	DUT	0.920379	1	3
NME4	CPSF4	0.91847	1	1
NME4	PRPS1L1	0.916144	2	2
NME4	TMED2	0.914553	1	1
NME4	GADD45GIP1	0.911249	9	8
NME4	DNLZ	0.910282	2	1
NME4	TANK	0.907329	1	2
NME4	TSFM	0.904931	1	1
NME4	COX5B	0.898076	5	4
NME4	AK3	0.892047	3	5
NME4	ECI2	0.891133	5	3
NME4	DCLRE1A	0.884981	1	1
NME4	SELENOH	0.884508	1	1
NME4	SET	0.88423	6	6
NME4	EIF3CL	0.882572	8	15
NME4	NNT	0.87835	14	18
NME4	PNPT1	0.869019	46	41
NME4	NFS1	0.86829	6	8
NME4	GRPEL2	0.864522	2	3
NME4	ECHS1	0.857021	5	7
NME4	MTO1	0.855672	10	2
NME4	FPGS	0.854297	2	2
NME4	TIMM8B	0.847635	8	9
NME4	PDPR	0.847199	8	8
NME4	MTERF4	0.845043	2	2
NME4	OXNAD1	0.840352	2	3
NME4	ATP5J	0.838637	5	4
NME4	ABHD10	0.835983	11	17
NME4	NFU1	0.832547	1	4
NME4	PDP2	0.827271	3	3
NME4	HMOX1	0.823163	1	1
NME4	CLPP	0.819026	3	4
NME4	HSPE1	0.818326	119	113
NME4	GATB	0.815839	10	4
NME4	RCC1L	0.812899	3	1
