# Supplementary material for: NME4 mediates metabolic reprogramming and promotes nonalcoholic fatty liver disease progression
Source: EMBO Rep. 2023 Dec 14;25(1):22. doi: 10.1038/s44319-023-00012-6 (PMC10897415; doi:10.1038/s44319-023-00012-6)
Supplement: Supplementary file 7 — Table EV5 [file 44319_2023_12_MOESM7_ESM.xlsx]

## Sheet: Sheet1
TurboID-MS of mutant NME4(mNME4)
Bait	Prey	PSM-1	PSM-2
mNME4	MAP2K7	2	2
mNME4	NOTCH2	4	8
mNME4	NME1-NME2	34	28
mNME4	ATG101	6	1
mNME4	TRAJ54	6	5
mNME4	RILPL2	2	2
mNME4	TTBK2	5	4
mNME4	CCDC50	1	2
mNME4	MMACHC	1	2
mNME4	CENPM	2	1
mNME4	FAM110B	1	2
mNME4	CPNE8	2	2
mNME4	CTIF	1	4
mNME4	CCM2	2	1
mNME4	ASB8	1	1
mNME4	C14orf119	1	1
mNME4	GABARAPL2	1	1
mNME4	GCG	1	1
mNME4	NANP	1	1
mNME4	NECAP1	1	1
mNME4	PDLIM4	1	1
mNME4	PIM3	1	1
mNME4	TCAIM	1	2
mNME4	ANKRD13D	1	2
mNME4	LRRC45	1	3
mNME4	R3HDM2	2	3
mNME4	ACTR3B	1	1
mNME4	GRB10	1	2
mNME4	FAM117A	1	1
mNME4	SERGEF	1	1
mNME4	ASL	1	1
mNME4	SH2B1	2	1
mNME4	MTMR10	1	2
mNME4	OTUD1	1	1
mNME4	TOX2	1	1
mNME4	RELB	1	1
mNME4	RNF216	1	2
mNME4	ANKRD13B	1	1
mNME4	ZUP1	1	2
mNME4	GSDME	2	1
mNME4	VPS26C	2	1
mNME4	ZDHHC8	1	1
mNME4	ARHGAP44	1	1
mNME4	UBE3A	1	1
mNME4	MTBP	1	1
mNME4	DNAJC6	1	1
mNME4	CASTOR1	1	1
mNME4	COL7A1	1	1
mNME4	HIVEP1	1	1
mNME4	ILRUN	1	1
mNME4	LRP8	1	1
mNME4	NBEAL1	1	1
mNME4	PLEKHA7	1	1
mNME4	USP35	1	1
mNME4	ZNF827	1	1
mNME4	SNCA	3	4
mNME4	AUNIP	4	3
mNME4	RGPD8	13	13
mNME4	CDK16	4	5
mNME4	TTC30B	5	6
mNME4	PAK2	69	65
mNME4	RILPL1	3	3
mNME4	SMAP1	6	2
mNME4	SNF8	2	2
mNME4	MAP3K2	3	3
mNME4	FOXO1	3	4
mNME4	SLC9A3R1	3	2
mNME4	PAN3	5	3
mNME4	EPN2	4	3
mNME4	AGO3	6	4
mNME4	APEX2	2	2
mNME4	ETF1	22	21
mNME4	PFDN4	2	1
mNME4	COMMD10	2	1
mNME4	MVB12B	1	2
mNME4	SCAMP1	1	2
mNME4	SNCB	1	2
mNME4	BCL10	3	1
mNME4	CDC37L1	3	1
mNME4	AGGF1	2	2
mNME4	CARMIL2	2	3
mNME4	FKBP7	10	10
mNME4	PDCD5	16	15
mNME4	SH3GL1	18	17
mNME4	HROB	4	2
mNME4	MID1IP1	3	1
mNME4	BIN3	2	1
mNME4	GPALPP1	2	1
mNME4	CDC42EP2	1	2
mNME4	PSMG2	1	2
mNME4	ZC3H12C	2	2
mNME4	WASL	21	17
mNME4	CEP152	2	2
mNME4	ANKRD49	1	1
mNME4	CCNG1	1	1
mNME4	COX7B	1	1
mNME4	NQO2	1	1
mNME4	SGTB	1	1
mNME4	TIPIN	1	1
mNME4	UBXN2A	1	1
mNME4	ATP6V1D	1	1
mNME4	FAM76B	1	1
mNME4	NIT2	1	1
mNME4	PLGRKT	1	1
mNME4	ARFGAP2	16	11
mNME4	ADSS2	2	3
mNME4	SHROOM3	2	3
mNME4	RNF146	1	1
mNME4	UBA5	1	2
mNME4	RALGPS2	2	1
mNME4	TXNDC9	13	16
mNME4	PFDN6	2	1
mNME4	KATNA1	8	10
mNME4	EIF4B	18	16
mNME4	BTBD8	1	1
mNME4	SHTN1	22	21
mNME4	TRDMT1	1	1
mNME4	GFAP	12	20
mNME4	SYK	1	2
mNME4	MAP9	2	1
mNME4	PLEKHO1	1	1
mNME4	PDLIM1	8	12
mNME4	VPS28	12	9
mNME4	ARHGEF7	24	22
mNME4	NADK	1	1
mNME4	TBC1D9	3	3
mNME4	TSNAX	9	10
mNME4	SH2D4A	1	1
mNME4	PALLD	16	16
mNME4	GTDC1	1	1
mNME4	KIF15	21	16
mNME4	SPDL1	19	16
mNME4	PKN1	22	23
mNME4	ZFYVE19	1	1
mNME4	PAAT	2	2
mNME4	CABLES2	1	1
mNME4	DAAM2	1	3
mNME4	BCL9L	1	3
mNME4	PTPN23	23	25
mNME4	FAM122A	1	1
mNME4	HSBP1	1	1
mNME4	LENG1	1	1
mNME4	SPAG9	28	26
mNME4	FLYWCH2	1	1
mNME4	DHX38	25	27
mNME4	NCK1	7	8
mNME4	BICD2	19	15
mNME4	R3HDM4	1	1
mNME4	THUMPD2	1	1
mNME4	DEF8	1	1
mNME4	WIPF2	12	13
mNME4	GPATCH1	13	11
mNME4	UAP1	1	1
mNME4	SNX30	9	14
mNME4	PRRC2B	20	22
mNME4	C12orf4	1	1
mNME4	CCDC173	1	1
mNME4	SYAP1	12	9
mNME4	TBC1D24	1	1
mNME4	WASHC2C	19	19
mNME4	RNF168	1	1
mNME4	H2AC4	2	3
mNME4	VIPAS39	10	6
mNME4	HAUS1	7	6
mNME4	FBXL4	1	2
mNME4	TMOD3	9	10
mNME4	TEPSIN	1	4
mNME4	SNX6	33	25
mNME4	CIAO3	2	1
mNME4	PARD3B	2	1
mNME4	TNS3	2	1
mNME4	CLMN	2	1
mNME4	BRD9	1	1
mNME4	PLK4	1	2
mNME4	UBR3	1	2
mNME4	SCAI	1	1
mNME4	ITPKC	2	1
mNME4	LTA4H	1	1
mNME4	ARFIP2	7	6
mNME4	PDCL3	9	9
mNME4	SEPTIN2	23	22
mNME4	GLCCI1	5	10
mNME4	PLEKHM3	1	2
mNME4	ARHGAP5	19	15
mNME4	CAST	9	16
mNME4	SEPTIN6	20	22
mNME4	VPS37A	4	5
mNME4	TNKS1BP1	28	16
mNME4	EIF3C	23	19
mNME4	SRP54	10	8
mNME4	EFHC1	1	1
mNME4	GABPA	1	1
mNME4	GEN1	1	3
mNME4	LSM7	3	4
mNME4	SH3GL2	9	6
mNME4	FEM1A	1	1
mNME4	OGA	15	18
mNME4	ZFPM2	1	3
mNME4	NCK2	8	4
mNME4	ARPC2	6	5
mNME4	PDAP1	6	5
mNME4	DBNL	6	9
mNME4	TAF7	4	6
mNME4	GNPDA1	5	5
mNME4	GOLGA3	17	18
mNME4	MTMR8	1	1
mNME4	NSFL1C	7	6
mNME4	DRG2	7	5
mNME4	APPL1	10	15
mNME4	ARHGAP17	20	14
mNME4	CHORDC1	6	4
mNME4	RAB1C	7	7
mNME4	TJAP1	5	5
mNME4	LZTFL1	8	5
mNME4	SCYL2	13	15
mNME4	TBC1D16	3	2
mNME4	PLA2G6	4	1
mNME4	HAUS4	8	6
mNME4	SOWAHC	1	1
mNME4	DPH5	6	4
mNME4	PICALM	8	8
mNME4	TPD52L2	7	5
mNME4	ITSN1	16	11
mNME4	ITSN2	18	15
mNME4	CCDC43	5	7
mNME4	SNX29	8	7
mNME4	EPRS1	21	23
mNME4	NUMBL	3	1
mNME4	CBL	15	11
mNME4	EIF3J	8	6
mNME4	MAPRE1	6	9
mNME4	CMTR2	1	1
mNME4	IARS1	20	18
mNME4	SASS6	10	8
mNME4	VASP	7	6
mNME4	ACO2	1	1
mNME4	DCP1B	6	7
mNME4	TWF2	4	5
mNME4	STMN1	6	6
mNME4	ARHGAP35	16	13
mNME4	EPS15L1	16	20
mNME4	CENPH	5	6
mNME4	SPECC1L	3	1
mNME4	BLOC1S1	6	5
mNME4	GPSM1	6	5
mNME4	SWAP70	7	9
mNME4	RPAP2	9	9
mNME4	RBM12	12	18
mNME4	NRBF2	5	2
mNME4	SH3KBP1	9	12
mNME4	PPP4R2	4	9
mNME4	PIK3C3	9	12
mNME4	HAUS3	10	9
mNME4	SNX7	6	10
mNME4	LASP1	1	1
mNME4	WIPF1	9	6
mNME4	VPS41	1	1
mNME4	UNG	4	7
mNME4	TRIP10	1	1
mNME4	OSTF1	5	7
mNME4	CCDC88A	16	17
mNME4	RNASEH2B	6	5
mNME4	VPS33B	9	11
mNME4	GRIPAP1	13	14
mNME4	PTAR1	7	4
mNME4	STRADA	5	3
mNME4	DPYSL3	9	7
mNME4	SH3RF3	1	1
mNME4	GGA1	10	10
mNME4	SPTBN1	22	19
mNME4	EPS15	16	13
mNME4	PPFIA3	14	9
mNME4	CCDC93	12	11
mNME4	DIAPH2	18	12
mNME4	GRIA1	1	1
mNME4	DCTN3	4	4
mNME4	NELFE	12	4
mNME4	AMPH	5	5
mNME4	CNOT4	6	5
mNME4	KIF13A	11	13
mNME4	PSME3IP1	7	6
mNME4	WASH2P	7	7
mNME4	KLC2	9	10
mNME4	ANK2	1	1
mNME4	ARID1B	1	1
mNME4	CEP164	1	1
mNME4	FNIP1	1	1
mNME4	MPHOSPH9	1	1
mNME4	RUBCN	1	1
mNME4	SEMA6A	1	1
mNME4	BORCS6	1	1
mNME4	UBN1	1	1
mNME4	GRIP1	9	6
mNME4	SUGP1	10	5
mNME4	PPP1R13B	11	12
mNME4	CHMP7	5	7
mNME4	QSER1	9	15
mNME4	SNTA1	4	4
mNME4	WNK1	16	11
mNME4	TCF12	8	7
mNME4	ELP6	6	5
mNME4	E2F4	4	4
mNME4	PAK1	6	9
mNME4	XIAP	9	6
mNME4	LRRFIP2	8	8
mNME4	MRTFB	5	11
mNME4	CBR1	4	6
mNME4	MLH1	13	13
mNME4	GGA2	7	7
mNME4	PACS1	12	14
mNME4	CALD1	11	9
mNME4	WDHD1	19	16
mNME4	ALDH16A1	1	1
mNME4	NECAP2	3	3
mNME4	MSN	11	10
mNME4	KIAA1191	6	4
mNME4	MAP3K7	7	8
mNME4	MYL12A	5	9
mNME4	SEPTIN7	15	14
mNME4	PPP1R13L	9	6
mNME4	ARHGEF1	8	9
mNME4	SPC24	9	4
mNME4	SMAP2	9	5
mNME4	VARS1	11	15
mNME4	CTTNBP2NL	8	7
mNME4	FBXO9	3	4
mNME4	GORAB	4	2
mNME4	ADD3	12	8
mNME4	SUPT6H	14	15
mNME4	KIAA1217	1	3
mNME4	PAAF1	4	5
mNME4	PPIP5K2	10	12
mNME4	TNRC6B	10	13
mNME4	PRRC1	5	5
mNME4	CCDC186	9	6
mNME4	ZYX	7	4
mNME4	CCNA2	6	4
mNME4	SH3GLB2	5	3
mNME4	REL	6	8
mNME4	NAPG	4	7
mNME4	DEPDC7	5	4
mNME4	KCTD3	8	7
mNME4	PSAT1	8	6
mNME4	CSTF3	12	11
mNME4	GARRE1	4	5
mNME4	CAP1	5	6
mNME4	DIABLO	3	7
mNME4	DAB2	6	4
mNME4	ARHGAP1	6	3
mNME4	ZFYVE16	11	11
mNME4	LPP	5	6
mNME4	ABR	1	1
mNME4	PPIE	4	4
mNME4	NCOA2	8	9
mNME4	ACAP2	8	5
mNME4	DOCK1	11	10
mNME4	SKA3	6	5
mNME4	SEPTIN9	17	10
mNME4	TSTD2	3	6
mNME4	FKBP3	4	3
mNME4	REPS1	8	9
mNME4	PDE6D	3	3
mNME4	GINS4	5	4
mNME4	RNASEH2C	5	4
mNME4	INTS13	12	9
mNME4	ATP6V1B2	8	6
mNME4	LSM6	4	4
mNME4	TBC1D23	8	7
mNME4	SEPTIN11	16	11
mNME4	NAPA	4	7
mNME4	GIT1	10	10
mNME4	NCOA7	7	10
mNME4	MOB1B	5	3
mNME4	PGAP4	1	1
mNME4	ZFPM1	1	1
mNME4	RAPH1	8	12
mNME4	RARS1	11	14
mNME4	NFKBIE	3	4
mNME4	ARNT2	4	3
mNME4	KIAA0930	4	2
mNME4	WDR44	28	31
mNME4	MICALL1	6	5
mNME4	USP13	6	5
mNME4	NKAPD1	1	1
mNME4	SLC4A1AP	13	10
mNME4	SH3GL3	5	5
mNME4	HEATR5A	1	2
mNME4	ENAH	10	9
mNME4	RIPK2	3	7
mNME4	C16orf70	4	3
mNME4	C1orf50	4	2
mNME4	UBFD1	2	4
mNME4	NCOR2	11	8
mNME4	CEP350	12	13
mNME4	SNAPIN	4	3
mNME4	OTUD7B	5	8
mNME4	PRMT7	1	1
mNME4	ARHGEF6	6	10
mNME4	STAM	4	7
mNME4	AKAP13	6	9
mNME4	GIT2	6	10
mNME4	ICA1L	4	4
mNME4	SRFBP1	2	4
mNME4	KHDC4	4	5
mNME4	RBM12B	4	5
mNME4	LRATD2	5	4
mNME4	PPP4R3A	8	9
mNME4	TAF9B	4	5
mNME4	SYNJ2	9	10
mNME4	CSPP1	3	5
mNME4	NDC80	6	9
mNME4	SNRK	5	6
mNME4	ATG4C	8	2
mNME4	PIK3AP1	4	3
mNME4	SLK	31	31
mNME4	CARMIL1	8	8
mNME4	C9orf40	2	2
mNME4	MED6	2	2
mNME4	TBCE	5	4
mNME4	AARS1	7	8
mNME4	NFKB1	7	4
mNME4	PAK4	6	3
mNME4	CDR2L	3	3
mNME4	PLIN3	3	7
mNME4	PRPF18	3	3
mNME4	TARS1	6	5
mNME4	ARHGDIA	3	2
mNME4	CUEDC2	3	2
mNME4	RELCH	8	8
mNME4	PPP1R2	2	3
mNME4	MICAL1	1	1
mNME4	CWC27	5	4
mNME4	SPAG7	3	4
mNME4	GOLGA4	8	10
mNME4	AGFG1	3	3
mNME4	PI4KB	7	5
mNME4	ACACB	61	54
mNME4	MED8	5	3
mNME4	PAFAH1B1	5	3
mNME4	FCHO2	8	6
mNME4	TBC1D22A	3	2
mNME4	SLU7	3	4
mNME4	ABI2	4	6
mNME4	EFL1	6	7
mNME4	WARS1	7	5
mNME4	MARCKS	3	2
mNME4	CCDC12	4	2
mNME4	ADD2	7	8
mNME4	DENND5B	3	4
mNME4	DDHD2	5	5
mNME4	OXR1	6	6
mNME4	PXN	5	4
mNME4	RALBP1	7	5
mNME4	ANXA6	5	5
mNME4	FAM160B1	6	4
mNME4	MTMR9	2	3
mNME4	SEPTIN8	7	8
mNME4	DTNBP1	2	3
mNME4	PLA2G4A	5	5
mNME4	ROBO1	5	6
mNME4	EPB41	38	14
mNME4	NEO1	3	5
mNME4	MRTFA	5	3
mNME4	PPP4R1	8	5
mNME4	ZNF830	5	3
mNME4	PPP1R8	3	3
mNME4	GPCPD1	4	6
mNME4	STIM2	6	6
mNME4	PCF11	10	7
mNME4	INPP5F	8	7
mNME4	AGO1	8	5
mNME4	BIN1	4	5
mNME4	ARHGEF18	9	7
mNME4	TSN	3	3
mNME4	MAPKAPK5	3	2
mNME4	VPS25	2	2
mNME4	PIH1D1	12	10
mNME4	SPATA2L	4	2
mNME4	SKA1	3	2
mNME4	NAA50	3	2
mNME4	DARS1	7	7
mNME4	BLOC1S4	3	1
mNME4	CDV3	3	1
mNME4	LIN52	3	1
mNME4	CLSPN	4	12
mNME4	TBC1D2	5	4
mNME4	RNF113A	2	3
mNME4	MFF	3	1
mNME4	PATJ	6	9
mNME4	NUB1	4	3
mNME4	PDE8A	4	8
mNME4	FAM117B	3	5
mNME4	ATP6V1E1	2	7
mNME4	ACTR10	2	5
mNME4	ALMS1	10	7
mNME4	PLEKHO2	3	3
mNME4	HS1BP3	3	3
mNME4	IPMK	3	3
mNME4	ZPR1	3	4
mNME4	RASA1	4	7
mNME4	CARS1	8	7
mNME4	LRSAM1	4	5
mNME4	AVEN	3	2
mNME4	LARS1	8	9
mNME4	H4C1	8	8
mNME4	CALCOCO2	3	3
mNME4	RALGAPA1	6	8
mNME4	DPH7	2	3
mNME4	E2F8	6	5
mNME4	H1-2	9	11
mNME4	EML1	6	6
mNME4	PAIP1	2	2
mNME4	SCYL3	3	3
mNME4	ASPSCR1	4	4
mNME4	TARS3	4	3
mNME4	CCDC174	4	1
mNME4	RASSF8	3	3
mNME4	LIN9	3	5
mNME4	ARMC9	4	5
mNME4	RC3H1	6	2
mNME4	VPS13B	6	2
mNME4	MED14	8	6
mNME4	NAE1	3	3
mNME4	BLOC1S3	2	2
mNME4	ULK3	3	2
mNME4	GCC2	6	9
mNME4	RALGAPB	9	5
mNME4	RASSF5	1	1
mNME4	SNX3	2	3
mNME4	GINS2	3	2
mNME4	HAUS2	3	2
mNME4	SESTD1	4	2
mNME4	ERICH1	2	4
mNME4	TAB2	4	3
mNME4	TRAPPC12	4	5
mNME4	DYNC2I2	5	5
mNME4	SPTAN1	32	32
mNME4	SH3D19	4	5
mNME4	QARS1	6	8
mNME4	KBTBD2	4	2
mNME4	DPYSL2	23	17
mNME4	PPIL3	2	4
mNME4	POLR2J2	2	3
mNME4	RAVER2	3	5
mNME4	EPB41L2	30	32
mNME4	GAB1	3	5
mNME4	FAM89A	5	1
mNME4	ABLIM1	7	3
mNME4	NUP50	15	9
mNME4	FAAP20	2	2
mNME4	THG1L	2	2
mNME4	CEP85	4	5
mNME4	USP4	4	2
mNME4	TSC1	4	4
mNME4	STXBP5	2	4
mNME4	HSF1	4	1
mNME4	INTS9	3	3
mNME4	BCL9	3	6
mNME4	TATDN2	3	2
mNME4	CCDC28A	3	1
mNME4	UNC119B	1	3
mNME4	IP6K1	10	8
mNME4	ENSA	3	2
mNME4	CCHCR1	3	6
mNME4	BCAR1	4	3
mNME4	CASKIN2	3	4
mNME4	UVRAG	4	5
mNME4	NCOA3	6	5
mNME4	ZFYVE1	4	2
mNME4	CCNH	3	2
mNME4	FCHSD2	3	5
mNME4	LRCH1	3	6
mNME4	STAMBPL1	3	2
mNME4	ARHGAP12	7	1
mNME4	DYNLRB1	7	10
mNME4	R3HCC1L	4	2
mNME4	PMS1	22	25
mNME4	CWF19L2	4	3
mNME4	USP25	5	8
mNME4	MCRIP1	4	6
mNME4	CRTC1	2	3
mNME4	RSRC2	2	6
mNME4	TSC22D4	3	2
mNME4	VPS35L	7	5
mNME4	SLAIN2	7	2
mNME4	MPP1	6	9
mNME4	TLE1	4	4
mNME4	IREB2	4	3
mNME4	DDX42	18	20
mNME4	SHKBP1	5	2
mNME4	ASRGL1	2	1
mNME4	MED11	2	1
mNME4	MSRB3	2	1
mNME4	RCAN1	2	1
mNME4	REXO2	2	1
mNME4	TIMM9	2	1
mNME4	TTC33	2	1
mNME4	WDR83	2	1
mNME4	COMMD6	1	2
mNME4	DTD1	1	2
mNME4	GPS2	1	2
mNME4	TLN1	124	120
mNME4	UEVLD	3	2
mNME4	STK33	2	2
mNME4	PEX5	3	5
mNME4	ARPC5L	2	2
mNME4	C9orf78	2	2
mNME4	GIPC1	2	2
mNME4	MDH1	2	2
mNME4	CGN	3	6
mNME4	BIRC2	2	2
mNME4	ATP6V1C1	2	4
mNME4	MTMR6	2	2
mNME4	AFTPH	4	11
mNME4	MTM1	3	2
mNME4	EIF2AK1	2	2
mNME4	VPS37C	1	2
mNME4	CDC42EP4	2	1
mNME4	SYTL4	4	5
mNME4	ABL1	2	5
mNME4	VTA1	9	8
mNME4	SMCR8	5	4
mNME4	YLPM1	6	5
mNME4	BOD1L1	4	9
mNME4	SIPA1	6	3
mNME4	NUDT5	12	7
mNME4	MLXIP	4	3
mNME4	NDRG3	2	1
mNME4	DIS3L2	2	5
mNME4	HELB	2	4
mNME4	SARS1	6	6
mNME4	CDK18	4	4
mNME4	GIGYF1	4	4
mNME4	TTLL12	3	4
mNME4	GLOD4	2	2
mNME4	GRK2	5	3
mNME4	NUP58	3	2
mNME4	FRA10AC1	1	3
mNME4	TCF20	3	7
mNME4	RGS12	3	4
mNME4	WASHC4	17	16
mNME4	ATG16L1	2	3
mNME4	TAB1	12	16
mNME4	FUZ	3	1
mNME4	TACC1	5	4
mNME4	EP300	7	6
mNME4	HDAC4	3	3
mNME4	TTC1	2	2
mNME4	GNB5	2	1
mNME4	CEP43	5	5
mNME4	ZDHHC5	1	4
mNME4	C9orf72	2	2
mNME4	GMNN	2	3
mNME4	ARHGEF16	2	2
mNME4	PACSIN2	3	3
mNME4	SORBS1	7	2
mNME4	RABGGTA	2	2
mNME4	SLAIN1	2	2
mNME4	STRIP2	3	4
mNME4	C19orf54	2	2
mNME4	PSTPIP2	2	2
mNME4	SNRNP27	2	2
mNME4	PLCL2	3	4
mNME4	TACC2	4	4
mNME4	MTMR12	2	2
mNME4	NUP153	17	18
mNME4	AAK1	13	15
mNME4	BET1L	2	1
mNME4	IFT20	1	2
mNME4	FGFR1OP2	2	1
mNME4	ZNF330	1	2
mNME4	UBAP1	4	2
mNME4	ICA1	2	2
mNME4	CAB39	2	1
mNME4	SPATA2	2	3
mNME4	LPIN3	3	2
mNME4	YARS1	7	3
mNME4	IBTK	3	5
mNME4	PIK3C2B	5	3
mNME4	PSMG3	1	3
mNME4	UPRT	3	1
mNME4	MED26	2	3
mNME4	ATIC	3	4
mNME4	MED15	3	4
mNME4	FAM169A	2	5
mNME4	MICAL3	16	19
mNME4	BTBD11	3	4
mNME4	DOCK8	3	4
mNME4	ARFGAP3	10	6
mNME4	ATE1	6	10
mNME4	CNOT2	3	2
mNME4	EPN3	2	2
mNME4	WASHC3	4	4
mNME4	SPAG1	4	3
mNME4	GMEB2	2	4
mNME4	LIAT1	2	1
mNME4	URI1	9	8
mNME4	IRAK4	2	1
mNME4	RNF169	2	3
mNME4	PACS2	2	5
mNME4	KATNB1	11	10
mNME4	PUM2	2	4
mNME4	DONSON	2	3
mNME4	NCOA5	2	2
mNME4	USP8	5	3
mNME4	HSF2	3	1
mNME4	ZNF654	2	2
mNME4	ENTR1	3	2
mNME4	ASAP1	12	16
mNME4	EHD1	10	9
mNME4	SEPTIN10	4	4
mNME4	BAG1	3	1
mNME4	SPRTN	1	2
mNME4	VPS11	3	3
mNME4	MINK1	16	12
mNME4	TBC1D25	2	2
mNME4	ICE2	5	2
mNME4	TACC3	16	14
mNME4	PFDN1	1	3
mNME4	ATP6V1G1	1	2
mNME4	RANGRF	1	2
mNME4	PSMB7	1	2
mNME4	POLR3GL	2	1
mNME4	TCHP	2	1
mNME4	HPS4	3	1
mNME4	NADK2	2	2
mNME4	CAMKK1	1	2
mNME4	TMEM102	2	1
mNME4	SHB	2	1
mNME4	SMG1	18	16
mNME4	WIPF3	3	3
mNME4	IRGQ	2	2
mNME4	RAVER1	10	12
mNME4	TTC39C	2	2
mNME4	HLCS	2	4
mNME4	MARS1	6	3
mNME4	MYBL2	2	5
mNME4	RBL1	3	4
mNME4	RBM20	3	4
mNME4	FERMT2	10	8
mNME4	SMARCE1	2	2
mNME4	STAMBP	2	1
mNME4	APPL2	3	2
mNME4	JPT2	1	5
mNME4	LSM8	8	8
mNME4	CENPK	2	1
mNME4	CETN3	2	1
mNME4	SPC25	2	1
mNME4	KYAT3	2	2
mNME4	PAPOLG	11	11
mNME4	HDAC5	4	2
mNME4	YJU2	2	4
mNME4	PRKAA2	9	7
mNME4	RUNDC1	2	2
mNME4	PGLS	2	1
mNME4	FAM135A	3	2
mNME4	P3R3URF-PIK3R3	2	3
mNME4	ISY1	7	5
mNME4	JPT1	2	5
mNME4	KAZN	2	2
mNME4	NEK3	1	3
mNME4	NIBAN2	5	3
mNME4	TRIP11	3	6
mNME4	DPH2	2	2
mNME4	CENPE	3	4
mNME4	TNRC6A	3	4
mNME4	BIVM-ERCC5	4	3
mNME4	SYN2	2	1
mNME4	HPS1	2	3
mNME4	NAB1	7	7
mNME4	MACF1	15	16
mNME4	ATP5MD	2	3
mNME4	CTTN	11	10
mNME4	RELA	8	10
mNME4	C2orf68	1	1
mNME4	CBY1	1	1
mNME4	CCNC	1	1
mNME4	CDC26	1	1
mNME4	DCTPP1	1	1
mNME4	ESD	1	1
mNME4	FAM76A	1	1
mNME4	NDUFB8	1	1
mNME4	NFYB	1	1
mNME4	SIKE1	1	1
mNME4	TOMM5	1	1
mNME4	UBE2A	1	1
mNME4	UBE2E3	1	1
mNME4	LRCH3	12	11
mNME4	PPP1R7	5	6
mNME4	ATP5MF-PTCD1	3	5
mNME4	PPP2R3A	3	5
mNME4	LZTR1	3	2
mNME4	UBAP2	9	10
mNME4	PSME1	1	2
mNME4	RPRD1B	1	2
mNME4	POLR2G	2	1
mNME4	CCDC97	1	1
mNME4	NAA35	11	14
mNME4	NDUFAF7	2	2
mNME4	PRR5-ARHGAP8	3	3
mNME4	BSDC1	1	2
mNME4	TBC1D8	3	2
mNME4	TMOD2	1	1
mNME4	COMMD1	7	4
mNME4	EPB41L1	2	2
mNME4	CHCHD4	2	1
mNME4	RBM41	6	5
mNME4	MIPOL1	2	1
mNME4	DPYSL5	10	11
mNME4	MON1A	1	2
mNME4	IST1	1	1
mNME4	ARHGEF11	10	16
mNME4	OBI1	1	3
mNME4	SIPA1L1	1	3
mNME4	ARPC4-TTLL3	2	4
mNME4	H1-10	3	3
mNME4	PRR12	4	2
mNME4	ZHX2	2	3
mNME4	CEMIP2	2	2
mNME4	NECTIN3	2	2
mNME4	MED19	2	1
mNME4	OIP5	2	1
mNME4	ZSCAN25	2	1
mNME4	KIF17	2	3
mNME4	FRYL	3	2
mNME4	AZI2	1	1
mNME4	ARHGEF12	7	13
mNME4	NPHP1	1	2
mNME4	SYNJ1	7	6
mNME4	PHF23	2	1
mNME4	RIOK1	6	8
mNME4	MTRR	5	6
mNME4	HMGCS1	2	2
mNME4	ZHX3	3	4
mNME4	CPEB2	2	1
mNME4	DUS3L	2	2
mNME4	HABP4	1	1
mNME4	EIF4G2	51	62
mNME4	APBB2	2	1
mNME4	AFDN	33	78
mNME4	KIF5C	11	12
mNME4	STON1-GTF2A1L	2	3
mNME4	PPWD1	2	2
mNME4	FLNB	45	40
mNME4	GGA3	7	7
mNME4	RAI1	3	2
mNME4	POLI	2	2
mNME4	SPAST	1	2
mNME4	TGFBRAP1	2	2
mNME4	HINT1	1	1
mNME4	HYPK	1	1
mNME4	ISOC1	1	1
mNME4	LIN37	1	1
mNME4	PAFAH1B3	1	1
mNME4	POP5	1	1
mNME4	SGTA	1	1
mNME4	VAMP4	1	1
mNME4	EIF1AY	1	1
mNME4	DUS2	2	1
mNME4	CEP76	2	2
mNME4	TBCA	2	1
mNME4	FOXJ3	2	1
mNME4	PCM1	3	4
mNME4	SMG6	8	11
mNME4	PROSER2	1	1
mNME4	TRIM9	6	4
mNME4	DYNC2I1	3	2
mNME4	SOS1	7	8
mNME4	NARS1	2	5
mNME4	MB21D2	1	2
mNME4	CRLF3	1	1
mNME4	UGP2	1	2
mNME4	TWF1	1	1
mNME4	TASOR	2	4
mNME4	UBA6	2	4
mNME4	TIMM8B	6	5
mNME4	MYO18A	7	11
mNME4	ZNF3	1	1
mNME4	SUPT20H	2	2
mNME4	RPRD2	13	16
mNME4	HOMER2	1	1
mNME4	ELMO2	13	10
mNME4	MTMR14	1	2
mNME4	NUDCD3	4	4
mNME4	MOB4	4	5
mNME4	CHML	1	2
mNME4	ITPRID2	3	2
mNME4	PLEKHG2	3	1
mNME4	SEPTIN3	3	1
mNME4	TRPM7	3	1
mNME4	ARHGAP18	1	2
mNME4	ABL2	7	11
mNME4	SSH3	2	1
mNME4	HARS1	3	5
mNME4	PPP1R12C	7	10
mNME4	FAM160A2	2	2
mNME4	NEDD1	12	6
mNME4	TTC7A	2	1
mNME4	FANCB	2	1
mNME4	GTF2E2	2	1
mNME4	DENND6A	8	5
mNME4	AKT2	1	1
mNME4	CCDC102A	6	7
mNME4	TRIR	3	2
mNME4	SSH1	2	2
mNME4	BCL2L13	1	1
mNME4	MIOS	9	14
mNME4	TXLNG	7	5
mNME4	FKBP15	12	17
mNME4	GPATCH11	1	1
mNME4	CFAP36	1	1
mNME4	CLIP1	8	9
mNME4	ATP5PD	2	4
mNME4	C15orf38-AP3S2	4	2
mNME4	TECPR2	7	7
mNME4	PQBP1	1	2
mNME4	NPHP4	1	2
mNME4	ARHGEF10	1	2
mNME4	DUS4L-BCAP29	1	2
mNME4	MAP11	1	2
mNME4	MAP3K20	2	1
mNME4	KIFBP	3	2
mNME4	MAPT	1	2
mNME4	EMSY	3	2
mNME4	AP4S1	4	5
mNME4	RUFY2	6	6
mNME4	RNF214	14	11
mNME4	WDR81	2	2
mNME4	ELP4	3	3
mNME4	PPIL1	1	1
mNME4	PSMG1	1	1
mNME4	SETDB1	9	7
mNME4	PROSER1	1	3
mNME4	EDF1	5	2
mNME4	TXLNA	6	4
mNME4	MAP3K5	1	4
mNME4	CSTF2	5	9
mNME4	PARD3	14	28
mNME4	SLC15A3	1	1
mNME4	ATXN3	1	1
mNME4	CCDC85C	6	11
mNME4	TBCC	2	1
mNME4	BAP18	3	3
mNME4	EIF3H	5	6
mNME4	HIP1	3	2
mNME4	EP400	2	2
mNME4	UBE2I	5	3
mNME4	FBXO46	1	1
mNME4	SH3PXD2A	2	2
mNME4	KARS1	3	3
mNME4	SETD1B	3	2
mNME4	H2AX	2	2
mNME4	H2AZ1	2	2
mNME4	PAPSS1	2	2
mNME4	COMMD5	1	1
mNME4	RMI2	1	1
mNME4	DOCK9	7	6
mNME4	AKAP12	7	13
mNME4	KIFAP3	2	1
mNME4	GORASP2	3	2
mNME4	SRGAP2	8	8
mNME4	FAM92A	8	2
mNME4	ROCK2	30	22
mNME4	COBL	2	1
mNME4	STK10	2	1
mNME4	NCOR1	9	13
mNME4	DST	13	11
mNME4	GRHPR	1	1
mNME4	LSM3	4	3
mNME4	APPBP2	1	2
mNME4	SPTBN2	2	5
mNME4	WAC	1	3
mNME4	RBSN	6	8
mNME4	SKA2	3	4
mNME4	GTF2F1	17	15
mNME4	SELENBP1	1	1
mNME4	TAF6	3	1
mNME4	TCTN2	1	1
mNME4	WDR13	3	3
mNME4	NLN	1	1
mNME4	CCP110	2	3
mNME4	MSANTD2	1	1
mNME4	BCOR	6	10
mNME4	SCIN	1	1
mNME4	ARHGAP21	7	5
mNME4	BRCA2	7	12
mNME4	KIF21A	5	6
mNME4	CDK17	4	4
mNME4	FH	1	1
mNME4	AHNAK2	9	10
mNME4	CLINT1	12	11
mNME4	KTN1	9	6
mNME4	DIS3L	10	7
mNME4	MAP4K5	4	7
mNME4	TDRD7	7	5
mNME4	ASAP2	6	5
mNME4	DMXL1	16	19
mNME4	TBL1X	6	4
mNME4	POMP	3	2
mNME4	DGKH	5	5
mNME4	MIS18A	3	3
mNME4	POLA1	22	19
mNME4	RRM2B	3	4
mNME4	SNX13	1	3
mNME4	SPECC1	1	3
mNME4	CD2AP	16	18
mNME4	TBPL1	2	2
mNME4	SRGAP1	7	4
mNME4	EIF4ENIF1	5	5
mNME4	EHD3	6	3
mNME4	RALGAPA2	2	2
mNME4	EHD2	1	1
mNME4	DVL1	14	17
mNME4	CACUL1	3	4
mNME4	USE1	3	4
mNME4	ZNF770	1	1
mNME4	PLCG2	5	3
mNME4	PCCA	51	43
mNME4	TBC1D8B	7	6
mNME4	TAOK3	1	2
mNME4	FAM114A2	12	10
mNME4	NSRP1	5	3
mNME4	WBP11	6	5
mNME4	FOXP2	1	1
mNME4	USP16	3	1
mNME4	AAGAB	3	3
mNME4	CORO7-PAM16	16	18
mNME4	BICC1	2	1
mNME4	EEF2K	7	7
mNME4	DNMBP	4	5
mNME4	GCC1	9	6
mNME4	EIF5	4	4
mNME4	PDCD6IP	8	6
mNME4	CEP250	2	2
mNME4	ATP5PF	1	1
mNME4	DENND2B	1	1
mNME4	DLG5	1	1
mNME4	H3-3B	1	1
mNME4	INTU	1	1
mNME4	LIMS4	1	1
mNME4	PLEKHM2	1	1
mNME4	U2AF1L5	1	1
mNME4	USP38	1	1
mNME4	USPL1	1	1
mNME4	SNX1	29	24
mNME4	ERC1	15	12
mNME4	RAD54L	1	1
mNME4	TNRC6C	6	6
mNME4	CFAP410	1	2
mNME4	OTUD4	4	5
mNME4	PHLDB1	7	5
mNME4	EIF4H	3	4
mNME4	SETMAR	1	2
mNME4	GTF2E1	2	4
mNME4	KLC4	4	5
mNME4	RUFY3	3	3
mNME4	RNF14	1	1
mNME4	DPCD	3	3
mNME4	FOXM1	1	1
mNME4	SETD1A	2	2
mNME4	TNK2	1	2
mNME4	TOPBP1	6	7
mNME4	YY1AP1	6	8
mNME4	RAD51D	2	2
mNME4	SBNO1	18	18
mNME4	MYO1E	12	13
mNME4	STXBP1	3	3
mNME4	TADA3	4	2
mNME4	PAPOLA	7	4
mNME4	GTF2A2	3	3
mNME4	INVS	2	2
mNME4	ZC3H4	6	4
mNME4	RAD21	4	5
mNME4	SREK1	1	1
mNME4	CUL4A	8	4
mNME4	XRCC4	1	1
mNME4	SYNRG	5	6
mNME4	ACTN1	9	8
mNME4	C12orf57	2	3
mNME4	ANKFY1	6	4
mNME4	TBL1XR1	5	4
mNME4	PHACTR4	13	11
mNME4	N4BP1	12	13
mNME4	CEP85L	1	1
mNME4	NHSL1	7	4
mNME4	GPATCH2	1	1
mNME4	CDK5RAP2	1	1
mNME4	CENPJ	1	1
mNME4	GET1-SH3BGR	1	1
mNME4	H2BC15	1	1
mNME4	MAST2	1	1
mNME4	PHLPP1	1	1
mNME4	PRORP	1	1
mNME4	RIDA	1	1
mNME4	BRD8	1	2
mNME4	LRCH2	13	11
mNME4	TENM3	1	1
mNME4	TIAM1	3	4
mNME4	ERCC1	2	2
mNME4	MEIS2	1	1
mNME4	HEXIM1	7	6
mNME4	PHF3	6	4
mNME4	LIN7C	3	5
mNME4	TOM1	1	1
mNME4	TFG	10	13
mNME4	PRKCD	6	4
mNME4	PDZD11	3	1
mNME4	SLMAP	6	6
mNME4	MCRIP2	4	1
mNME4	TXNL1	3	2
mNME4	MAT2B	3	2
mNME4	SETD2	6	6
mNME4	DLC1	1	1
mNME4	MAP3K6	1	1
mNME4	CERT1	1	1
mNME4	ZNF618	1	1
mNME4	PGD	2	3
mNME4	KIAA1671	10	8
mNME4	ANKS1A	18	22
mNME4	TSEN2	3	3
mNME4	FGD1	3	4
mNME4	CFDP1	3	1
mNME4	USP5	14	20
mNME4	EHBP1	15	12
mNME4	ARHGAP26	1	1
mNME4	PIKFYVE	5	4
mNME4	REEP4	1	3
mNME4	GTF2F2	3	1
mNME4	DDHD1	5	4
mNME4	CDC42BPB	13	11
mNME4	DSN1	4	2
mNME4	PHC1	1	1
mNME4	TEX2	3	4
mNME4	BRIP1	10	11
mNME4	RB1CC1	4	2
mNME4	FER	3	5
mNME4	AASDH	4	3
mNME4	TASOR2	1	1
mNME4	SRGAP3	4	2
mNME4	PCGF3	1	2
mNME4	RIPOR1	2	3
mNME4	PMS2	1	1
mNME4	TMF1	5	4
mNME4	RNF40	5	5
mNME4	FGD4	2	1
mNME4	LRRFIP1	7	4
mNME4	PLS1	7	8
mNME4	TALDO1	2	2
mNME4	ARFIP1	1	3
mNME4	PFKFB2	8	7
mNME4	GOLGB1	1	1
mNME4	POLR1G	2	1
mNME4	PTBP3	3	5
mNME4	UFM1	1	4
mNME4	MPP6	6	6
mNME4	RAP1GDS1	3	2
mNME4	DPYSL4	4	2
mNME4	ROCK1	13	12
mNME4	DENND4B	1	1
mNME4	VCL	15	15
mNME4	CIAO2B	2	1
mNME4	ATP5PB	1	1
mNME4	RAB11FIP1	26	27
mNME4	TOMM34	3	1
mNME4	AGO2	12	10
mNME4	TAF5L	1	1
mNME4	SNX2	42	37
mNME4	ATP6V1F	2	1
mNME4	PRCC	1	4
mNME4	TRAPPC2L	3	3
mNME4	CNN2	2	2
mNME4	R3HDM1	9	8
mNME4	VPS37B	1	2
mNME4	ALS2	6	7
mNME4	CEP55	4	5
mNME4	TAF5	1	1
mNME4	PIBF1	3	7
mNME4	PYGB	4	3
mNME4	CC2D1A	19	28
mNME4	RAPGEF1	6	6
mNME4	SNX5	18	17
mNME4	ANKRD50	4	2
mNME4	COX5B	1	3
mNME4	RAPGEF2	15	9
mNME4	NUP42	1	1
mNME4	RO60	1	1
mNME4	LIG1	10	9
mNME4	MID2	4	2
mNME4	CHCHD2P9	2	3
mNME4	TNIP1	5	6
mNME4	CAMSAP3	11	11
mNME4	COMMD8	2	2
mNME4	KDM6A	4	3
mNME4	NRF1	2	2
mNME4	LSM5	1	2
mNME4	PTK2	12	5
mNME4	DIP2B	3	3
mNME4	NT5C2	2	2
mNME4	USP37	1	1
mNME4	POLR3K	2	1
mNME4	PAPSS2	3	2
mNME4	NR3C1	7	4
mNME4	TAGLN2	19	22
mNME4	MRM1	1	2
mNME4	HGS	7	9
mNME4	WASF1	2	2
mNME4	DOCK5	3	2
mNME4	ARL2	6	5
mNME4	CYLD	4	3
mNME4	PGAM1	5	1
mNME4	STK24	4	6
mNME4	RNMT	3	3
mNME4	POLR3G	3	1
mNME4	PPME1	3	1
mNME4	USP14	2	2
mNME4	RAP1GAP2	3	1
mNME4	PUS7L	2	3
mNME4	ALDOC	3	1
mNME4	KLHL20	1	1
mNME4	BAIAP2	11	9
mNME4	FNBP4	7	5
mNME4	COASY	2	1
mNME4	COG7	6	7
mNME4	DNAJC13	30	27
mNME4	DCP1A	21	22
mNME4	RNF20	10	10
mNME4	BAP1	3	2
mNME4	MCC	2	2
mNME4	ZCCHC2	4	3
mNME4	CEP170B	9	5
mNME4	NCOA6	3	2
mNME4	GCFC2	3	2
mNME4	MOSPD2	5	1
mNME4	DNM1L	22	18
mNME4	TBC1D5	7	8
mNME4	WDR1	1	3
mNME4	VPS13D	2	4
mNME4	NUDCD1	5	7
mNME4	NCOA1	6	3
mNME4	RPAP3	9	13
mNME4	WDFY1	2	5
mNME4	PARG	10	4
mNME4	STK11	1	2
mNME4	TSSC4	1	1
mNME4	SNX8	1	3
mNME4	COMMD9	1	2
mNME4	VPS13A	7	10
mNME4	CC2D1B	2	5
mNME4	FUBP1	18	10
mNME4	TIMM23	5	5
mNME4	CACTIN	6	4
mNME4	DNAAF2	5	9
mNME4	ZNF318	6	6
mNME4	LAMTOR2	1	2
mNME4	FAM50A	5	5
mNME4	TGS1	12	12
mNME4	PGK1	3	1
mNME4	TPR	15	13
mNME4	CAPNS1	5	2
mNME4	PPFIBP1	5	7
mNME4	SDE2	1	3
mNME4	HERC1	6	16
mNME4	CREBBP	9	9
mNME4	ARHGEF26	2	3
mNME4	TANC2	10	11
mNME4	UHRF1BP1L	5	5
mNME4	EIF3M	1	2
mNME4	TLN2	32	28
mNME4	ARNT	4	1
mNME4	GPHN	8	7
mNME4	UNKL	2	2
mNME4	ARHGAP29	2	3
mNME4	DLG3	3	1
mNME4	ADNP	6	7
mNME4	RDX	14	14
mNME4	SUPT3H	1	1
mNME4	AP5Z1	2	1
mNME4	CNOT6L	4	4
mNME4	MAP1LC3B2	1	1
mNME4	SSNA1	1	2
mNME4	GMEB1	5	4
mNME4	SH3BP1	2	2
mNME4	CLIC1	1	1
mNME4	SF3B5	1	1
mNME4	JMY	2	2
mNME4	BICD1	6	3
mNME4	AP3B2	10	11
mNME4	BUB1	3	2
mNME4	SFSWAP	5	6
mNME4	RBM10	10	16
mNME4	WTAP	3	3
mNME4	ARL2BP	1	1
mNME4	PARN	3	2
mNME4	EIF4G3	17	22
mNME4	ZGRF1	2	3
mNME4	COBLL1	2	4
mNME4	EZR	26	19
mNME4	ZNF507	3	5
mNME4	ACOX1	2	2
mNME4	CAMSAP2	9	11
mNME4	MCTS1	2	3
mNME4	PPFIA1	16	12
mNME4	CORO1C	1	2
mNME4	C5orf34	3	4
mNME4	RPGR	2	2
mNME4	NF2	4	2
mNME4	PAXBP1	4	6
mNME4	NSL1	3	3
mNME4	ORAI1	1	1
mNME4	NME7	1	1
mNME4	ARHGAP39	4	4
mNME4	ACTR1B	11	8
mNME4	CMTR1	20	29
mNME4	TRIM11	4	4
mNME4	SEPHS2	1	1
mNME4	PTPN14	9	14
mNME4	EPB41L3	13	17
mNME4	OSBPL9	7	6
mNME4	GNS	2	1
mNME4	SEPHS1	1	1
mNME4	UNC13B	4	8
mNME4	DOCK11	7	5
mNME4	DLGAP5	4	7
mNME4	BTF3	3	2
mNME4	NUP214	22	38
mNME4	RABEP1	11	10
mNME4	GSPT1	49	45
mNME4	POLR3F	6	3
mNME4	USP20	1	1
mNME4	PPP2R3B	1	2
mNME4	ZGPAT	4	4
mNME4	THYN1	1	1
mNME4	DEPDC5	2	2
mNME4	QTRT1	2	3
mNME4	SENP6	1	2
mNME4	CHD8	2	3
mNME4	FKBP4	4	9
mNME4	PDCD2L	2	4
mNME4	PFDN5	2	3
mNME4	MECOM	3	2
mNME4	WNK3	2	3
mNME4	ARRDC1	1	1
mNME4	PPP1R21	1	4
mNME4	BUB1B	14	11
mNME4	OSBPL3	5	7
mNME4	CEP44	3	3
mNME4	GOLGA2	2	2
mNME4	TBKBP1	1	1
mNME4	CHMP4B	4	3
mNME4	SACS	5	4
mNME4	AVL9	2	1
mNME4	WASHC5	27	21
mNME4	DAPK3	1	1
mNME4	QPRT	1	1
mNME4	RBM3	1	1
mNME4	WDR19	6	5
mNME4	NR2C2	1	2
mNME4	GSE1	3	1
mNME4	DOCK4	4	1
mNME4	GSPT2	9	17
mNME4	STRN	8	8
mNME4	TXNRD1	1	1
mNME4	FAM120B	1	6
mNME4	STXBP2	4	3
mNME4	DHX34	2	1
mNME4	SBF2	1	2
mNME4	RASSF2	3	2
mNME4	EPS8	7	3
mNME4	CSTF2T	6	5
mNME4	TRIM4	1	1
mNME4	TBC1D17	4	3
mNME4	NFATC3	2	2
mNME4	RANBP3	3	5
mNME4	DEPDC1B	1	1
mNME4	EIF3L	5	5
mNME4	HERC2	4	2
mNME4	CMIP	2	4
mNME4	ZHX1	2	2
mNME4	TLK1	7	6
mNME4	ZBED5	1	2
mNME4	CNOT6	2	4
mNME4	SPAG5	5	3
mNME4	DOK1	1	1
mNME4	CEP112	3	1
mNME4	ARPC5	2	3
mNME4	NDE1	7	7
mNME4	OSBPL6	10	12
mNME4	WASHC2A	18	16
mNME4	INPPL1	13	14
mNME4	COPS8	8	6
mNME4	NFIB	2	3
mNME4	TBC1D2B	9	9
mNME4	COPS6	3	2
mNME4	AKT1S1	1	1
mNME4	MYO6	31	23
mNME4	KDM2B	2	1
mNME4	RAB27A	3	2
mNME4	FAM122B	1	1
mNME4	CBLB	3	3
mNME4	MGA	5	6
mNME4	NAA30	4	6
mNME4	MED24	2	1
mNME4	hCG_1984214	3	2
mNME4	MED13	2	2
mNME4	GDI2	3	4
mNME4	DENND3	2	1
mNME4	MNAT1	2	2
mNME4	ANKFN1	2	1
mNME4	GPKOW	7	8
mNME4	LIN54	2	1
mNME4	CAMKV	1	1
mNME4	BAG4	2	1
mNME4	KCTD15	2	1
mNME4	UIMC1	6	5
mNME4	SAP30BP	10	9
mNME4	NEK1	5	5
mNME4	ANKS6	5	4
mNME4	USP6NL	1	2
mNME4	GSR	1	1
mNME4	SESN2	3	5
mNME4	NIF3L1	2	2
mNME4	RASAL2	4	6
mNME4	KDM3B	21	33
mNME4	TAPT1	1	1
mNME4	CYB5R4	1	5
mNME4	RABEP2	5	3
mNME4	ILKAP	3	1
mNME4	NEDD4	2	1
mNME4	ZCCHC3	7	7
mNME4	EMC7	2	1
mNME4	COPS7A	1	1
mNME4	LYST	1	1
mNME4	ATP5PO	2	2
mNME4	MAP1B	16	16
mNME4	ARL6IP4	3	2
mNME4	DIDO1	10	8
mNME4	TRIM24	8	11
mNME4	KATNAL1	2	2
mNME4	ATG13	1	1
mNME4	MKRN2	4	3
mNME4	VTI1B	3	1
mNME4	SURF2	3	2
mNME4	CDT1	2	1
mNME4	PDCD10	11	4
mNME4	THOC1	1	1
mNME4	URGCP	2	1
mNME4	MEAF6	1	2
mNME4	DDX46	102	49
mNME4	MVB12A	1	1
mNME4	ZNFX1	1	1
mNME4	PLEKHA1	3	3
mNME4	AP3S2	2	3
mNME4	SELENOO	1	2
mNME4	RFLNB	1	2
mNME4	UACA	7	2
mNME4	SH3GLB1	4	4
mNME4	CCNB1	5	5
mNME4	EAF1	2	3
mNME4	CIT	9	10
mNME4	CLASRP	5	2
mNME4	DIP2C	2	2
mNME4	GOLGA5	18	11
mNME4	SHC1	6	8
mNME4	RAB11FIP2	6	7
mNME4	PRR5	4	4
mNME4	EXOC6B	3	3
mNME4	INF2	7	5
mNME4	SAFB	6	8
mNME4	TRAF3IP1	1	1
mNME4	UCHL5	5	6
mNME4	SEC23IP	27	26
mNME4	PDE4DIP	4	4
mNME4	KHNYN	1	1
mNME4	CNN3	8	9
mNME4	EDRF1	3	4
mNME4	ELP5	1	2
mNME4	XYLB	1	3
mNME4	CCDC6	14	10
mNME4	HECTD4	4	5
mNME4	NFATC2IP	3	2
mNME4	RBL2	1	2
mNME4	QRICH1	3	2
mNME4	ANLN	7	6
mNME4	C15orf39	13	14
mNME4	NFRKB	2	1
mNME4	ANKRD27	7	6
mNME4	GREB1L	1	2
mNME4	PARD6B	2	2
mNME4	VPS39	4	4
mNME4	MAD1L1	3	3
mNME4	WWC2	2	1
mNME4	MON1B	2	1
mNME4	DTYMK	1	2
mNME4	TSEN54	7	3
mNME4	RBBP8	3	1
mNME4	DYNC1I2	12	17
mNME4	GLRX3	4	3
mNME4	BRD4	4	5
mNME4	MED1	6	5
mNME4	PRIM2	10	7
mNME4	RAB3GAP1	19	20
mNME4	DIP2A	3	4
mNME4	SIX4	2	2
mNME4	TRIP12	48	43
mNME4	PAN2	4	8
mNME4	FDXR	1	3
mNME4	RUSC2	2	3
mNME4	SPIRE1	1	2
mNME4	PTPN13	14	16
mNME4	BRAP	1	4
mNME4	NFKB2	6	7
mNME4	GRID1	1	1
mNME4	ATG5	2	1
mNME4	FBXO30	4	4
mNME4	PPIL2	4	6
mNME4	WDR54	2	3
mNME4	XAB2	4	3
mNME4	CFAP20	8	5
mNME4	SNRPC	6	5
mNME4	BAIAP2L1	4	6
mNME4	WIPI2	3	4
mNME4	NEK4	8	9
mNME4	GOLGA7	2	1
mNME4	CABLES1	3	2
mNME4	CNOT3	5	3
mNME4	HMGB1	3	4
mNME4	MAGOHB	2	1
mNME4	KIAA1522	3	3
mNME4	MCM2	12	16
mNME4	PHETA1	3	2
mNME4	MAGI1	2	3
mNME4	KANK1	1	1
mNME4	PEA15	1	4
mNME4	TBC1D22B	2	4
mNME4	CLEC16A	4	4
mNME4	MCAT	1	2
mNME4	PLD1	2	1
mNME4	PSPC1	6	2
mNME4	DDRGK1	1	2
mNME4	PDCD4	5	5
mNME4	PPM1A	3	1
mNME4	RABGAP1L	9	10
mNME4	PPP2R5D	6	8
mNME4	ZNF148	3	1
mNME4	AMOTL1	13	11
mNME4	CCNT1	8	12
mNME4	FYCO1	7	10
mNME4	ZRANB3	3	2
mNME4	LARP6	2	1
mNME4	DFFA	4	3
mNME4	WDR24	4	3
mNME4	ARAP1	10	7
mNME4	SH3PXD2B	18	17
mNME4	CASK	7	3
mNME4	ZMYM6	1	1
mNME4	EIF2B1	1	2
mNME4	SORBS3	1	1
mNME4	TCEAL2	1	1
mNME4	PPP4R3B	5	4
mNME4	PRKAR1B	1	2
mNME4	CDK5RAP3	1	2
mNME4	DVL3	9	8
mNME4	RPRD1A	1	2
mNME4	FOCAD	7	4
mNME4	SON	4	6
mNME4	LMAN2L	1	1
mNME4	POLR3C	8	9
mNME4	SLC4A7	1	1
mNME4	KIF4A	11	6
mNME4	TAF2	3	8
mNME4	COPS7B	2	1
mNME4	SNAPC2	1	2
mNME4	NUDT12	1	2
mNME4	BCAR3	1	1
mNME4	ACOT7	2	1
mNME4	RUFY1	9	11
mNME4	CLUAP1	2	1
mNME4	TES	7	8
mNME4	GTPBP8	4	2
mNME4	POLA2	11	11
mNME4	HSPE1	6	5
mNME4	ZKSCAN4	2	1
mNME4	NDUFA2	2	2
mNME4	SAMD4B	2	4
mNME4	GPRIN1	2	6
mNME4	CYTH3	1	2
mNME4	ANKRD30A	2	2
mNME4	SHROOM1	2	1
mNME4	TPGS1	3	2
mNME4	TRIO	9	8
mNME4	ATG2A	9	8
mNME4	TRMT61A	1	1
mNME4	VPS4B	1	1
mNME4	WDR92	3	2
mNME4	NBEA	8	6
mNME4	TP53BP2	8	8
mNME4	STRIP1	4	3
mNME4	EDC3	6	6
mNME4	ATF7IP	2	4
mNME4	KIF1C	5	7
mNME4	CAMSAP1	14	9
mNME4	MAGI3	9	9
mNME4	LIMA1	6	4
mNME4	SMG8	14	9
mNME4	TTC12	5	3
mNME4	RABL6	2	3
mNME4	BIRC6	28	30
mNME4	RPP25	1	1
mNME4	ARPC1B	3	2
mNME4	PRR14L	7	8
mNME4	PARP4	2	2
mNME4	ECI1	3	3
mNME4	WDR37	2	3
mNME4	DHX35	11	13
mNME4	CAAP1	2	2
mNME4	RPP25L	2	6
mNME4	NYNRIN	2	1
mNME4	HMGB3	1	1
mNME4	CHMP2B	2	1
mNME4	CAPN7	2	1
mNME4	ANK3	13	10
mNME4	CIAPIN1	1	1
mNME4	PPIH	3	2
mNME4	SUGT1	14	14
mNME4	AP4M1	3	3
mNME4	MEX3A	3	4
mNME4	AMPD2	17	13
mNME4	GFPT2	6	8
mNME4	SMYD4	2	1
mNME4	KLC1	16	19
mNME4	NGEF	2	1
mNME4	RPA3	2	3
mNME4	KIF13B	7	10
mNME4	MFSD10	1	1
mNME4	SPICE1	3	4
mNME4	ZMYM2	6	2
mNME4	GTF2A1	1	1
mNME4	ARID3A	1	2
mNME4	PPP2R5C	3	5
mNME4	PACSIN3	1	1
mNME4	HPS5	7	4
mNME4	TNIK	27	21
mNME4	SNAPC4	2	2
mNME4	HIP1R	12	9
mNME4	PHLDB2	1	3
mNME4	CCNK	3	5
mNME4	TUT1	1	3
mNME4	SEC31A	13	8
mNME4	STX8	10	3
mNME4	ZIC2	1	1
mNME4	OCRL	24	18
mNME4	ADD1	6	6
mNME4	TNRC18	1	2
mNME4	ARPC3	3	4
mNME4	SMC5	2	2
mNME4	USO1	12	7
mNME4	LOC102724159	3	2
mNME4	FNBP1	9	6
mNME4	RASSF7	2	4
mNME4	PPP1R35	1	2
mNME4	TANC1	12	13
mNME4	CCDC22	13	12
mNME4	NBAS	22	18
mNME4	MED27	3	1
mNME4	COG8	1	1
mNME4	POLR3D	1	1
mNME4	PLCG1	7	7
mNME4	KIF16B	12	15
mNME4	CCDC138	3	2
mNME4	CRYBG3	8	11
mNME4	CRNKL1	8	6
mNME4	MAP2K4	1	1
mNME4	PRKD3	2	1
mNME4	PRKAG2	3	3
mNME4	LLGL2	2	1
mNME4	DRAP1	1	1
mNME4	IMPDH1	5	3
mNME4	C1orf52	1	1
mNME4	PIP4K2C	5	5
mNME4	CSNK1G1	1	1
mNME4	FIG4	2	4
mNME4	NDRG1	2	1
mNME4	AGAP1	2	5
mNME4	STXBP3	3	3
mNME4	SAP130	1	3
mNME4	GATAD2B	7	8
mNME4	DENND5A	2	2
mNME4	PPP1R12A	18	20
mNME4	ERCC4	1	3
mNME4	ACSF3	1	1
mNME4	METTL16	1	1
mNME4	SHPRH	3	1
mNME4	ITPR1	2	2
mNME4	CAPN15	7	5
mNME4	MAPKAPK2	2	1
mNME4	YEATS2	2	2
mNME4	CRTC3	3	2
mNME4	PCNP	2	2
mNME4	RBM4B	6	7
mNME4	MTMR3	7	8
mNME4	AFAP1	1	1
mNME4	CCDC88C	2	2
mNME4	ST13	3	3
mNME4	UPF2	11	13
mNME4	CUL3	2	1
mNME4	SMARCC2	2	1
mNME4	AHNAK	58	59
mNME4	DNAJC21	5	3
mNME4	TAX1BP1	1	2
mNME4	VPS36	3	3
mNME4	AP1G1	3	2
mNME4	ZMIZ1	2	1
mNME4	PARVB	1	2
mNME4	API5	3	2
mNME4	MKLN1	3	3
mNME4	SF1	10	6
mNME4	UTRN	27	26
mNME4	ANXA5	2	1
mNME4	PCGF5	1	2
mNME4	RBPMS	1	1
mNME4	ORC2	6	4
mNME4	WDR35	4	6
mNME4	DES	0	20
mNME4	RPP40	4	5
mNME4	SLITRK3	1	1
mNME4	TADA1	1	2
mNME4	KBTBD7	2	1
mNME4	FAM171A1	2	1
mNME4	LUZP1	7	4
mNME4	HTATSF1	16	8
mNME4	HECA	3	4
mNME4	RRP9	4	3
mNME4	H1-4	0	12
mNME4	BRCA1	7	7
mNME4	SNAP29	9	5
mNME4	ELOA	4	3
mNME4	IFRD2	2	2
mNME4	PIP4K2B	3	2
mNME4	MIA3	4	2
mNME4	GATAD2A	3	5
mNME4	HACE1	1	1
mNME4	MORF4L2	1	1
mNME4	SNAP23	3	1
mNME4	USP12	2	1
mNME4	FNBP1L	6	5
mNME4	PBK	4	4
mNME4	NSD2	1	1
mNME4	IKBIP	1	2
mNME4	ZZEF1	5	6
mNME4	AKAP2	0	6
mNME4	GTF2H1	1	1
mNME4	EPG5	1	2
mNME4	INPP5J	1	1
mNME4	ERCC3	4	7
mNME4	TBC1D10B	6	3
mNME4	ALAS1	1	2
mNME4	VBP1	8	7
mNME4	CDCA3	0	2
mNME4	COG6	5	3
mNME4	WDR46	1	1
mNME4	CCS	2	0
mNME4	MAPRE3	2	0
mNME4	ZMAT2	2	0
mNME4	TRIP4	11	8
mNME4	SMG9	5	5
mNME4	GPR148	2	0
mNME4	NAB2	3	0
mNME4	EME1	3	2
mNME4	KIF5A	10	13
mNME4	UBXN4	2	3
mNME4	CFAP298	0	4
mNME4	ZNF609	3	2
mNME4	CDK14	2	0
mNME4	IRS2	4	0
mNME4	SH3BP4	1	1
mNME4	SMARCC1	5	2
mNME4	KLC3	0	2
mNME4	LRRC49	1	1
mNME4	ASTE1	2	2
mNME4	LIMD1	7	6
mNME4	IFT122	4	3
mNME4	GPATCH8	6	1
mNME4	PRIMPOL	2	0
mNME4	BCORL1	1	1
mNME4	DEPDC1	1	1
mNME4	GRPEL1	4	3
mNME4	TRAF3IP2	2	0
mNME4	GON4L	6	6
mNME4	POLR3B	3	4
mNME4	STRN4	9	9
mNME4	TUBGCP6	6	3
mNME4	DIAPH1	18	18
mNME4	C20orf27	0	1
mNME4	CPLX1	0	1
mNME4	CTDSP1	0	1
mNME4	DESI1	0	1
mNME4	LIN7B	0	1
mNME4	LYSMD1	0	1
mNME4	MBL2	0	1
mNME4	METTL6	0	1
mNME4	NAA38	0	1
mNME4	PMS2P2	0	1
mNME4	PPCS	0	1
mNME4	SCAND1	0	1
mNME4	SFR1	0	1
mNME4	SNRPG	0	1
mNME4	SULT1A1	0	1
mNME4	THAP10	0	1
mNME4	UMAD1	0	1
mNME4	MCM3AP	6	7
mNME4	DYNC1LI2	5	4
mNME4	ZNF333	2	0
mNME4	GGNBP2	0	2
mNME4	AIF1L	1	0
mNME4	ALAD	1	0
mNME4	BLOC1S2	1	0
mNME4	C6orf141	1	0
mNME4	CCDC28B	1	0
mNME4	DGUOK	1	0
mNME4	DHRS4L1	1	0
mNME4	FAAP24	1	0
mNME4	FBXO6	1	0
mNME4	IL26	1	0
mNME4	ISCU	1	0
mNME4	KATNBL1	1	0
mNME4	KIAA1143	1	0
mNME4	LYSMD2	1	0
mNME4	NANOS1	1	0
mNME4	NFKBIA	1	0
mNME4	NGRN	1	0
mNME4	PRKAB1	1	0
mNME4	PSPHP1	1	0
mNME4	RCN3	1	0
mNME4	RRP36	1	0
mNME4	SUMO3	1	0
mNME4	SZRD1	1	0
mNME4	UBXN2B	1	0
mNME4	UNC119	1	0
mNME4	VSTM2B	1	0
mNME4	ROM1	0	1
mNME4	KIR3DX1	0	1
mNME4	HOMER1	0	1
mNME4	TOB2	1	0
mNME4	TOB1	1	0
mNME4	RAP1GAP	1	2
mNME4	SLC10A7	0	1
mNME4	RP2	1	0
mNME4	RNF32	0	1
mNME4	PDLIM3	0	1
mNME4	CEP41	0	1
mNME4	RBM48	1	0
mNME4	NDRG2	1	0
mNME4	CAMK1D	0	1
mNME4	CUEDC1	0	1
mNME4	SYT5	0	1
mNME4	SHARPIN	0	1
mNME4	WDR73	1	0
mNME4	USP1	3	6
mNME4	HORMAD1	0	1
mNME4	CHKB	0	1
mNME4	FBRS	2	2
mNME4	NCBP2	1	2
mNME4	PYGO2	0	1
mNME4	S100PBP	0	1
mNME4	RABGEF1	10	4
mNME4	DEPTOR	1	0
mNME4	SYNE2	2	4
mNME4	CCDC51	1	0
mNME4	AADAT	0	1
mNME4	C1orf198	1	3
mNME4	FGD6	1	1
mNME4	PGBD5	0	1
mNME4	SH3RF1	2	0
mNME4	SLC8A3	0	2
mNME4	MARK3	3	3
mNME4	DENND10P1	0	2
mNME4	FHAD1	0	2
mNME4	NCKAP5L	0	2
mNME4	RFX7	0	2
mNME4	HMCES	1	2
mNME4	OCIAD1	3	3
mNME4	TNFRSF1B	1	0
mNME4	INTS12	1	0
mNME4	CORO2B	0	1
mNME4	IRX5	0	1
mNME4	CROCC	2	0
mNME4	OSBPL1A	2	0
mNME4	PPP2R5A	0	1
mNME4	BTBD10	1	0
mNME4	TRIM5	1	0
mNME4	CCDC125	0	1
mNME4	ENDOD1	1	0
mNME4	PYROXD1	1	0
mNME4	KIF23	5	6
mNME4	GRB7	0	1
mNME4	PPP2R5E	2	2
mNME4	TBC1D19	1	0
mNME4	PSD3	1	2
mNME4	TIGD7	0	1
mNME4	ACBD5	1	0
mNME4	SOCS6	1	0
mNME4	SLC22A9	0	1
mNME4	CCAR1	5	2
mNME4	SLC22A17	1	0
mNME4	CCDC38	0	1
mNME4	ZNF273	0	1
mNME4	THAP4	0	1
mNME4	CDC25B	0	1
mNME4	DYTN	0	1
mNME4	CARS2	1	0
mNME4	LRRTM4	0	1
mNME4	CRTC2	2	1
mNME4	LCORL	0	1
mNME4	SETD3	1	0
mNME4	AFF4	5	6
mNME4	CRAT	0	1
mNME4	SSX2IP	1	0
mNME4	GCLC	0	1
mNME4	ZNF746	0	1
mNME4	PHACTR2	1	0
mNME4	RASGRP4	0	1
mNME4	ZBTB5	0	1
mNME4	LRRC43	1	0
mNME4	FOXO3	1	0
mNME4	KIZ	1	0
mNME4	PPP1R37	1	0
mNME4	SPIRE2	0	1
mNME4	PNN	1	1
mNME4	CEP68	0	1
mNME4	FIGN	0	1
mNME4	KRIT1	1	0
mNME4	ZNF280C	1	0
mNME4	RTN1	0	1
mNME4	RGL2	0	1
mNME4	MTF1	1	0
mNME4	DGKQ	2	2
mNME4	TMED8	1	1
mNME4	RPP14	1	1
mNME4	KIAA1586	1	0
mNME4	PRICKLE1	0	1
mNME4	DOCK6	16	10
mNME4	ANKRD20A1	1	0
mNME4	EIF3G	4	7
mNME4	VILL	0	1
mNME4	RBM6	4	2
mNME4	USP32	3	4
mNME4	MAPK7	1	6
mNME4	AXIN2	1	0
mNME4	FAM83G	1	1
mNME4	PDE4A	0	1
mNME4	KIF20A	0	1
mNME4	CCT6B	0	33
mNME4	CYCS	1	1
mNME4	NFATC4	0	1
mNME4	PTPN3	0	1
mNME4	DENND2C	0	1
mNME4	BSN	0	1
mNME4	DGKD	0	1
mNME4	DNAH6	0	1
mNME4	DOP1B	0	1
mNME4	FBF1	0	1
mNME4	FBRSL1	0	1
mNME4	GMIP	0	1
mNME4	IGSF10	0	1
mNME4	IL16	0	1
mNME4	NACA4P	0	1
mNME4	PDZD2	0	1
mNME4	POLR1F	0	1
mNME4	PTPRJ	0	1
mNME4	TET1	0	1
mNME4	UNC13D	0	1
mNME4	USP43	0	1
mNME4	ZDBF2	0	1
mNME4	AFG1L	1	0
mNME4	ALKAL2	1	0
mNME4	ALPK1	1	0
mNME4	AUTS2	1	0
mNME4	CNK3/IPCEF1	1	0
mNME4	DENND11	1	0
mNME4	GFUS	1	0
mNME4	INPP5B	1	0
mNME4	INPP5D	1	0
mNME4	LMO7	1	0
mNME4	MINDY2	1	0
mNME4	MTARC1	1	0
mNME4	NR3C2	1	0
mNME4	SH3TC2	1	0
mNME4	STARD13	1	0
mNME4	TBC1D1	1	0
mNME4	TMEM35B	1	0
mNME4	TRMO	1	0
mNME4	ZNF628	1	0
mNME4	RACGAP1	5	4
mNME4	CSTF1	3	7
mNME4	EXOG	2	2
mNME4	MOCS2	2	3
mNME4	OSBP	3	2
mNME4	ZCCHC9	1	3
[truncated: 3,084 more rows]
