# Supplementary material for: NME4 mediates metabolic reprogramming and promotes nonalcoholic fatty liver disease progression
Source: EMBO Rep. 2023 Dec 14;25(1):22. doi: 10.1038/s44319-023-00012-6 (PMC10897415; doi:10.1038/s44319-023-00012-6)
Supplement: Supplementary file 8 — Table EV6 [file 44319_2023_12_MOESM8_ESM.xlsx]

## Sheet: Sheet1
HCIPs identified by mutant NME4(mNME4) TurboID-MS
Bait	Prey	Score	PSM-1	PSM-2
mNME4	MAP2K7	1	2	2
mNME4	NOTCH2	1	4	8
mNME4	NME1-NME2	0.999667	34	28
mNME4	ATG101	0.983322	6	1
mNME4	TRAJ54	0.982191	6	5
mNME4	RILPL2	0.982105	2	2
mNME4	TTBK2	0.978246	5	4
mNME4	CCDC50	0.975574	1	2
mNME4	MMACHC	0.975574	1	2
mNME4	CENPM	0.975478	2	1
mNME4	FAM110B	0.974407	1	2
mNME4	CPNE8	0.972922	2	2
mNME4	CTIF	0.972084	1	4
mNME4	CCM2	0.970599	2	1
mNME4	ASB8	0.968947	1	1
mNME4	C14orf119	0.968947	1	1
mNME4	GABARAPL2	0.968947	1	1
mNME4	GCG	0.968947	1	1
mNME4	NANP	0.968947	1	1
mNME4	NECAP1	0.968947	1	1
mNME4	PDLIM4	0.968947	1	1
mNME4	PIM3	0.968947	1	1
mNME4	TCAIM	0.968654	1	2
mNME4	ANKRD13D	0.968291	1	2
mNME4	LRRC45	0.967962	1	3
mNME4	R3HDM2	0.966452	2	3
mNME4	ACTR3B	0.965609	1	1
mNME4	GRB10	0.965467	1	2
mNME4	FAM117A	0.963907	1	1
mNME4	SERGEF	0.963634	1	1
mNME4	ASL	0.963184	1	1
mNME4	SH2B1	0.962977	2	1
mNME4	MTMR10	0.962376	1	2
mNME4	OTUD1	0.9623	1	1
mNME4	TOX2	0.962129	1	1
mNME4	RELB	0.960507	1	1
mNME4	RNF216	0.95974	1	2
mNME4	ANKRD13B	0.959245	1	1
mNME4	ZUP1	0.958654	1	2
mNME4	GSDME	0.958199	2	1
mNME4	VPS26C	0.958199	2	1
mNME4	ZDHHC8	0.957977	1	1
mNME4	ARHGAP44	0.956436	1	1
mNME4	UBE3A	0.954694	1	1
mNME4	MTBP	0.95429	1	1
mNME4	DNAJC6	0.954199	1	1
mNME4	CASTOR1	0.953971	1	1
mNME4	COL7A1	0.953971	1	1
mNME4	HIVEP1	0.953971	1	1
mNME4	ILRUN	0.953971	1	1
mNME4	LRP8	0.953971	1	1
mNME4	NBEAL1	0.953971	1	1
mNME4	PLEKHA7	0.953971	1	1
mNME4	USP35	0.953971	1	1
mNME4	ZNF827	0.953971	1	1
mNME4	SNCA	0.935101	3	4
mNME4	AUNIP	0.934354	4	3
mNME4	RGPD8	0.930227	13	13
mNME4	CDK16	0.929222	4	5
mNME4	TTC30B	0.925732	5	6
mNME4	PAK2	0.921363	69	65
mNME4	RILPL1	0.921308	3	3
mNME4	SMAP1	0.919383	6	2
mNME4	SNF8	0.919151	2	2
mNME4	MAP3K2	0.918984	3	3
mNME4	FOXO1	0.914085	3	4
mNME4	SLC9A3R1	0.911044	3	2
mNME4	PAN3	0.909822	5	3
mNME4	EPN2	0.909756	4	3
mNME4	AGO3	0.908418	6	4
mNME4	APEX2	0.90763	2	2
mNME4	ETF1	0.904099	22	21
mNME4	PFDN4	0.903013	2	1
mNME4	COMMD10	0.902943	2	1
mNME4	MVB12B	0.902725	1	2
mNME4	SCAMP1	0.90269	1	2
mNME4	SNCB	0.90269	1	2
mNME4	BCL10	0.899038	3	1
mNME4	CDC37L1	0.899038	3	1
mNME4	AGGF1	0.897235	2	2
mNME4	CARMIL2	0.897129	2	3
mNME4	FKBP7	0.895073	10	10
mNME4	PDCD5	0.894912	16	15
mNME4	SH3GL1	0.894876	18	17
mNME4	HROB	0.892215	4	2
mNME4	MID1IP1	0.891856	3	1
mNME4	BIN3	0.891543	2	1
mNME4	GPALPP1	0.891452	2	1
mNME4	CDC42EP2	0.891184	1	2
mNME4	PSMG2	0.891144	1	2
mNME4	ZC3H12C	0.889224	2	2
mNME4	WASL	0.888987	21	17
mNME4	CEP152	0.886851	2	2
mNME4	ANKRD49	0.886588	1	1
mNME4	CCNG1	0.886588	1	1
mNME4	COX7B	0.886588	1	1
mNME4	NQO2	0.886588	1	1
mNME4	SGTB	0.886588	1	1
mNME4	TIPIN	0.886588	1	1
mNME4	UBXN2A	0.886588	1	1
mNME4	ATP6V1D	0.886522	1	1
mNME4	FAM76B	0.886522	1	1
mNME4	NIT2	0.886522	1	1
mNME4	PLGRKT	0.886522	1	1
mNME4	ARFGAP2	0.885775	16	11
mNME4	ADSS2	0.885093	2	3
mNME4	SHROOM3	0.885093	2	3
mNME4	RNF146	0.884638	1	1
mNME4	UBA5	0.884563	1	2
mNME4	RALGPS2	0.884143	2	1
mNME4	TXNDC9	0.883719	13	16
mNME4	PFDN6	0.883547	2	1
mNME4	KATNA1	0.883467	8	10
mNME4	EIF4B	0.882663	18	16
mNME4	BTBD8	0.882663	1	1
mNME4	SHTN1	0.88185	22	21
mNME4	TRDMT1	0.881163	1	1
mNME4	GFAP	0.880815	12	20
mNME4	SYK	0.880219	1	2
mNME4	MAP9	0.879749	2	1
mNME4	PLEKHO1	0.879108	1	1
mNME4	PDLIM1	0.878648	8	12
mNME4	VPS28	0.878618	12	9
mNME4	ARHGEF7	0.877714	24	22
mNME4	NADK	0.875491	1	1
mNME4	TBC1D9	0.875466	3	3
mNME4	TSNAX	0.875092	9	10
mNME4	SH2D4A	0.87486	1	1
mNME4	PALLD	0.874602	16	16
mNME4	GTDC1	0.874456	1	1
mNME4	KIF15	0.874168	21	16
mNME4	SPDL1	0.873996	19	16
mNME4	PKN1	0.873951	22	23
mNME4	ZFYVE19	0.873435	1	1
mNME4	PAAT	0.873385	2	2
mNME4	CABLES2	0.872794	1	1
mNME4	DAAM2	0.872592	1	3
mNME4	BCL9L	0.872536	1	3
mNME4	PTPN23	0.872471	23	25
mNME4	FAM122A	0.872345	1	1
mNME4	HSBP1	0.872345	1	1
mNME4	LENG1	0.872345	1	1
mNME4	SPAG9	0.872319	28	26
mNME4	FLYWCH2	0.872289	1	1
mNME4	DHX38	0.871865	25	27
mNME4	NCK1	0.871718	7	8
mNME4	BICD2	0.871218	19	15
mNME4	R3HDM4	0.871168	1	1
mNME4	THUMPD2	0.870486	1	1
mNME4	DEF8	0.869824	1	1
mNME4	WIPF2	0.86937	12	13
mNME4	GPATCH1	0.869087	13	11
mNME4	UAP1	0.868945	1	1
mNME4	SNX30	0.868117	9	14
mNME4	PRRC2B	0.867087	20	22
mNME4	C12orf4	0.866334	1	1
mNME4	CCDC173	0.866334	1	1
mNME4	SYAP1	0.866172	12	9
mNME4	TBC1D24	0.865834	1	1
mNME4	WASHC2C	0.864884	19	19
mNME4	RNF168	0.864859	1	1
mNME4	H2AC4	0.864768	2	3
mNME4	VIPAS39	0.864203	10	6
mNME4	HAUS1	0.864081	7	6
mNME4	FBXL4	0.863511	1	2
mNME4	TMOD3	0.863435	9	10
mNME4	TEPSIN	0.863399	1	4
mNME4	SNX6	0.863162	33	25
mNME4	CIAO3	0.862824	2	1
mNME4	PARD3B	0.862824	2	1
mNME4	TNS3	0.862824	2	1
mNME4	CLMN	0.862733	2	1
mNME4	BRD9	0.862632	1	1
mNME4	PLK4	0.862313	1	2
mNME4	UBR3	0.862313	1	2
mNME4	SCAI	0.86197	1	1
mNME4	ITPKC	0.861601	2	1
mNME4	LTA4H	0.861561	1	1
mNME4	ARFIP2	0.861455	7	6
mNME4	PDCL3	0.861339	9	9
mNME4	SEPTIN2	0.860859	23	22
mNME4	GLCCI1	0.860606	5	10
mNME4	PLEKHM3	0.860344	1	2
mNME4	ARHGAP5	0.860288	19	15
mNME4	CAST	0.85999	9	16
mNME4	SEPTIN6	0.859637	20	22
mNME4	VPS37A	0.859601	4	5
mNME4	TNKS1BP1	0.859298	28	16
mNME4	EIF3C	0.859202	23	19
mNME4	SRP54	0.859182	10	8
mNME4	EFHC1	0.859172	1	1
mNME4	GABPA	0.858551	1	1
mNME4	GEN1	0.858439	1	3
mNME4	LSM7	0.857641	3	4
mNME4	SH3GL2	0.857172	9	6
mNME4	FEM1A	0.856833	1	1
mNME4	OGA	0.856778	15	18
mNME4	ZFPM2	0.856692	1	3
mNME4	NCK2	0.856601	8	4
mNME4	ARPC2	0.856131	6	5
mNME4	PDAP1	0.856131	6	5
mNME4	DBNL	0.855929	6	9
mNME4	TAF7	0.855379	4	6
mNME4	GNPDA1	0.855005	5	5
mNME4	GOLGA3	0.854419	17	18
mNME4	MTMR8	0.854217	1	1
mNME4	NSFL1C	0.854187	7	6
mNME4	DRG2	0.853606	7	5
mNME4	APPL1	0.853424	10	15
mNME4	ARHGAP17	0.853318	20	14
mNME4	CHORDC1	0.852414	6	4
mNME4	RAB1C	0.852176	7	7
mNME4	TJAP1	0.85201	5	5
mNME4	LZTFL1	0.851868	8	5
mNME4	SCYL2	0.851833	13	15
mNME4	TBC1D16	0.851692	3	2
mNME4	PLA2G6	0.851277	4	1
mNME4	HAUS4	0.851116	8	6
mNME4	SOWAHC	0.850944	1	1
mNME4	DPH5	0.850717	6	4
mNME4	PICALM	0.850712	8	8
mNME4	TPD52L2	0.850484	7	5
mNME4	ITSN1	0.850252	16	11
mNME4	ITSN2	0.850247	18	15
mNME4	CCDC43	0.850131	5	7
mNME4	SNX29	0.850101	8	7
mNME4	EPRS1	0.85004	21	23
mNME4	NUMBL	0.849863	3	1
mNME4	CBL	0.849742	15	11
mNME4	EIF3J	0.849701	8	6
mNME4	MAPRE1	0.849621	6	9
mNME4	CMTR2	0.849505	1	1
mNME4	IARS1	0.84905	20	18
mNME4	SASS6	0.84904	10	8
mNME4	VASP	0.848974	7	6
mNME4	ACO2	0.848858	1	1
mNME4	DCP1B	0.848666	6	7
mNME4	TWF2	0.848494	4	5
mNME4	STMN1	0.848358	6	6
mNME4	ARHGAP35	0.848348	16	13
mNME4	EPS15L1	0.847565	16	20
mNME4	CENPH	0.847146	5	6
mNME4	SPECC1L	0.847121	3	1
mNME4	BLOC1S1	0.847105	6	5
mNME4	GPSM1	0.84708	6	5
mNME4	SWAP70	0.846747	7	9
mNME4	RPAP2	0.846721	9	9
mNME4	RBM12	0.846423	12	18
mNME4	NRBF2	0.846045	5	2
mNME4	SH3KBP1	0.845115	9	12
mNME4	PPP4R2	0.84504	4	9
mNME4	PIK3C3	0.844898	9	12
mNME4	HAUS3	0.844747	10	9
mNME4	SNX7	0.844651	6	10
mNME4	LASP1	0.844428	1	1
mNME4	WIPF1	0.844247	9	6
mNME4	VPS41	0.843762	1	1
mNME4	UNG	0.843721	4	7
mNME4	TRIP10	0.843615	1	1
mNME4	OSTF1	0.843464	5	7
mNME4	CCDC88A	0.843358	16	17
mNME4	RNASEH2B	0.843302	6	5
mNME4	VPS33B	0.842565	9	11
mNME4	GRIPAP1	0.842418	13	14
mNME4	PTAR1	0.842413	7	4
mNME4	STRADA	0.842226	5	3
mNME4	DPYSL3	0.841969	9	7
mNME4	SH3RF3	0.841953	1	1
mNME4	GGA1	0.841115	10	10
mNME4	SPTBN1	0.840868	22	19
mNME4	EPS15	0.840832	16	13
mNME4	PPFIA3	0.840696	14	9
mNME4	CCDC93	0.840681	12	11
mNME4	DIAPH2	0.840564	18	12
mNME4	GRIA1	0.840403	1	1
mNME4	DCTN3	0.840216	4	4
mNME4	NELFE	0.839923	12	4
mNME4	AMPH	0.839842	5	5
mNME4	CNOT4	0.839605	6	5
mNME4	KIF13A	0.839388	11	13
mNME4	PSME3IP1	0.838787	7	6
mNME4	WASH2P	0.838787	7	7
mNME4	KLC2	0.838761	9	10
mNME4	ANK2	0.838287	1	1
mNME4	ARID1B	0.838287	1	1
mNME4	CEP164	0.838287	1	1
mNME4	FNIP1	0.838287	1	1
mNME4	MPHOSPH9	0.838287	1	1
mNME4	RUBCN	0.838287	1	1
mNME4	SEMA6A	0.838287	1	1
mNME4	BORCS6	0.838206	1	1
mNME4	UBN1	0.838206	1	1
mNME4	GRIP1	0.83816	9	6
mNME4	SUGP1	0.837888	10	5
mNME4	PPP1R13B	0.837716	11	12
mNME4	CHMP7	0.837534	5	7
mNME4	QSER1	0.837489	9	15
mNME4	SNTA1	0.837428	4	4
mNME4	WNK1	0.837196	16	11
mNME4	TCF12	0.837191	8	7
mNME4	ELP6	0.836903	6	5
mNME4	E2F4	0.83668	4	4
mNME4	PAK1	0.836337	6	9
mNME4	XIAP	0.836256	9	6
mNME4	LRRFIP2	0.836251	8	8
mNME4	MRTFB	0.836195	5	11
mNME4	CBR1	0.836019	4	6
mNME4	MLH1	0.835726	13	13
mNME4	GGA2	0.835645	7	7
mNME4	PACS1	0.835413	12	14
mNME4	CALD1	0.834564	11	9
mNME4	WDHD1	0.834448	19	16
mNME4	ALDH16A1	0.833655	1	1
mNME4	NECAP2	0.833478	3	3
mNME4	MSN	0.833039	11	10
mNME4	KIAA1191	0.832746	6	4
mNME4	MAP3K7	0.832695	7	8
mNME4	MYL12A	0.832604	5	9
mNME4	SEPTIN7	0.832478	15	14
mNME4	PPP1R13L	0.832246	9	6
mNME4	ARHGEF1	0.83218	8	9
mNME4	SPC24	0.8312	9	4
mNME4	SMAP2	0.831018	9	5
mNME4	VARS1	0.83073	11	15
mNME4	CTTNBP2NL	0.830362	8	7
mNME4	FBXO9	0.830347	3	4
mNME4	GORAB	0.83014	4	2
mNME4	ADD3	0.830038	12	8
mNME4	SUPT6H	0.829907	14	15
mNME4	KIAA1217	0.829281	1	3
mNME4	PAAF1	0.829094	4	5
mNME4	PPIP5K2	0.828978	10	12
mNME4	TNRC6B	0.828569	10	13
mNME4	PRRC1	0.828488	5	5
mNME4	CCDC186	0.828281	9	6
mNME4	ZYX	0.828089	7	4
mNME4	CCNA2	0.827614	6	4
mNME4	SH3GLB2	0.827473	5	3
mNME4	REL	0.827286	6	8
mNME4	NAPG	0.827028	4	7
mNME4	DEPDC7	0.826942	5	4
mNME4	KCTD3	0.826816	8	7
mNME4	PSAT1	0.826786	8	6
mNME4	CSTF3	0.825281	12	11
mNME4	GARRE1	0.82425	4	5
mNME4	CAP1	0.82377	5	6
mNME4	DIABLO	0.82377	3	7
mNME4	DAB2	0.823548	6	4
mNME4	ARHGAP1	0.823538	6	3
mNME4	ZFYVE16	0.823094	11	11
mNME4	LPP	0.822841	5	6
mNME4	ABR	0.822816	1	1
mNME4	PPIE	0.822644	4	4
mNME4	NCOA2	0.822513	8	9
mNME4	ACAP2	0.822159	8	5
mNME4	DOCK1	0.822013	11	10
mNME4	SKA3	0.821876	6	5
mNME4	SEPTIN9	0.821199	17	10
mNME4	TSTD2	0.821129	3	6
mNME4	FKBP3	0.820417	4	3
mNME4	REPS1	0.82022	8	9
mNME4	PDE6D	0.820164	3	3
mNME4	GINS4	0.819866	5	4
mNME4	RNASEH2C	0.819866	5	4
mNME4	INTS13	0.819715	12	9
mNME4	ATP6V1B2	0.819361	8	6
mNME4	LSM6	0.818613	4	4
mNME4	TBC1D23	0.818558	8	7
mNME4	SEPTIN11	0.818139	16	11
mNME4	NAPA	0.817977	4	7
mNME4	GIT1	0.817689	10	10
mNME4	NCOA7	0.817623	7	10
mNME4	MOB1B	0.817391	5	3
mNME4	PGAP4	0.817159	1	1
mNME4	ZFPM1	0.817088	1	1
mNME4	RAPH1	0.816644	8	12
mNME4	RARS1	0.816588	11	14
mNME4	NFKBIE	0.815684	3	4
mNME4	ARNT2	0.815638	4	3
mNME4	KIAA0930	0.815623	4	2
mNME4	WDR44	0.815548	28	31
mNME4	MICALL1	0.815462	6	5
mNME4	USP13	0.815462	6	5
mNME4	NKAPD1	0.814654	1	1
mNME4	SLC4A1AP	0.814553	13	10
mNME4	SH3GL3	0.814542	5	5
mNME4	HEATR5A	0.81426	1	2
mNME4	ENAH	0.813936	10	9
mNME4	RIPK2	0.81335	3	7
mNME4	C16orf70	0.813088	4	3
mNME4	C1orf50	0.813052	4	2
mNME4	UBFD1	0.8128	2	4
mNME4	NCOR2	0.812709	11	8
mNME4	CEP350	0.812598	12	13
mNME4	SNAPIN	0.812578	4	3
mNME4	OTUD7B	0.812573	5	8
mNME4	PRMT7	0.812472	1	1
mNME4	ARHGEF6	0.812366	6	10
mNME4	STAM	0.812158	4	7
mNME4	AKAP13	0.811987	6	9
mNME4	GIT2	0.811537	6	10
mNME4	ICA1L	0.811532	4	4
mNME4	SRFBP1	0.81082	2	4
mNME4	KHDC4	0.810805	4	5
mNME4	RBM12B	0.810805	4	5
mNME4	LRATD2	0.8108	5	4
mNME4	PPP4R3A	0.809992	8	9
mNME4	TAF9B	0.809759	4	5
mNME4	SYNJ2	0.809744	9	10
mNME4	CSPP1	0.809481	3	5
mNME4	NDC80	0.809199	6	9
mNME4	SNRK	0.809153	5	6
mNME4	ATG4C	0.808926	8	2
mNME4	PIK3AP1	0.808638	4	3
mNME4	SLK	0.807365	31	31
mNME4	CARMIL1	0.807209	8	8
mNME4	C9orf40	0.80689	2	2
mNME4	MED6	0.80689	2	2
mNME4	TBCE	0.806764	5	4
mNME4	AARS1	0.806557	7	8
mNME4	NFKB1	0.806148	7	4
mNME4	PAK4	0.806001	6	3
mNME4	CDR2L	0.805779	3	3
mNME4	PLIN3	0.805577	3	7
mNME4	PRPF18	0.805451	3	3
mNME4	TARS1	0.804309	6	5
mNME4	ARHGDIA	0.804183	3	2
mNME4	CUEDC2	0.804183	3	2
mNME4	RELCH	0.804178	8	8
mNME4	PPP1R2	0.804097	2	3
mNME4	MICAL1	0.804032	1	1
mNME4	CWC27	0.804016	5	4
mNME4	SPAG7	0.803592	3	4
mNME4	GOLGA4	0.803471	8	10
mNME4	AGFG1	0.802612	3	3
mNME4	PI4KB	0.802516	7	5
mNME4	ACACB	0.802335	61	54
mNME4	MED8	0.801526	5	3
mNME4	PAFAH1B1	0.801526	5	3
mNME4	FCHO2	0.80142	8	6
mNME4	TBC1D22A	0.800875	3	2
mNME4	SLU7	0.800723	3	4
