# Supplementary material for: NME4 mediates metabolic reprogramming and promotes nonalcoholic fatty liver disease progression
Source: EMBO Rep. 2023 Dec 14;25(1):22. doi: 10.1038/s44319-023-00012-6 (PMC10897415; doi:10.1038/s44319-023-00012-6)
Supplement: Supplementary file 9 — Table EV7 [file 44319_2023_12_MOESM9_ESM.xlsx]

## Sheet: Sheet1
RT-QPCR primers list
Nme4 F	GGACCTACAGAGGAAGCCATTC
Nme4 R	TGCCTCTGTTGAGTCGGTGTGT
Cox5b F	CCGCCCATCTTGCTCAG
Cox5b R	GCGAAGTAACCTTGAAGCCA
Cox8a F	CATCTTGACTCCCTGACCTTG
Cox8a R	CTTCGAGTGGACCTGAGC
Ppargc1a F	AAACTTGCTAGCGGTCCTCA
Ppargc1a R	AACAATGGCAGGGTTTGTTC
Ndufs7 F	GGCTACTACCACTACTCCTACT
Ndufs7 R	CTTCTGTTCACGCTTGATCTTC
Chrebp F	AGATGGAGAACCGACGTATCA
Chrebp R	AGATGGAGAACCGACGTATCA
Srebp1c F	TTGGCCACAGTACCTTTGGTT
Srebp1c R	CTGAGCCTAGGGCCTTGCT
Atgl F	GGAACCAAAGGACCTGATGACC
Atgl R	ACATCAGGCAGCCACTCCAACA
Acly F	CAGCCAAGGCAATTTCAGAGC
Acly R	CTCGACGTTTGATTAACTGGTCT
Acaca F	ATGGGCGGAATGGTCTCTTTC
Acaca R	TGGGGACCTTGTCTTCATCAT
Fasn F	GGAGGTGGTGATAGCCGGTAT
Fasn R	TGGGTAATCCATAGAGCCCAG
Gpat1 F	CTGTGGCTGTAGGCGTTTC
Gpat1 R	CTGTGGCTGTAGGCGTTTC
Agpat1 F	TAAGATGGCCTTCTACAACGGC
Agpat1 R	CCATACAGGTATTTGACGTGGAG
Dgat1 F	TCCGTCCAGGGTGGTAGTG
Dgat1 R	TGAACAAAGAATCTTGCAGACGA
Actin F	ACCTTCTACAATGAGCTGCG
Actin R	CTGGATGGCTACGTACATGG
CHREBP F	GCGTTTTGACCAGATGCGAGAC
CHREBP R	CGTTGAAGGACTCAAACAGAGGC
SREBP1C F	CGACTACATCCGCTTCTTGCAG
SREBP1C R	CAGCAGTGAGTCTGCCTTGAT
ACTIN	CTGGGACGACATGGAGAAAA
ACTIN	AAGGAAGGCTGGAAGAGTGC
ACLY F	GCTCTGCCTATGACAGCACCAT
ACLY R	GTCCGATGATGGTCACTCCCTT
ACACA F	TTCACTCCACCTTGTCAGCGGA
ACACA R	GTCAGAGAAGCAGCCCATCACT
FASN F	TTCTACGGCTCCACGCTCTTCC
FASN R	GAAGAGTCTTCGTCAGCCAGGA
GPAT1 F	TTGTGGCTTGCCTGCTCCTCTA
GPAT1 R	AATCACGAGCCAGGACTTCCTC
AGPAT1 F	CGAGAAACCACAATGGCTCCATG
AGPAT1 R	AAGCGACGCTCCTTCTTGCAGT
DGAT1 F	GCTTCAGCAACTACCGTGGCAT
DGAT1 R	CCTTCAGGAACAGAGAAACCACC
ATGL F	CCCACTTCAACTCCAAGGACGA
ATGL R	GCAGGTTGTCTGAAATGCCACC
NME4 F	AGGGTACAATGTCGTCCGC
NME4 R	GACGCTGAAGTCACCCCTTAT
