# Supplementary material for: NME4 mediates metabolic reprogramming and promotes nonalcoholic fatty liver disease progression
Source: EMBO Rep. 2023 Dec 14;25(1):22. doi: 10.1038/s44319-023-00012-6 (PMC10897415; doi:10.1038/s44319-023-00012-6)
Supplement: Supplementary file 10 — Data Set EV1 [file 44319_2023_12_MOESM10_ESM.xlsx]

## Sheet: Sheet1
Complete list of proteins identified by the TMT6plex-based quantitative proteomics analysis of WT and NME4-KO cells
Checked	Protein FDR Confidence: Combined	Master	Accession	Description	Exp. q-value: Combined	Sum PEP Score	Coverage [%]	# Peptides	# PSMs	# Unique Peptides	# AAs	MW [kDa]	calc. pI	Score Sequest HT: Sequest HT	# Peptides (by Search Engine): Sequest HT	Biological Process	Cellular Component	Molecular Function	Pfam IDs	Entrez Gene ID	Ensembl Gene ID	Gene Symbol	Gene ID	WikiPathways	KEGG Pathways	Reactome Pathways	# Protein Pathway Groups	# Razor Peptides	Abundance Ratio: (KO) / (WT)	Abundance Ratio Adj. P-Value: (KO) / (WT)	Abundances (Grouped): KO	Abundances (Grouped): WT	Abundances (Grouped) CV [%]: KO	Abundances (Grouped) CV [%]: WT	Abundance: F1: 129N, Sample, KO, 1	Abundance: F1: 130C, Sample, KO, 2	Abundance: F1: 131, Sample, KO, 3	Abundance: F1: 127N, Sample, WT, 1	Abundance: F1: 127C, Sample, WT, 2	Abundance: F1: 128C, Sample, WT, 3
FALSE	High	Master Protein	P02765	Alpha-2-HS-glycoprotein OS=Homo sapiens OX=9606 GN=AHSG PE=1 SV=2	0.003	3.163	4	2	2	2	367	39.3	5.72	4.57	2	stress response;transport;developmental processes;other biological processes	extracellular matrix;ER/Golgi;other cell component	enzyme regulator activity	Pf00031	197	ENSG00000145192	AHSG	A8K9N6; B2R7G1; hsa:197; O14961; O14962; P02765; Q9P152			Neutrophil degranulation; Platelet degranulation ; Regulation of Insulin-like Growth Factor (IGF) transport and uptake by Insulin-like Growth Factor Binding Proteins (IGFBPs); Post-translational protein phosphorylation	4	0	0.099	0.00183332	18	182	4.47	1.34	81	79.3	86.4	976.7	1071.3	1021.6
FALSE	Low	Master Protein	O95661	GTP-binding protein Di-Ras3 OS=Homo sapiens OX=9606 GN=DIRAS3 PE=1 SV=1	0.054	0.92	5	1	1	1	229	25.8	9.39	0	1	cell organization and biogenesis;signal transduction;other biological processes	plasma membrane;other membranes	other molecular function	Pf00071	9077	ENSG00000162595	DIRAS3	B3KMP3; hsa:9077; O95661				0	0	0.212	0.00160769	35	165	8.81	7.4	10.3	12.2	11.9	65.2	81.7	68
FALSE	High	Master Protein	G3V1D1	Ferritin OS=Homo sapiens OX=9606 GN=FTH1 PE=1 SV=1	0	14.201	47	4	4	4	113	12.9	5.3	10.49	4	transport;other biological processes		other molecular function	Pf00210		ENSG00000167996	FTH1	G3V1D1	Iron metabolism in placenta; Nuclear receptors meta-pathway; NRF2 pathway; Ferroptosis			4	0	0.382	0.0027133	55.2	144.8	6.62	4.31	48.4	50.2	44.1	137.8	165.5	160.1
FALSE	High	Master Protein	J3KMX3	Alpha-fetoprotein OS=Homo sapiens OX=9606 GN=AFP PE=1 SV=1	0.001	4.394	2	2	2	2	622	70.4	5.55	4.73	2		non-structural extracellular	other molecular function	Pf00273		ENSG00000081051	AFP	J3KMX3				0	0	0.402	0.0165615	57.3	142.7	12.11	3.53	61.9	78.4	75.3	215.9	244	246.5
FALSE	High	Master Protein	Q4TT34	Nucleoside diphosphate kinase OS=Homo sapiens OX=9606 GN=NME4 PE=1 SV=1	0.001	4.869	6	1	2	1	195	21.5	10.56	2.53	1	other metabolic processes	mitochondrion	kinase activity;other molecular function	Pf00334		ENSG00000103202	NME4	Q4TT34				0	0	0.413	0.000575506	58.5	141.5	2.28	2.65	69.9	69.2	67	194.8	218.3	199.1
FALSE	High	Master Protein	Q99541	Perilipin-2 OS=Homo sapiens OX=9606 GN=PLIN2 PE=1 SV=2	0	47.601	28	10	11	10	437	48	6.8	38.61	10	transport;other biological processes	non-structural extracellular;plasma membrane;other membranes;cytosol;ER/Golgi;nucleus;other cell component		Pf03036	123	ENSG00000147872	PLIN2	hsa:123; Q99541; Q9BSC3	Adipogenesis	PPAR signaling pathway	PPARA activates gene expression; Late endosomal microautophagy; Lipophagy; Chaperone Mediated Autophagy	6	0	0.437	0.000351169	60.9	139.1	1.72	1.82	388.1	389.2	377.6	1032.3	1185.4	1092
FALSE	High	Master Protein	Q92466	DNA damage-binding protein 2 OS=Homo sapiens OX=9606 GN=DDB2 PE=1 SV=1	0	34.067	23	10	10	10	427	47.8	9.47	30.4	10	protein metabolism;DNA metabolism;other metabolic processes;stress response;other biological processes	nucleus;other cell component	nucleic acid binding activity;other molecular function	Pf00400	1643	ENSG00000134574	DDB2	B2R875; hsa:1643; Q76E54; Q76E55; Q76E56; Q76E57; Q92466	miRNA regulation of DNA damage response; miRNA regulation of p53 pathway in prostate cancer; Endometrial cancer; Chromosomal and microsatellite instability in colorectal cancer ; Non-small cell lung cancer; Breast cancer pathway; Pancreatic adenocarcinoma pathway; Small cell lung cancer; Hepatitis B infection; Melanoma; Nucleotide excision repair; DNA repair pathways, full network; p53 transcript…	Nucleotide excision repair; p53 signaling pathway; Ubiquitin mediated proteolysis; Hepatitis B; Epstein-Barr virus infection; Pathways in cancer; Transcriptional misregulation in cancer; Colorectal cancer; Pancreatic cancer; Endometrial cancer; Glioma; Thyroid cancer; Basal cell carcinoma; Melanoma; Chronic myeloid leukemia; Small cell lung cancer; Non-small cell lung cancer; Breast cancer; Hepat…	Ub-specific processing proteases; Formation of Incision Complex in GG-NER; Dual Incision in GG-NER; TP53 Regulates Transcription of DNA Repair Genes; Neddylation; DNA Damage Recognition in GG-NER	41	0	0.544	0.00154957	70.4	129.6	1.3	2.24	710.1	714	728.8	1534.7	1710.6	1576.5
FALSE	High	Master Protein	P50225	Sulfotransferase 1A1 OS=Homo sapiens OX=9606 GN=SULT1A1 PE=1 SV=3	0	22.432	24	5	6	5	295	34.1	6.62	21.95	5	other metabolic processes	cytosol;other cell component	other molecular function	Pf00685	6817	ENSG00000196502	SULT1A1	hsa:6817; P50225; Q2NL71; Q86U58; Q92818; Q9BVU6; Q9UGG7	Constitutive androstane receptor pathway; Nuclear receptors meta-pathway; Melatonin metabolism and effects; Tamoxifen metabolism; Sulfation biotransformation reaction; Arylamine metabolism; Estrogen metabolism; Metapathway biotransformation Phase I and II; Vitamin A and carotenoid metabolism	Chemical carcinogenesis	Paracetamol ADME; Cytosolic sulfonation of small molecules	12	0	0.55	0.00183332	71	129	3.63	3.39	251.1	240.2	234.3	520.1	545.5	543.4
FALSE	High	Master Protein	Q9UKT5	F-box only protein 4 OS=Homo sapiens OX=9606 GN=FBXO4 PE=1 SV=2	0	15.032	10	2	3	2	387	44.1	6.16	14.42	2	cell cycle OR cell proliferation;cell organization and biogenesis;protein metabolism;DNA metabolism;other metabolic processes;other biological processes	cytosol;other cell component	other molecular function	Pf00646	26272	ENSG00000151876	FBXO4	hsa:26272; Q68CU8; Q86VT8; Q9UK98; Q9UKT5		Ubiquitin mediated proteolysis	Association of TriC/CCT with target proteins during biosynthesis; Antigen processing: Ubiquitination & Proteasome degradation; Neddylation	4	0	0.557	0.0124665	71.6	128.4	10.05	6.87	45.3	37.2	43	89.6	90.4	98.5
FALSE	High	Master Protein	Q5SRE7	Phytanoyl-CoA dioxygenase domain-containing protein 1 OS=Homo sapiens OX=9606 GN=PHYHD1 PE=1 SV=2	0	6.97	4	1	1	1	291	32.4	6.32	4.35	1			other molecular function	Pf05721	254295	ENSG00000175287	PHYHD1	A6PWN9; A6PWP0; B3KT57; B4E3X8; hsa:254295; Q5SRE7; Q5SRE9; Q5SRF0; Q7Z623; Q7Z7P9; Q96GM4				0	0	0.57	0.00524888	72.6	127.4	2.81	5.23	48.2	49.1	51	100.1	121.4	105.1
FALSE	Medium	Master Protein	C9JF17	Apolipoprotein D (Fragment) OS=Homo sapiens OX=9606 GN=APOD PE=1 SV=1	0.044	0.99	3	1	1	1	215	24.1	5.6	2.34	1	transport;other biological processes	non-structural extracellular	other molecular function	Pf08212		ENSG00000189058	APOD	C9JF17				0	0	0.573	0.00331496	72.8	127.2	3	4.42	91.6	97.3	93.6	189.7	220.3	192.6
FALSE	High	Master Protein	Q9NZ45	CDGSH iron-sulfur domain-containing protein 1 OS=Homo sapiens OX=9606 GN=CISD1 PE=1 SV=1	0	26.995	44	5	10	5	108	12.2	9.09	38.37	5	other biological processes	other membranes;mitochondrion	other molecular function	Pf09360, Pf10660	55847	ENSG00000122873	CISD1	hsa:55847; Q1X902; Q9NZ45	Adipogenesis; Ferroptosis			2	0	0.582	0.0149937	73.6	126.4	4.81	0.11	357	389.8	360.8	719.7	806.3	771.5
FALSE	High	Master Protein	A2A274	Aconitate hydratase, mitochondrial OS=Homo sapiens OX=9606 GN=ACO2 PE=1 SV=1	0	200.528	46	35	52	35	805	87.8	7.37	203.08	35			other molecular function	Pf00330, Pf00694		ENSG00000100412	ACO2	A2A274	Amino acid metabolism; Metabolic reprogramming in colon cancer; Fluoroacetic acid toxicity			3	0	0.593	0.000469294	74.4	125.6	1.04	0.68	2110.6	2071.1	2089.2	4056.7	4590.2	4404.4
FALSE	High	Master Protein	O00712	Nuclear factor 1 B-type OS=Homo sapiens OX=9606 GN=NFIB PE=1 SV=2	0	13.238	7	3	3	2	420	47.4	8.87	9.42	3	cell organization and biogenesis;other metabolic processes;developmental processes;other biological processes	nucleus;other cell component	nucleic acid binding activity;other molecular function	Pf00859, Pf03165, Pf10524	4781	ENSG00000147862	NFIB	G3V1P1; H7BYE8; hsa:4781; O00166; O00712; Q12858; Q5VW29; Q63HM5; Q6ZNF9; Q96J45	Pathways affected in adenoid cystic carcinoma		RNA Polymerase III Abortive And Retractive Initiation; RNA Polymerase III Transcription Termination	3	0	0.624	0.0332161	76.8	123.2	9.53	2.99	144.4	144.4	169.8	275.8	291.5	288.5
FALSE	Medium	Master Protein	Q8TAK5	GA-binding protein subunit beta-2 OS=Homo sapiens OX=9606 GN=GABPB2 PE=1 SV=1	0.012	1.903	4	1	1	1	448	48.6	5.26	2.6	1	other biological processes	nucleus	nucleic acid binding activity;other molecular function	Pf12796	126626	ENSG00000143458	GABPB2	B1AVJ8; D3DV14; hsa:126626; Q8NAR5; Q8TAK5				0	0	0.625	0.0237005	76.9	123.1	10.64	5.74	25.2	30.9	30.1	50.9	62.7	60.7
FALSE	High	Master Protein	E5RFU2	Bifunctional epoxide hydrolase 2 OS=Homo sapiens OX=9606 GN=EPHX2 PE=1 SV=1	0	31.882	21	6	6	6	523	58.8	5.95	23.52	6		cytosol	other molecular function	Pf00561, Pf13419		ENSG00000120915	EPHX2	E5RFU2	Eicosanoid metabolism via cytochrome P450 monooxygenases pathway; Familial hyperlipidemia type 2; Metapathway biotransformation Phase I and II			3	0	0.628	0.00324035	77.2	122.8	4.15	4.28	220.6	203.8	216.2	399.4	436.7	453
FALSE	Medium	Master Protein	Q86V24	Adiponectin receptor protein 2 OS=Homo sapiens OX=9606 GN=ADIPOR2 PE=1 SV=1	0.012	1.906	2	1	1	1	386	43.9	6.6	2.47	1	other metabolic processes;stress response;developmental processes;signal transduction;other biological processes	plasma membrane;other membranes	other molecular function	Pf03006	79602	ENSG00000006831; ENSG00000285070	ADIPOR2	hsa:79602; Q53YY5; Q86V24; Q9H737	AMP-activated protein kinase (AMPK) signaling; Leptin and adiponectin; Nonalcoholic fatty liver disease	AMPK signaling pathway; Longevity regulating pathway; Adipocytokine signaling pathway; Non-alcoholic fatty liver disease; Alcoholic liver disease	AMPK inhibits chREBP transcriptional activation activity	9	0	0.64	0.00778494	78	122	6.04	5.64	73.2	65.3	67.5	128.1	128.4	131.2
FALSE	High	Master Protein	Q71UM5	40S ribosomal protein S27-like OS=Homo sapiens OX=9606 GN=RPS27L PE=1 SV=3	0	21.066	40	4	10	1	84	9.5	9.45	30.85	4	cell cycle OR cell proliferation;cell organization and biogenesis;protein metabolism;other metabolic processes;stress response;signal transduction;other biological processes	cytosol;translational apparatus;nucleus	enzyme regulator activity;nucleic acid binding activity;other molecular function	Pf01667	51065	ENSG00000185088	RPS27L	hsa:51065; Q71UM5; Q9BTJ1		Ribosome; Coronavirus disease	Regulation of expression of SLITs and ROBOs; L13a-mediated translational silencing of Ceruloplasmin expression; Translation initiation complex formation; Formation of a pool of free 40S subunits; Formation of the ternary complex, and subsequently, the 43S complex; Ribosomal scanning and start codon recognition; GTP hydrolysis and joining of the 60S ribosomal subunit; Major pathway of rRNA process…	18	0	0.646	0.00985636	78.5	121.5	6.98	6.27	33.4	34.6	30.2	62.3	67.5	59
FALSE	High	Master Protein	Q5SRR8	Dimethylargininase (Fragment) OS=Homo sapiens OX=9606 GN=DDAH2 PE=1 SV=2	0	12.091	12	3	3	2	236	24.6	6.05	9.32	3	other metabolic processes;other biological processes	mitochondrion	other molecular function			ENSG00000206395; ENSG00000213722; ENSG00000225635; ENSG00000226634; ENSG00000227317; ENSG00000228128; ENSG00000233076	DDAH2	Q5SRR8				0	0	0.655	0.0206392	79.2	120.8	9.02	5.19	99.3	119	107.7	190.8	227.4	195.9
FALSE	High	Master Protein	Q5JXI8	Four and a half LIM domains protein 1 (Fragment) OS=Homo sapiens OX=9606 GN=FHL1 PE=1 SV=1	0	52.483	41	14	20	1	257	29.1	8.27	61.2	14	developmental processes	plasma membrane;other membranes;cytosol	other molecular function	Pf00412		ENSG00000022267	FHL1	Q5JXI8				0	0	0.663	0.0118322	79.8	120.2	6.58	7.2	79.3	71.4	70.7	139.6	140.2	131.1
FALSE	High	Master Protein	O60356	Nuclear protein 1 OS=Homo sapiens OX=9606 GN=NUPR1 PE=1 SV=1	0	5.32	20	1	1	1	82	8.9	9.98	4.52	1	cell organization and biogenesis;protein metabolism;other metabolic processes;stress response;developmental processes;signal transduction;other biological processes	non-structural extracellular;nucleus;other cell component	enzyme regulator activity;nucleic acid binding activity;other molecular function	Pf10195	26471	ENSG00000176046	NUPR1	B2R5C4; hsa:26471; O60356; O60357; Q6FGG3		Transcriptional misregulation in cancer		1	0	0.663	0.0396982	79.7	120.3	4.73	10.54	9.5	10.4	9.7	15	20.8	18.2
FALSE	High	Master Protein	P0C7P0	CDGSH iron-sulfur domain-containing protein 3, mitochondrial OS=Homo sapiens OX=9606 GN=CISD3 PE=1 SV=1	0	6.609	15	2	2	2	127	14.2	10.55	5.29	2	protein metabolism;other metabolic processes	mitochondrion	other molecular function	Pf09360	284106	ENSG00000274768; ENSG00000277972	CISD3	hsa:284106; P0C7P0				0	0	0.667	0.004608	80	120	4.4	3.26	141.1	154.2	149.9	273.4	288.2	279.5
FALSE	High	Master Protein	D6RF35	Gc-globulin OS=Homo sapiens OX=9606 GN=GC PE=1 SV=1	0	15.533	10	3	3	3	476	53	5.52	11.83	3	transport	non-structural extracellular	transporter activity;cytoskeletal activity;other molecular function	Pf00273, Pf09164		ENSG00000145321	GC	D6RF35				0	0	0.668	0.045022	80.1	119.9	8.7	1.29	108	124.3	106.5	189	206.9	201.4
FALSE	High	Master Protein	O60443	Gasdermin-E OS=Homo sapiens OX=9606 GN=GSDME PE=1 SV=2	0	9.656	5	1	1	1	496	54.5	5.17	4.45	1	transport;developmental processes;signal transduction;other biological processes	plasma membrane;other membranes;cytosol;other cell component	transporter activity;other molecular function	Pf04598, Pf17708	1687	ENSG00000105928	GSDME	A4D156; B2RAX9; B3KT05; hsa:1687; O14590; O60443; Q08AQ8; Q9UBV3			Regulation of TLR by endogenous ligand; Release of apoptotic factors from the mitochondria; Pyroptosis; Defective pyroptosis	4	0	0.671	0.000695884	80.3	119.7	1.38	1.25	47.8	47.8	49	82	94.3	88.7
FALSE	High	Master Protein	P78549	Endonuclease III-like protein 1 OS=Homo sapiens OX=9606 GN=NTHL1 PE=1 SV=2	0	18.525	22	4	4	4	312	34.4	9.67	15.71	4	DNA metabolism;other metabolic processes;stress response	mitochondrion;nucleus	nucleic acid binding activity;other molecular function	Pf00633, Pf00730	4913	ENSG00000065057	NTHL1	hsa:4913; P78549; Q1MVR1; Q99566; Q99794; Q9BPX2	Base excision repair; DNA repair pathways, full network	Base excision repair	Displacement of DNA glycosylase by APEX1; Recognition and association of DNA glycosylase with site containing an affected pyrimidine; Cleavage of the damaged pyrimidine ; Defective NTHL1 substrate processing; Defective NTHL1 substrate binding	8	0	0.671	0.00855039	80.3	119.7	0.69	3.02	106.1	106.7	105.3	184	217.2	196.7
FALSE	High	Master Protein	Q9Y530	ADP-ribose glycohydrolase OARD1 OS=Homo sapiens OX=9606 GN=OARD1 PE=1 SV=2	0	16.818	27	4	4	4	152	17	8.31	12.15	4	protein metabolism;other metabolic processes;stress response	nucleus;other cell component	other molecular function	Pf01661	221443	ENSG00000124596	OARD1	A6NEK4; A8K4H4; hsa:221443; Q96F23; Q9Y530				0	0	0.671	0.041058	80.3	119.7	0.32	7.63	277.1	275.8	276.9	493	477.4	512.8
FALSE	High	Master Protein	O75365	Protein tyrosine phosphatase type IVA 3 OS=Homo sapiens OX=9606 GN=PTP4A3 PE=1 SV=2	0.01	2.018	6	1	1	1	173	19.5	9.22	2.2	1	protein metabolism;other metabolic processes;signal transduction;other biological processes	plasma membrane;other membranes;nucleus;other cytoplasmic organelle;other cell component	other molecular function	Pf00102	11156	ENSG00000184489; ENSG00000275575	PTP4A3	hsa:11156; O75365; Q8IVN5; Q99849; Q9BTW5				0	0	0.677	0.166773	80.7	119.3	18.7	7.69	37.2	35.5	49.5	56.2	72.7	68.5
FALSE	High	Master Protein	Q02252	Methylmalonate-semialdehyde dehydrogenase [acylating], mitochondrial OS=Homo sapiens OX=9606 GN=ALDH6A1 PE=1 SV=2	0	114.53	58	24	27	24	535	57.8	8.5	94.72	24	other metabolic processes;other biological processes	mitochondrion;nucleus	other molecular function	Pf00171	4329	ENSG00000119711	ALDH6A1	B2R609; B4DFS8; hsa:4329; J3KNU8; Q02252; Q9UKM8		Valine, leucine and isoleucine degradation; beta-Alanine metabolism; Inositol phosphate metabolism; Propanoate metabolism; Metabolic pathways; Carbon metabolism	Branched-chain amino acid catabolism	7	0	0.686	0.0032019	81.4	118.6	0.39	1.3	1379.2	1391.4	1383	2375.2	2596.7	2506
FALSE	High	Master Protein	J3KN01	Afadin OS=Homo sapiens OX=9606 GN=AFDN PE=1 SV=1	0	201.604	35	49	56	1	1831	207.5	6.37	181.91	49						ENSG00000130396	AFDN	A0A804HJ20	1q21.1 copy number variation syndrome			1	0	0.689	0.0458798	81.6	118.4	0.71	8.11	22.1	21.9	22.2	37.3	43.9	35.7
FALSE	High	Master Protein	P42025	Beta-centractin OS=Homo sapiens OX=9606 GN=ACTR1B PE=1 SV=1	0	54.12	38	12	16	3	376	42.3	6.4	52.72	12		non-structural extracellular;cytosol;cytoskeleton;other cell component	other molecular function	Pf00022	10120	ENSG00000115073	ACTR1B	D3DVH2; hsa:10120; P42025; Q53SK5; Q9BRB7		Amyotrophic lateral sclerosis; Huntington disease; Pathways of neurodegeneration; Salmonella infection	Neutrophil degranulation; MHC class II antigen presentation	6	0	0.689	0.0468363	81.6	118.4	9.37	1.66	33.2	29.9	36.1	55	62.9	60.9
FALSE	High	Master Protein	Q96FC9	ATP-dependent DNA helicase DDX11 OS=Homo sapiens OX=9606 GN=DDX11 PE=1 SV=1	0	27.316	10	8	8	8	970	108.2	7.31	20.69	8	cell cycle OR cell proliferation;cell organization and biogenesis;DNA metabolism;other metabolic processes;stress response;other biological processes	cytoskeleton;nucleus;other cell component	nucleic acid binding activity;other molecular function	Pf06733, Pf13307	1663	ENSG00000013573	DDX11	hsa:1663; Q13333; Q86VQ4; Q86W62; Q92498; Q92770; Q92998; Q92999; Q96FC9			XBP1(S) activates chaperone genes	1	0	0.69	0.00154495	81.6	118.4	0.31	0.79	409.6	407.8	409.5	689.4	763.7	739.9
FALSE	High	Master Protein	Q9NZ56	Formin-2 OS=Homo sapiens OX=9606 GN=FMN2 PE=1 SV=4	0.001	4.727	1	1	1	1	1722	180	5.47	3.75	1	cell cycle OR cell proliferation;cell organization and biogenesis;stress response;transport;signal transduction;other biological processes	plasma membrane;other membranes;cytosol;cytoskeleton;ER/Golgi;nucleus;other cell component	cytoskeletal activity	Pf02181	56776	ENSG00000155816	FMN2	B0QZA7; B4DP05; hsa:56776; Q59GF6; Q5VU37; Q9NZ55; Q9NZ56				0	0	0.69	0.0057371	81.6	118.4	4.17	2.59	117.7	111	120.4	206.4	222.7	210.6
FALSE	High	Master Protein	O75911	Short-chain dehydrogenase/reductase 3 OS=Homo sapiens OX=9606 GN=DHRS3 PE=1 SV=2	0	14.633	11	3	3	3	302	33.5	8.84	9.31	3	other metabolic processes;developmental processes;other biological processes	plasma membrane;other membranes;ER/Golgi;other cell component	other molecular function	Pf00106	9249	ENSG00000162496	DHRS3	B2R7F3; hsa:9249; O75911; Q5VUY3; Q6UY38; Q9BUC8	Vitamin A and carotenoid metabolism	Retinol metabolism; Metabolic pathways; Biosynthesis of cofactors	RA biosynthesis pathway; The retinoid cycle in cones (daylight vision)	6	0	0.691	0.0110533	81.7	118.3	0.88	3.45	390.4	391.9	385.7	657	766.6	683.4
FALSE	Medium	Master Protein	Q8ND61	Uncharacterized protein C3orf20 OS=Homo sapiens OX=9606 GN=C3orf20 PE=2 SV=2	0.019	1.484	1	1	1	1	904	101.2	9.13	2.64	1		other membranes;other cell component		Pf14977	84077	ENSG00000131379	C3orf20	hsa:84077; Q7L0U6; Q8NCP2; Q8ND61; Q9H0I7				0	0	0.691	0.0184768	81.7	118.3	1.69	5.22	399.2	393.8	386.7	661.5	765.9	659.8
FALSE	High	Master Protein	B9EGQ5	Protein Wiz OS=Homo sapiens OX=9606 GN=WIZ PE=1 SV=1	0	75.15	25	15	19	1	832	89	9.48	67.59	15		nucleus;other cell component				ENSG00000011451	WIZ	B9EGQ5				0	0	0.691	0.027251	81.7	118.3	7.37	3.51	14.9	16.9	14.9	25.1	28.2	25.3
FALSE	High	Master Protein	Q15054	DNA polymerase delta subunit 3 OS=Homo sapiens OX=9606 GN=POLD3 PE=1 SV=2	0	59.994	31	14	17	14	466	51.4	9.35	52.08	14	DNA metabolism;other metabolic processes;stress response	nucleus;other cell component	other molecular function	Pf09507	10714	ENSG00000077514	POLD3	B7ZAI6; hsa:10714; Q15054; Q32MZ9; Q32N00	Homologous recombination; Retinoblastoma gene in cancer; Pyrimidine metabolism; DNA replication; Base excision repair; Nucleotide excision repair; DNA repair pathways, full network; Nucleotide excision repair in xeroderma pigmentosum ; DNA mismatch repair	DNA replication; Base excision repair; Nucleotide excision repair; Mismatch repair; Homologous recombination	Termination of translesion DNA synthesis; HDR through Homologous Recombination (HRR); Dual incision in TC-NER; Gap-filling DNA repair synthesis and ligation in TC-NER; Recognition of DNA damage by PCNA-containing replication complex; PCNA-Dependent Long Patch Base Excision Repair; Dual Incision in GG-NER; Polymerase switching on the C-strand of the telomere; Polymerase switching; Removal of the F…	31	0	0.698	0.00775559	82.2	117.8	0.34	2.15	1453	1458.7	1449.4	2421.6	2799.7	2564.4
FALSE	High	Master Protein	Q9H008	Phospholysine phosphohistidine inorganic pyrophosphate phosphatase OS=Homo sapiens OX=9606 GN=LHPP PE=1 SV=2	0	32.316	34	7	7	7	270	29.1	6.15	24.69	7	protein metabolism;other metabolic processes	cytosol;nucleus	other molecular function	Pf13242, Pf13344	64077	ENSG00000107902	LHPP	B3KP20; hsa:64077; Q2TBE9; Q5VUV9; Q5VUW0; Q9H008		Oxidative phosphorylation	Pyrophosphate hydrolysis	2	0	0.699	0.00188519	82.3	117.7	1.98	1.29	515.6	515.6	498.7	857.1	945	925.4
FALSE	High	Master Protein	P22570	NADPH:adrenodoxin oxidoreductase, mitochondrial OS=Homo sapiens OX=9606 GN=FDXR PE=1 SV=3	0	63.747	44	15	18	15	491	53.8	8.44	56.5	15	other metabolic processes	other membranes;mitochondrion	other molecular function	Pf07992	2232	ENSG00000161513	FDXR	B4DDI7; B4DHX5; B4DQQ4; B4DX24; B7Z7G2; E7EQC1; hsa:2232; P22570; Q13716; Q4PJI0; Q9BU12			Endogenous sterols; Pregnenolone biosynthesis; Defective CYP11A1 causes AICSR; Electron transport from NADPH to Ferredoxin	4	0	0.701	0.00882274	82.4	117.6	2.21	0.25	745	758.6	726.2	1235.9	1387.9	1318.8
FALSE	High	Master Protein	A0A087WTQ6	Protein sidekick-1 OS=Homo sapiens OX=9606 GN=SDK1 PE=1 SV=1	0	7.075	1	2	2	2	2213	241.9	6.49	5.61	2		other membranes		Pf00041, Pf07679, Pf13927		ENSG00000146555	SDK1	A0A087WTQ6				0	0	0.703	0.036326	82.5	117.5	7.45	8.64	157.4	172.5	149	260.5	296.6	241.2
FALSE	High	Master Protein	Q6JQN1	Acyl-CoA dehydrogenase family member 10 OS=Homo sapiens OX=9606 GN=ACAD10 PE=1 SV=1	0	37.829	10	7	7	7	1059	118.8	8.06	27.15	7	other metabolic processes	mitochondrion	other molecular function	Pf00441, Pf01636, Pf02770, Pf02771, Pf13419	80724	ENSG00000111271	ACAD10	G3XAJ0; hsa:80724; Q6JQN1; Q8N828; Q8NAP2; Q96BX5			Mitochondrial Fatty Acid Beta-Oxidation	1	0	0.704	0.0168456	82.6	117.4	1.7	4.88	233.1	232.3	239.8	365	432.1	431.1
FALSE	High	Master Protein	A0A0A0MRJ2	Cyclic AMP-dependent transcription factor ATF-3 (Fragment) OS=Homo sapiens OX=9606 GN=ATF3 PE=1 SV=1	0	11.847	15	2	3	2	153	17.7	9.1	7.61	2	other biological processes	nucleus	nucleic acid binding activity;other molecular function	Pf00170		ENSG00000162772	ATF3	A0A0A0MRJ2	lncRNA in canonical Wnt signaling and colorectal cancer; Malignant pleural mesothelioma			2	0	0.706	0.00554029	82.8	117.2	0.95	2.39	283.6	288.3	289.3	478.4	531.6	489.6
FALSE	High	Master Protein	Q13642	Four and a half LIM domains protein 1 OS=Homo sapiens OX=9606 GN=FHL1 PE=1 SV=4	0	58.734	34	14	20	1	323	36.2	8.97	62.45	14	developmental processes;other biological processes	plasma membrane;other membranes;cytosol;nucleus;other cell component	other molecular function	Pf00412	2273	ENSG00000022267	FHL1	B7Z5T4; B7Z793; hsa:2273; O95212; Q13230; Q13642; Q13645; Q5JXI7; Q5M7Y6; Q6IB30; Q9NZ40; Q9UKZ8; Q9Y630	Notch signaling pathway	JAK-STAT signaling pathway		2	13	0.707	0.00159085	82.8	117.2	1.1	1.65	2199.4	2226.9	2252.5	3747.9	4103.6	3890.6
FALSE	High	Master Protein	Q96HY7	Probable 2-oxoglutarate dehydrogenase E1 component DHKTD1, mitochondrial OS=Homo sapiens OX=9606 GN=DHTKD1 PE=1 SV=2	0	46.279	16	9	10	9	919	103	6.93	40.93	9	other metabolic processes;developmental processes	mitochondrion	other molecular function	Pf00676, Pf02779, Pf16870	55526	ENSG00000181192	DHTKD1	hsa:55526; Q68CU5; Q96HY7; Q9BUM8; Q9HCE2		Lysine degradation; Tryptophan metabolism; Metabolic pathways	Glyoxylate metabolism and glycine degradation	4	0	0.709	0.0057371	83	117	2.65	3.68	335.7	352.3	337	522.3	628.9	591
FALSE	High	Master Protein	Q9H0R4	Haloacid dehalogenase-like hydrolase domain-containing protein 2 OS=Homo sapiens OX=9606 GN=HDHD2 PE=1 SV=1	0	25	27	5	6	5	259	28.5	6.24	20.75	5	other metabolic processes		other molecular function	Pf13242, Pf13344	84064	ENSG00000167220	HDHD2	A8K7T3; hsa:84064; Q96NV4; Q9H0R4				0	0	0.712	0.0025207	83.2	116.8	1.72	2.5	311.8	322.4	321.2	523.5	612.6	559.8
FALSE	High	Master Protein	E9PBG4	Adhesion G protein-coupled receptor L3 OS=Homo sapiens OX=9606 GN=ADGRL3 PE=1 SV=1	0	5.324	1	1	1	1	1503	167.9	6.58	4.62	1	signal transduction	plasma membrane;other membranes;other cell component	other molecular function	Pf00002, Pf01825, Pf02140, Pf02191, Pf02354, Pf16489		ENSG00000150471	ADGRL3	E9PBG4				0	0	0.712	0.195992	83.2	116.8	18.31	9.35	19.7	27.6	21.2	30	40.4	37
FALSE	High	Master Protein	Q8N0X4	Citramalyl-CoA lyase, mitochondrial OS=Homo sapiens OX=9606 GN=CLYBL PE=1 SV=2	0	35.266	28	7	7	7	340	37.3	8.73	24.14	7	cell organization and biogenesis;other biological processes	mitochondrion	other molecular function	Pf03328	171425	ENSG00000125246	CLYBL	hsa:171425; Q5W0F7; Q8N0X4; Q8TDH8				0	0	0.713	0.00272319	83.2	116.8	2.58	2.37	398.8	398.2	417	658.7	705.8	697.2
FALSE	High	Master Protein	A8MQB8	Synaptic functional regulator FMR1 OS=Homo sapiens OX=9606 GN=FMR1 PE=1 SV=1	0	89.153	41	20	22	2	582	65.8	7.62	74.91	20	RNA metabolism OR transcription;other metabolic processes;developmental processes;other biological processes	plasma membrane;other membranes;cytosol;nucleus;other cell component	nucleic acid binding activity	Pf00013, Pf05641, Pf12235, Pf16098, Pf17904, Pf18336		ENSG00000102081	FMR1	A8MQB8	Serotonin and anxiety; Fragile X syndrome; Disruption of postsynaptic signaling by CNV; 15q11.2 copy number variation syndrome			4	0	0.713	0.0305779	83.2	116.8	7.28	2.91	81.8	92.4	81.4	133.5	147.6	149
FALSE	High	Master Protein	F5H4P9	A-kinase anchor protein 7 isoform gamma OS=Homo sapiens OX=9606 GN=AKAP7 PE=1 SV=1	0.002	3.179	13	1	1	1	87	10	9.7	2.54	1						ENSG00000118507	AKAP7	F5H4P9				0	0	0.716	0.0133081	83.5	116.5	5.99	5.36	61.6	65.8	58.4	94.1	112.2	112.2
FALSE	High	Master Protein	O95196	Chondroitin sulfate proteoglycan 5 OS=Homo sapiens OX=9606 GN=CSPG5 PE=1 SV=3	0.002	3.467	4	1	1	1	566	60	4.5	2.5	1	cell-cell signaling;cell organization and biogenesis;transport;developmental processes;signal transduction;other biological processes	non-structural extracellular;plasma membrane;other membranes;ER/Golgi;other cytoplasmic organelle;other cell component	signal transduction activity or receptor binding	Pf06566, Pf06567	10675	ENSG00000114646	CSPG5	hsa:10675; O95196; Q71M39; Q71M40			A tetrasaccharide linker sequence is required for GAG synthesis; Defective B4GALT7 causes EDS, progeroid type; Defective B3GAT3 causes JDSSDHD; Defective B3GALT6 causes EDSP2 and SEMDJL1; Chondroitin sulfate biosynthesis; Dermatan sulfate biosynthesis; CS/DS degradation; Defective CHST3 causes SEDCJD; Defective CHST14 causes EDS, musculocontractural type; Defective CHSY1 causes TPBS	10	0	0.717	0.102575	83.5	116.5	14.07	6.46	16.1	12.7	12.8	20	25.4	22.2
FALSE	Medium	Master Protein	B4DWG0	RCC1 and BTB domain-containing protein 2 OS=Homo sapiens OX=9606 GN=RCBTB2 PE=1 SV=1	0.017	1.663	3	1	1	1	556	60.9	5.86	0	1				Pf00415, Pf00651	1102	ENSG00000136161	RCBTB2	B4DWG0				0	0	0.72	0.0745013	83.7	116.3	7.19	13.34	83.8	96.9	92	165.2	141.6	158.8
FALSE	High	Master Protein	Q96Q11	CCA tRNA nucleotidyltransferase 1, mitochondrial OS=Homo sapiens OX=9606 GN=TRNT1 PE=1 SV=2	0	43.331	32	11	12	11	434	50.1	8.1	38.05	11	RNA metabolism OR transcription;other metabolic processes	mitochondrion;nucleus	nucleic acid binding activity;other molecular function	Pf01743, Pf12627	51095	ENSG00000072756	TRNT1	A8K2Z6; B7WP13; C9JKA2; hsa:51095; Q8ND57; Q96Q11; Q9BS97; Q9Y362			tRNA processing in the nucleus; tRNA processing in the mitochondrion	2	0	0.722	0.00154495	83.9	116.1	0.72	1.25	678.9	689	681	1095	1255.3	1172.8
FALSE	High	Master Protein	H3BM39	Bifunctional peptidase and arginyl-hydroxylase JMJD5 (Fragment) OS=Homo sapiens OX=9606 GN=KDM8 PE=1 SV=1	0	11.771	23	2	2	2	120	13.5	4.91	8.55	2						ENSG00000155666	KDM8	H3BM39				0	0	0.722	0.0118689	83.8	116.2	5.74	3.93	65.9	73.2	72.9	119.2	124	125.6
FALSE	Low	Master Protein	H3BTV3	Protein fem-1 homolog B (Fragment) OS=Homo sapiens OX=9606 GN=FEM1B PE=1 SV=1	0.054	0.913	8	1	1	1	80	8.6	7.5	2.42	1				Pf12796		ENSG00000169018	FEM1B	H3BTV3				0	0	0.723	0.0544303	83.9	116.1	3.13	9.33	207.7	197.8	196.7	317.6	387.3	306.6
FALSE	High	Master Protein	Q9Y315	Deoxyribose-phosphate aldolase OS=Homo sapiens OX=9606 GN=DERA PE=1 SV=2	0	35.253	26	9	9	9	318	35.2	8.94	22.4	9	other metabolic processes	non-structural extracellular;cytosol;nucleus;other cell component	other molecular function	Pf01791	51071	ENSG00000023697	DERA	hsa:51071; Q53HN9; Q6PHW2; Q9Y315	Pentose phosphate pathway in senescent cells	Pentose phosphate pathway; Metabolic pathways	Neutrophil degranulation; Pentose phosphate pathway	5	0	0.724	0.00114183	84	116	1.35	1	641.1	629.3	626.3	1009.3	1150.9	1079.2
FALSE	High	Master Protein	Q8NEZ5	F-box only protein 22 OS=Homo sapiens OX=9606 GN=FBXO22 PE=1 SV=1	0	48.331	27	10	12	10	403	44.5	7.03	42.86	10	protein metabolism;other metabolic processes;other biological processes	cytosol;cytoskeleton	other molecular function	Pf00646, Pf10442	26263	ENSG00000167196	FBXO22	hsa:26263; Q0D2P8; Q6PIL5; Q8IXW3; Q8NEZ5; Q9H824; Q9UKC0		Salmonella infection	Antigen processing: Ubiquitination & Proteasome degradation; Neddylation	3	0	0.724	0.00740094	84	116	0.29	1.82	737.6	742.9	742.2	1190.1	1310.9	1297.9
FALSE	High	Master Protein	A0A2R8Y4Y7	Paraplegin OS=Homo sapiens OX=9606 GN=SPG7 PE=1 SV=1	0	32.711	15	8	8	8	751	83.6	7.9	25.78	8	protein metabolism	other membranes	other molecular function	Pf00004, Pf01434, Pf06480, Pf17862		ENSG00000197912	SPG7	A0A2R8Y4Y7				0	0	0.725	0.000718219	84.1	115.9	0.63	0.33	666.7	668.6	675.7	1070.3	1206.4	1144.4
FALSE	High	Master Protein	Q06203	Amidophosphoribosyltransferase OS=Homo sapiens OX=9606 GN=PPAT PE=1 SV=1	0	64.946	30	14	17	14	517	57.4	6.76	57.12	14	cell cycle OR cell proliferation;other metabolic processes;transport;developmental processes;other biological processes	cytosol	other molecular function	Pf00156, Pf13522	5471	ENSG00000128059	PPAT	hsa:5471; Q06203	Fluoropyrimidine activity; Metabolic reprogramming in colon cancer	Purine metabolism; Alanine, aspartate and glutamate metabolism; Metabolic pathways	Purine ribonucleoside monophosphate biosynthesis	6	0	0.725	0.0134982	84.1	115.9	3.43	0.78	760.7	806.9	811.2	1307.6	1449.7	1380.3
FALSE	High	Master Protein	P03891	NADH-ubiquinone oxidoreductase chain 2 OS=Homo sapiens OX=9606 GN=MT-ND2 PE=1 SV=2	0.001	4.326	3	1	1	1	347	38.9	9.83	3.21	1	cell organization and biogenesis;other metabolic processes;transport	other membranes;mitochondrion;other cell component	signal transduction activity or receptor binding;transporter activity;other molecular function	Pf00361, Pf06444	4536	ENSG00000198763	MT-ND2	hsa:4536; P03891; Q34769; Q9TGI0; Q9TGI1; Q9TGI2; Q9TGI3; Q9TGI4	Electron transport chain: OXPHOS system in mitochondria; Oxidative phosphorylation	Oxidative phosphorylation; Metabolic pathways; Thermogenesis; Retrograde endocannabinoid signaling; Alzheimer disease; Parkinson disease; Amyotrophic lateral sclerosis; Huntington disease; Prion disease; Pathways of neurodegeneration; Chemical carcinogenesis; Diabetic cardiomyopathy	Complex I biogenesis	16	0	0.726	0.0138183	84.1	115.9	5.86	4.02	67.1	65.4	60	104.6	118.7	105.1
FALSE	High	Master Protein	O43150	Arf-GAP with SH3 domain, ANK repeat and PH domain-containing protein 2 OS=Homo sapiens OX=9606 GN=ASAP2 PE=1 SV=3	0.007	2.145	1	1	1	1	1006	111.6	6.68	2.61	1	other biological processes	plasma membrane;other membranes;ER/Golgi	enzyme regulator activity;other molecular function	Pf00023, Pf00169, Pf01412, Pf14604, Pf16746	8853	ENSG00000151693	ASAP2	D6W4Y8; hsa:8853; O43150	Vitamin D receptor pathway	Endocytosis; Fc gamma R-mediated phagocytosis		3	0	0.726	0.015058	84.1	115.9	4.86	6.16	97	97.1	89.2	157.2	174.2	150.2
FALSE	High	Master Protein	Q8TCZ2	CD99 antigen-like protein 2 OS=Homo sapiens OX=9606 GN=CD99L2 PE=1 SV=1	0	10.308	16	2	2	2	262	28	5.14	8.11	2	cell adhesion	plasma membrane;other membranes		Pf12301	83692	ENSG00000102181	CD99L2	A8K2D5; A8K5R0; B3KWG2; B4DDL7; E7EMK5; E9PD27; hsa:83692; Q8TAW2; Q8TCZ0; Q8TCZ1; Q8TCZ2; Q9BQG9		Cell adhesion molecules; Leukocyte transendothelial migration	Cell surface interactions at the vascular wall	3	0	0.726	0.0382598	84.1	115.9	9.87	5.65	43.3	52.8	47.5	76	92.2	79
FALSE	High	Master Protein	Q9NRX4	14 kDa phosphohistidine phosphatase OS=Homo sapiens OX=9606 GN=PHPT1 PE=1 SV=1	0	27.652	46	8	8	8	125	13.8	6.07	21.13	8	protein metabolism;other metabolic processes;other biological processes	plasma membrane;other membranes;cytosol;nucleus	other molecular function	Pf05005	29085	ENSG00000054148	PHPT1	B1AMX0; B1AMX1; hsa:29085; Q9H0Y3; Q9NRX4				0	0	0.727	0.00265205	84.2	115.8	2.07	2.45	495.5	515.3	498.4	816.7	892.3	833
FALSE	High	Master Protein	Q01831	DNA repair protein complementing XP-C cells OS=Homo sapiens OX=9606 GN=XPC PE=1 SV=4	0	97.964	32	24	27	24	940	105.9	8.9	91.48	24	cell cycle OR cell proliferation;cell organization and biogenesis;DNA metabolism;other metabolic processes;stress response;signal transduction;other biological processes	plasma membrane;other membranes;cytosol;mitochondrion;nucleus;other cell component	nucleic acid binding activity;other molecular function	Pf03835, Pf10403, Pf10404, Pf10405	7508	ENSG00000154767	XPC	B4DIP3; E9PB96; E9PH69; hsa:7508; Q01831; Q53GT7; Q96AX0	Male infertility; Nucleotide excision repair; DNA repair pathways, full network; p53 transcriptional gene network; Nucleotide excision repair in xeroderma pigmentosum	Nucleotide excision repair	SUMOylation of DNA damage response and repair proteins; Formation of Incision Complex in GG-NER; DNA Damage Recognition in GG-NER	9	0	0.727	0.00597976	84.2	115.8	1.53	0.27	1769.3	1731.9	1783.5	2826.8	3176.5	3043.7
FALSE	High	Master Protein	O14562	Ubiquitin domain-containing protein UBFD1 OS=Homo sapiens OX=9606 GN=UBFD1 PE=1 SV=2	0	22.811	27	5	5	5	309	33.4	5.77	19.15	5				Pf00240	56061	ENSG00000103353	UBFD1	A8MW58; D3DWF2; hsa:56061; O14562				0	0	0.729	0.003404	84.4	115.6	1.18	2.17	285.8	279.8	284.4	444	507.8	496.6
FALSE	Medium	Master Protein	Q96FX8	p53 apoptosis effector related to PMP-22 OS=Homo sapiens OX=9606 GN=PERP PE=1 SV=1	0.049	0.954	4	1	1	1	193	21.4	7.03	1.84	1	cell adhesion;cell organization and biogenesis;protein metabolism;other metabolic processes;developmental processes;signal transduction;other biological processes	plasma membrane;other membranes;mitochondrion;ER/Golgi;other cell component		Pf00822	64065	ENSG00000112378	PERP	B2RB73; E1P590; hsa:64065; Q8IWS3; Q8N1J6; Q8NC16; Q96FX8; Q9H1C5; Q9H230	miRNA regulation of p53 pathway in prostate cancer; p53 transcriptional gene network	p53 signaling pathway	TP53 regulates transcription of several additional cell death genes whose specific roles in p53-dependent apoptosis remain uncertain; Formation of the cornified envelope	5	0	0.729	0.0576544	84.3	115.7	4.5	13.57	49.4	48.9	45.5	76.6	108.7	83.4
FALSE	High	Master Protein	P07305	Histone H1.0 OS=Homo sapiens OX=9606 GN=H1-0 PE=1 SV=3	0	29.704	30	6	10	6	194	20.9	10.84	32.77	6	cell organization and biogenesis;other biological processes	cytoskeleton;ER/Golgi;nucleus;other cell component	nucleic acid binding activity	Pf00538	3005	ENSG00000189060	H1-0	B2R6I0; B4DRD6; hsa:3005; P07305; Q6FG88; Q8N6R3			Apoptosis induced DNA fragmentation; Formation of Senescence-Associated Heterochromatin Foci (SAHF)	2	0	0.73	0.0025291	84.4	115.6	2.18	2.22	1377.5	1324.9	1335.2	2124.3	2398.7	2197.2
FALSE	High	Master Protein	Q93096	Protein tyrosine phosphatase type IVA 1 OS=Homo sapiens OX=9606 GN=PTP4A1 PE=1 SV=2	0	17.836	38	6	6	3	173	19.8	8.97	14.3	6	cell cycle OR cell proliferation;protein metabolism;other metabolic processes;other biological processes	plasma membrane;other membranes;cytoskeleton;ER/Golgi;nucleus;other cytoplasmic organelle;other cell component	other molecular function	Pf00782	7803	ENSG00000112245	PTP4A1	B2R6C8; hsa:7803; O00648; Q49A54; Q93096				0	3	0.73	0.00526566	84.4	115.6	0.98	2.29	383.4	390.7	390.7	621.4	711.2	648.6
FALSE	High	Master Protein	Q07812	Apoptosis regulator BAX OS=Homo sapiens OX=9606 GN=BAX PE=1 SV=1	0	56.869	40	8	12	7	192	21.2	5.22	34.25	8	cell cycle OR cell proliferation;cell organization and biogenesis;other metabolic processes;stress response;transport;developmental processes;signal transduction;other biological processes	other membranes;cytosol;mitochondrion;ER/Golgi;nucleus;other cell component	transporter activity;other molecular function	Pf00452	581	ENSG00000087088	BAX	A8K4W1; hsa:581; P55269; Q07812; Q07814; Q07815; Q8WZ49; Q9NR76; Q9NYG7; Q9UCZ6; Q9UCZ7; Q9UQD6	miRNA regulation of DNA damage response; TP53 network; Leptin signaling pathway; TNF-alpha signaling pathway; Amyotrophic lateral sclerosis (ALS); Nanomaterial induced apoptosis; Apoptosis; Mammary gland development pathway - Involution (Stage 4 of 4); Aryl hydrocarbon receptor pathway; Nuclear receptors meta-pathway; Overview of nanoparticle effects; RAC1/PAK1/p38/MMP2 pathway; Photodynamic ther…	EGFR tyrosine kinase inhibitor resistance; Endocrine resistance; Platinum drug resistance; Sphingolipid signaling pathway; p53 signaling pathway; Protein processing in endoplasmic reticulum; Apoptosis; Longevity regulating pathway; Apoptosis; Necroptosis; Neurotrophin signaling pathway; Non-alcoholic fatty liver disease; AGE-RAGE signaling pathway in diabetic complications; Parkinson disease; Amy…	Release of apoptotic factors from the mitochondria; Pyroptosis; TP53 Regulates Transcription of Genes Involved in G2 Cell Cycle Arrest; Transcriptional regulation by RUNX2; TP53 Regulates Transcription of Genes Involved in Cytochrome C Release; Activation, translocation and oligomerization of BAX; NTRK3 as a dependence receptor	93	2	0.73	0.00546803	84.4	115.6	3.52	2.45	591.1	586.9	626	942.1	1100.7	1006.2
FALSE	High	Master Protein	J3QL71	Secernin-2 OS=Homo sapiens OX=9606 GN=SCRN2 PE=1 SV=1	0	10.815	7	3	3	3	433	47.5	5.68	9.61	3	protein metabolism		other molecular function	Pf03577		ENSG00000141295	SCRN2	J3QL71				0	0	0.73	0.0129327	84.4	115.6	0.47	2.72	433.1	430.1	430.8	685.1	776	703.7
FALSE	High	Master Protein	Q7LG56	Ribonucleoside-diphosphate reductase subunit M2 B OS=Homo sapiens OX=9606 GN=RRM2B PE=1 SV=1	0	37.421	36	10	12	6	351	40.7	4.97	38.72	10	DNA metabolism;other metabolic processes;stress response;developmental processes;other biological processes	cytosol;mitochondrion;nucleus	other molecular function	Pf00268	50484	ENSG00000048392	RRM2B	B4E2N4; hsa:50484; Q17R22; Q75PQ6; Q75PQ7; Q75PY8; Q75PY9; Q7LG56; Q86YE3; Q9NPD6; Q9NTD8; Q9NUW3	miRNA regulation of DNA damage response; Pyrimidine metabolism; p53 transcriptional gene network; DNA damage response	Purine metabolism; Pyrimidine metabolism; Glutathione metabolism; Drug metabolism; Metabolic pathways; p53 signaling pathway	TP53 Regulates Metabolic Genes; Interconversion of nucleotide di- and triphosphates	12	0	0.733	0.00429215	84.6	115.4	2.6	3.47	256	244.3	254.7	401.4	478.9	431.8
FALSE	High	Master Protein	Q96F07	Cytoplasmic FMR1-interacting protein 2 OS=Homo sapiens OX=9606 GN=CYFIP2 PE=1 SV=2	0	139.038	27	32	38	16	1278	148.3	7.31	126.06	32	cell adhesion;cell organization and biogenesis;protein metabolism;other metabolic processes;developmental processes;other biological processes	cytosol;nucleus;other cell component	other molecular function	Pf05994, Pf07159	26999	ENSG00000055163	CYFIP2	A6NLT2; D3DQJ3; hsa:26999; Q53EN5; Q96F07; Q9NTK4; Q9ULQ2; Q9UN29	Fragile X syndrome; Regulation of actin cytoskeleton	Regulation of actin cytoskeleton; Pathogenic Escherichia coli infection; Salmonella infection	RAC1 GTPase cycle; VEGFA-VEGFR2 Pathway; Regulation of actin dynamics for phagocytic cup formation; FCGR3A-mediated phagocytosis; RHO GTPases Activate WASPs and WAVEs	10	0	0.733	0.00597554	84.6	115.4	2.12	0.75	903	929.2	891.5	1437.3	1608	1517.8
FALSE	High	Master Protein	H0YB09	D-glutamate cyclase, mitochondrial (Fragment) OS=Homo sapiens OX=9606 GN=DGLUCY PE=1 SV=1	0	5.594	4	1	1	1	564	60.6	6.84	3.71	1			other molecular function	Pf07286, Pf14336		ENSG00000133943	DGLUCY	H0YB09				0	0	0.733	0.168128	84.6	115.4	15	5.21	14.7	15.2	19.2	22.2	27.5	25.8
FALSE	Medium	Master Protein	Q9UKU6	Thyrotropin-releasing hormone-degrading ectoenzyme OS=Homo sapiens OX=9606 GN=TRHDE PE=2 SV=1	0.043	1.008	1	1	2	1	1024	116.9	6.99	3.86	1	cell-cell signaling;protein metabolism;other metabolic processes;signal transduction;other biological processes	plasma membrane;other membranes;other cell component	other molecular function	Pf01433, Pf11838, Pf17900	29953	ENSG00000072657	TRHDE	A5PL19; hsa:29953; Q6UWJ4; Q9UKU6				0	0	0.734	0.0140747	84.6	115.4	2.76	0.33	162.5	155.7	154.9	247.6	276	264
FALSE	High	Master Protein	A0A1B0GTG2	Alpha-aminoadipic semialdehyde dehydrogenase OS=Homo sapiens OX=9606 GN=ALDH7A1 PE=1 SV=1	0	141.551	62	26	34	26	536	58.1	8.13	125.51	26		cytosol;mitochondrion	other molecular function	Pf00171		ENSG00000164904	ALDH7A1	A0A1B0GTG2	Amino acid metabolism; Vitamin B6-dependent and responsive disorders; Cerebral organic acidurias, including diseases			3	0	0.735	0.00276059	84.7	115.3	1.08	1.89	2087.5	2050.3	2055.8	3246.8	3724.6	3425.3
FALSE	High	Master Protein	Q9UP95	Solute carrier family 12 member 4 OS=Homo sapiens OX=9606 GN=SLC12A4 PE=1 SV=2	0	11.694	3	4	4	4	1085	120.6	6.44	10.12	4	cell-cell signaling;cell organization and biogenesis;transport;other biological processes	plasma membrane;other membranes;other cell component	transporter activity;other molecular function	Pf00324, Pf03522	6560	ENSG00000124067	SLC12A4	B4DF69; B4DR04; B4DZ82; B7ZAV0; F5H066; F5H0S9; F5H3C0; hsa:6560; O60632; O75893; Q13953; Q96LD5; Q9UP95	Proximal tubule transport		Cation-coupled Chloride cotransporters	2	0	0.735	0.0139517	84.7	115.3	3	0.58	304.2	312.2	323.5	493.9	548.3	528.4
FALSE	High	Master Protein	Q05707	Collagen alpha-1(XIV) chain OS=Homo sapiens OX=9606 GN=COL14A1 PE=1 SV=3	0	10.503	1	2	2	2	1796	193.4	5.3	6.52	2	cell adhesion;cell organization and biogenesis	extracellular matrix;ER/Golgi;other cell component	extracellular structural activity;other molecular function	Pf00041, Pf00092, Pf01391	7373	ENSG00000187955	COL14A1	B2RU07; hsa:7373; O00260; O00261; O00262; Q05707; Q05708; Q5XJ18; Q96C67; Q9UDF6		Protein digestion and absorption	Collagen degradation; Assembly of collagen fibrils and other multimeric structures; Collagen chain trimerization	5	0	0.735	0.0613274	84.7	115.3	8.59	1.55	136.5	153.6	130.3	217.7	237	231.3
FALSE	High	Master Protein	Q92522	Histone H1.10 OS=Homo sapiens OX=9606 GN=H1-10 PE=1 SV=1	0	78.44	61	17	22	17	213	22.5	10.76	72.9	17	cell organization and biogenesis;other biological processes	nucleus;other cell component	nucleic acid binding activity	Pf00538	8971	ENSG00000184897	H1-10	hsa:8971; Q92522				0	0	0.736	0.0011667	84.8	115.2	1.41	1.25	2263.6	2265.7	2212.2	3591.8	4009.7	3756.7
FALSE	High	Master Protein	Q9BUH6	Protein PAXX OS=Homo sapiens OX=9606 GN=PAXX PE=1 SV=2	0	18.261	24	5	5	5	204	21.6	5.48	12.44	5	DNA metabolism;other metabolic processes;stress response	nucleus;other cell component	other molecular function	Pf15384	286257	ENSG00000148362	PAXX	hsa:286257; Q8IY19; Q9BUH6				0	0	0.737	0.012573	84.9	115.1	4.13	1.92	301.5	322.7	299.6	475.6	543.9	499.7
FALSE	High	Master Protein	H0Y8Z4	Ankyrin-3 (Fragment) OS=Homo sapiens OX=9606 GN=ANK3 PE=1 SV=1	0	5.965	17	1	1	1	114	12.8	4.6	3.63	1						ENSG00000151150	ANK3	H0Y8Z4	Splicing factor NOVA regulated synaptic proteins			1	0	0.737	0.0751018	84.8	115.2	8.42	9.04	36.6	31.4	32.3	51.7	57.1	46.8
FALSE	High	Master Protein	Q86WJ1	Chromodomain-helicase-DNA-binding protein 1-like OS=Homo sapiens OX=9606 GN=CHD1L PE=1 SV=3	0	158.652	40	32	37	32	897	100.9	6.9	135.23	32	cell organization and biogenesis;DNA metabolism;other metabolic processes;stress response	plasma membrane;other membranes;cytosol;nucleus	other molecular function	Pf00176, Pf00271	9557	ENSG00000131778	CHD1L	A5YM64; B4DDE1; B5MDZ7; hsa:9557; Q53EZ3; Q5VXX7; Q6DD94; Q6PK83; Q86WJ1; Q86XH3; Q96HF7; Q96SP3; Q9BVJ1; Q9NVV8	1q21.1 copy number variation syndrome; Nucleotide excision repair in xeroderma pigmentosum		Formation of Incision Complex in GG-NER; Dual Incision in GG-NER	4	0	0.739	0.00184722	85	115	1.73	1.27	1783.2	1840.6	1787.4	2808.4	3190.9	2969.9
FALSE	High	Master Protein	A0A087WSZ7	Phosphodiesterase OS=Homo sapiens OX=9606 GN=PDE4D PE=1 SV=1	0	11.319	4	2	2	2	678	77	4.97	8.56	2	other metabolic processes;signal transduction	plasma membrane;other membranes;cytosol	other molecular function	Pf00233, Pf18100		ENSG00000113448	PDE4D	A0A087WSZ7	Phosphodiesterases in neuronal function			1	0	0.739	0.0658952	85	115	9.91	2.19	67.5	82.5	76.4	120.8	130.1	128.6
FALSE	High	Master Protein	Q8N5K1	CDGSH iron-sulfur domain-containing protein 2 OS=Homo sapiens OX=9606 GN=CISD2 PE=1 SV=1	0	29.746	47	7	9	7	135	15.3	9.61	25.98	7	cell organization and biogenesis;other metabolic processes;developmental processes;other biological processes	other membranes;mitochondrion;ER/Golgi;other cell component	other molecular function	Pf09360, Pf10660	493856	ENSG00000145354	CISD2	hsa:493856; Q7Z3D5; Q8N5K1				0	0	0.74	0.00168302	85	115	1.24	1.61	917.8	899.4	900.8	1374.8	1586.3	1514.2
FALSE	High	Master Protein	Q8NFJ9	Bardet-Biedl syndrome 1 protein OS=Homo sapiens OX=9606 GN=BBS1 PE=1 SV=1	0	8.074	6	2	2	2	593	65	7.93	7.1	2	cell organization and biogenesis;transport;other biological processes	plasma membrane;other membranes;cytosol;cytoskeleton;other cell component	signal transduction activity or receptor binding;other molecular function	Pf14779	582	ENSG00000174483	BBS1	hsa:582; Q32MM9; Q32MN0; Q8NFJ9; Q96SN4	Ciliary landscape; Genes related to primary cilium development (based on CRISPR); Joubert syndrome; Ciliopathies		BBSome-mediated cargo-targeting to cilium	5	0	0.74	0.0254905	85	115	6.31	3.02	29.7	26.5	27	41.3	49.2	45.4
FALSE	High	Master Protein	P25445	Tumor necrosis factor receptor superfamily member 6 OS=Homo sapiens OX=9606 GN=FAS PE=1 SV=1	0	16.106	14	5	5	5	335	37.7	7.94	14.27	5	cell organization and biogenesis;stress response;signal transduction;other biological processes	plasma membrane;other membranes;cytosol;nucleus;other cell component	other molecular function	Pf00020, Pf00531	355	ENSG00000026103	FAS	A9UJX4; B6VNV4; hsa:355; P25445; Q14292; Q14293; Q14294; Q14295; Q16652; Q5T9P1; Q5T9P2; Q5T9P3; Q6SSE9	miRNA regulation of DNA damage response; Alzheimer's disease and miRNA effects; Allograft rejection; Adipogenesis; Nanomaterial induced apoptosis; Apoptosis; Fas ligand pathway and stress induction of heat shock proteins; MAPK signaling pathway; Apoptosis modulation by HSP70; VEGFA-VEGFR2 signaling pathway; Nonalcoholic fatty liver disease; Control of immune tolerance by vasoactive intestinal pep…	Platinum drug resistance; MAPK signaling pathway; Cytokine-cytokine receptor interaction; p53 signaling pathway; Apoptosis; Necroptosis; Natural killer cell mediated cytotoxicity; TNF signaling pathway; Non-alcoholic fatty liver disease; Alcoholic liver disease; Type I diabetes mellitus; Alzheimer disease; Pathways of neurodegeneration; Pathogenic Escherichia coli infection; Chagas disease; Afric…	Regulation by c-FLIP; RIPK1-mediated regulated necrosis; CASP8 activity is inhibited; TP53 Regulates Transcription of Death Receptors and Ligands; Dimerization of procaspase-8; FasL/ CD95L signaling	62	0	0.741	0.0025207	85.1	114.9	2.11	1.51	288.1	300.7	297.3	469.2	511.3	499
FALSE	High	Master Protein	A8MUN2	Apolipoprotein B-100 OS=Homo sapiens OX=9606 GN=APOB PE=1 SV=2	0	5.259	3	2	2	2	828	92.6	7.42	2.75	2	transport	cytosol;other cell component	transporter activity	Pf01347, Pf09172		ENSG00000084674	APOB	A8MUN2	Male infertility; Familial hyperlipidemia type 2			2	0	0.741	0.0205376	85.1	114.9	6.18	3.4	128.3	137.3	121.4	201.3	218.2	223
FALSE	High	Master Protein	O15479	Melanoma-associated antigen B2 OS=Homo sapiens OX=9606 GN=MAGEB2 PE=1 SV=3	0	9.608	7	2	2	2	319	35.3	8.76	7.44	2				Pf01454, Pf12440	4113	ENSG00000099399	MAGEB2	hsa:4113; O15479; O75860				0	0	0.742	0.00190481	85.2	114.8	1.51	1.95	83.4	85	82.5	130.8	151.7	140
FALSE	High	Master Protein	A0A0A6YYH1	Arpin OS=Homo sapiens OX=9606 GN=C15orf38-AP3S2 PE=3 SV=1	0	42.567	28	9	10	9	394	43.9	5.3	33.84	9	transport;other biological processes	other membranes;other cell component		Pf01217, Pf10574	100526783	ENSG00000250021	C15orf38-AP3S2	A0A0A6YYH1; hsa:100526783				0	0	0.742	0.00225774	85.2	114.8	1.99	1.52	512.9	493.9	501.8	784.6	857.4	840.7
FALSE	High	Master Protein	Q504Q3	PAN2-PAN3 deadenylation complex catalytic subunit PAN2 OS=Homo sapiens OX=9606 GN=PAN2 PE=1 SV=3	0	23.723	6	5	6	5	1202	135.3	5.99	21.83	5	protein metabolism;RNA metabolism OR transcription;other metabolic processes;other biological processes	cytosol;nucleus;other cell component	nucleic acid binding activity;other molecular function	Pf00929, Pf13423	9924	ENSG00000135473	PAN2	hsa:9924; O75189; Q504Q3; Q76E12; Q8IVE1	Ectoderm differentiation; Ectoderm differentiation	RNA degradation	Deadenylation of mRNA	4	0	0.742	0.00446879	85.2	114.8	2.89	3.1	98.5	95.5	101.2	154.5	166.4	168.9
FALSE	High	Master Protein	D6RFL2	LYR motif-containing protein 9 OS=Homo sapiens OX=9606 GN=LYRM9 PE=4 SV=1	0.008	2.068	8	1	1	1	92	10.8	9.35	2.45	1				Pf05347		ENSG00000232859	LYRM9	D6RFL2				0	0	0.743	0.00431091	85.3	114.7	3.28	3.17	133.4	142.4	140.2	219	258.7	233.3
FALSE	High	Master Protein	P16403	Histone H1.2 OS=Homo sapiens OX=9606 GN=H1-2 PE=1 SV=2	0	145.922	58	21	483	7	213	21.4	10.93	1267.58	21	cell organization and biogenesis;protein metabolism;other metabolic processes;other biological processes	nucleus;other cell component	nucleic acid binding activity	Pf00538	3006	ENSG00000187837	H1-2	A8K4I2; hsa:3006; P16403			Apoptosis induced DNA fragmentation; Formation of Senescence-Associated Heterochromatin Foci (SAHF)	2	0	0.745	0.00167755	85.4	114.6	0.22	0.63	10786.1	10764.2	10807.2	16849.9	19086.9	18010.9
FALSE	High	Master Protein	A0A0U1RQM3	5-formyltetrahydrofolate cyclo-ligase OS=Homo sapiens OX=9606 GN=MTHFS PE=1 SV=1	0	22.097	26	5	6	5	232	26.1	8.66	18.17	5			other molecular function	Pf01812		ENSG00000136371	MTHFS	A0A0U1RQM3	Disorders of folate metabolism and transport			1	0	0.745	0.00217182	85.4	114.6	1.5	0.85	310.4	320.3	314.5	490.1	543.1	527.1
FALSE	High	Master Protein	P13051	Uracil-DNA glycosylase OS=Homo sapiens OX=9606 GN=UNG PE=1 SV=2	0	42.718	38	7	8	7	313	34.6	9.32	32.28	7	DNA metabolism;other metabolic processes;stress response;developmental processes;other biological processes	mitochondrion;nucleus	translation activity;nucleic acid binding activity;other molecular function	Pf03167	7374	ENSG00000076248	UNG	A8K5M6; B2R8Y1; hsa:7374; O00637; O00719; P13051; Q93028	Base excision repair; DNA repair pathways, full network	Base excision repair; Primary immunodeficiency		4	0	0.746	0.0148264	85.5	114.5	4.08	1.65	376.4	393	362.3	586.7	639.7	628.6
FALSE	High	Master Protein	Q9H9T3	Elongator complex protein 3 OS=Homo sapiens OX=9606 GN=ELP3 PE=1 SV=2	0	61.206	29	14	18	14	547	62.2	8.88	66.76	14	RNA metabolism OR transcription;other metabolic processes;developmental processes;other biological processes	cytosol;nucleus;other cell component	enzyme regulator activity;nucleic acid binding activity;other molecular function	Pf00583, Pf04055, Pf16199	55140	ENSG00000134014	ELP3	B4DE19; B4DIG1; E2QRI5; hsa:55140; Q53G84; Q6AWB0; Q9BVF7; Q9H9T3; Q9NVZ1	Ethanol effects on histone modifications		HATs acetylate histones	2	0	0.747	0.000575506	85.5	114.5	0.32	0.54	1139.5	1144.8	1137.8	1773.9	1992	1883.2
FALSE	High	Master Protein	J3KPG9	Cysteine sulfinic acid decarboxylase (Fragment) OS=Homo sapiens OX=9606 GN=CSAD PE=1 SV=1	0.008	2.105	4	1	1	1	519	57.7	6.61	0	1	other metabolic processes		other molecular function	Pf00282		ENSG00000139631	CSAD	J3KPG9	One-carbon metabolism and related pathways			1	0	0.748	0.0708895	85.6	114.4	10.77	8.32	20.6	22.4	25.5	31.3	39	39.6
FALSE	High	Master Protein	P62987	Ubiquitin-60S ribosomal protein L40 OS=Homo sapiens OX=9606 GN=UBA52 PE=1 SV=2	0	59.128	60	12	109	1	128	14.7	9.83	280.08	12	protein metabolism;other metabolic processes;other biological processes	plasma membrane;other membranes;cytosol;mitochondrion;ER/Golgi;translational apparatus;nucleus;other cytoplasmic organelle;other cell component	other molecular function	Pf00240, Pf01020	7311	ENSG00000221983	UBA52	hsa:7311; P02248; P02249; P02250; P14793; P62987; P62988; Q29120; Q6LBL4; Q6LDU5; Q8WYN8; Q91887; Q91888; Q9BWD6; Q9BX98; Q9UEF2; Q9UEG1; Q9UEK8; Q9UPK7	DNA replication; Cytoplasmic ribosomal proteins	Ribosome; Ubiquitin mediated proteolysis; Mitophagy; Parkinson disease; Pathways of neurodegeneration; Shigellosis; Kaposi sarcoma-associated herpesvirus infection; Coronavirus disease	ABC-family proteins mediated transport; Major pathway of rRNA processing in the nucleolus and cytosol; Membrane binding and targetting of GAG proteins; Recruitment and ATM-mediated phosphorylation of repair and signaling proteins at DNA double strand breaks; Constitutive Signaling by NOTCH1 PEST Domain Mutants; Constitutive Signaling by NOTCH1 HD+PEST Domain Mutants; Circadian Clock; Downregulati…	198	0	0.749	0.00431091	85.7	114.3	1.9	2.79	635.6	659.8	641.3	1032.6	1097.5	1064.5
FALSE	High	Master Protein	Q96LD8	Sentrin-specific protease 8 OS=Homo sapiens OX=9606 GN=SENP8 PE=1 SV=1	0	10.95	16	2	2	2	212	24.1	5.97	7.67	2	protein metabolism;other metabolic processes	cytosol	other molecular function	Pf02902	123228	ENSG00000166192	SENP8	hsa:123228; Q96LD8; Q96QA4			Neddylation; UCH proteinases	2	0	0.749	0.00735476	85.7	114.3	2.18	3.67	113.6	112.7	117.5	175.1	209.9	188.9
FALSE	High	Master Protein	Q96CM8	Medium-chain acyl-CoA ligase ACSF2, mitochondrial OS=Homo sapiens OX=9606 GN=ACSF2 PE=1 SV=2	0	57.104	28	13	14	13	615	68.1	7.55	47.97	13	other metabolic processes	mitochondrion	other molecular function	Pf00501, Pf13193	80221	ENSG00000167107	ACSF2	B4DFQ6; B4DHT5; B4DUF5; hsa:80221; Q96CM8; Q9H7G2	Mitochondrial long chain fatty acid beta-oxidation		Mitochondrial Fatty Acid Beta-Oxidation	2	0	0.749	0.00945563	85.7	114.3	3.54	1.71	862.9	826.7	887.1	1309.8	1503.2	1450.8
FALSE	Medium	Master Protein	Q8N3C7	CAP-Gly domain-containing linker protein 4 OS=Homo sapiens OX=9606 GN=CLIP4 PE=1 SV=1	0.012	1.928	1	1	1	1	705	76.3	8.7	2.29	1	cell organization and biogenesis	cytoskeleton;nucleus;other cell component	cytoskeletal activity	Pf01302, Pf12796	79745	ENSG00000115295	CLIP4	A0AV10; B2RMQ3; B7Z7N8; hsa:79745; Q7Z4U3; Q8N3C7; Q96BR7; Q96MA5; Q9H7C0				0	0	0.749	0.0594251	85.6	114.4	3.81	8.05	177.5	167.3	166	259.5	254.4	282.1
FALSE	High	Master Protein	A0A087WYU2	Methyltransferase-like 26 OS=Homo sapiens OX=9606 GN=METTL26 PE=1 SV=1	0	22.862	33	5	5	5	184	20.4	6.77	16.11	5				Pf06080	84326	ENSG00000130731	METTL26	A0A087WYU2				0	0	0.752	0.00132487	85.9	114.1	0.66	1.07	348.1	344.2	347.3	536	612.1	573.4
FALSE	High	Master Protein	P46937	Transcriptional coactivator YAP1 OS=Homo sapiens OX=9606 GN=YAP1 PE=1 SV=2	0	24.612	17	7	7	7	504	54.4	5.17	20.48	7	cell cycle OR cell proliferation;cell organization and biogenesis;stress response;developmental processes;signal transduction;other biological processes	other membranes;cytosol;nucleus;other cell component	nucleic acid binding activity;other molecular function	Pf00397	10413	ENSG00000137693	YAP1	B4DTY1; B7ZA01; E3WEB5; E3WEB6; E9PRV2; F5H202; hsa:10413; K0KQ18; K0KYZ8; K0L195; K0L1G3; P46937; Q7Z574; Q8IUY9	Mesodermal commitment pathway; Mesodermal commitment pathway; RAC1/PAK1/p38/MMP2 pathway; TGF-beta signaling pathway; miR-509-3p alteration of YAP1/ECM axis; Ciliary landscape; Leukocyte-intrinsic Hippo pathway functions; Netrin-UNC5B signaling pathway; Galanin receptor pathway; Malignant pleural mesothelioma	Hippo signaling pathway; Hippo signaling pathway	RUNX1 regulates transcription of genes involved in differentiation of HSCs; Signaling by Hippo; EGR2 and SOX10-mediated initiation of Schwann cell myelination; Nuclear signaling by ERBB4; RUNX2 regulates osteoblast differentiation; YAP1- and WWTR1 (TAZ)-stimulated gene expression; RUNX3 regulates YAP1-mediated transcription	19	0	0.753	0.00761522	85.9	114.1	1.93	0.51	399.8	390.3	385.8	604	675	640.5
FALSE	High	Master Protein	Q9NRG1	Phosphoribosyltransferase domain-containing protein 1 OS=Homo sapiens OX=9606 GN=PRTFDC1 PE=1 SV=1	0	15.882	22	5	7	4	225	25.7	6.15	19.19	5	other metabolic processes		other molecular function	Pf00156	56952	ENSG00000099256	PRTFDC1	B7Z1Z3; hsa:56952; Q53HA7; Q59EL9; Q5VV18; Q5VV20; Q9NRG1				0	0	0.753	0.0205597	85.9	114.1	3.67	0.54	315.3	304.1	293.6	467.8	526.1	506.3
FALSE	High	Master Protein	Q9NWY4	Histone PARylation factor 1 OS=Homo sapiens OX=9606 GN=HPF1 PE=1 SV=2	0	37.414	21	7	7	7	346	39.4	6.8	28.58	7	protein metabolism;DNA metabolism;other metabolic processes;stress response;other biological processes	nucleus;other cell component	other molecular function	Pf10228	54969	ENSG00000056050	HPF1	hsa:54969; Q9NWY4				0	0	0.753	0.0222362	85.9	114.1	4.08	0.7	432	454.1	469.6	708.2	785.1	749.3
FALSE	High	Master Protein	P30626	Sorcin OS=Homo sapiens OX=9606 GN=SRI PE=1 SV=1	0	27.305	47	7	7	7	198	21.7	5.59	23.16	7	transport;developmental processes;signal transduction;other biological processes	non-structural extracellular;plasma membrane;other membranes;cytosol;cytoskeleton;mitochondrion;ER/Golgi;nucleus;other cell component	signal transduction activity or receptor binding;other molecular function	Pf13405, Pf13833	6717	ENSG00000075142	SRI	A8MTH6; B4DKK2; D6W5Q0; hsa:6717; P30626			Stimuli-sensing channels; Ion homeostasis; Ion transport by P-type ATPases; Reduction of cytosolic Ca++ levels; Sodium/Calcium exchangers	5	0	0.754	0.0127604	85.9	114.1	2.74	0.64	433.6	411.8	418.7	650	720	690.9
FALSE	High	Master Protein	Q9NR45	Sialic acid synthase OS=Homo sapiens OX=9606 GN=NANS PE=1 SV=2	0	115.686	66	21	33	21	359	40.3	6.74	113.91	21	other metabolic processes	cytosol;other cell component	other molecular function	Pf03102	54187	ENSG00000095380	NANS	B2RE98; hsa:54187; Q8WUV9; Q9BWS6; Q9NR45; Q9NVD4		Amino sugar and nucleotide sugar metabolism; Metabolic pathways; Biosynthesis of nucleotide sugars	Sialic acid metabolism	4	0	0.755	0.00786873	86.1	113.9	0.43	1.83	2338.3	2336.1	2323.2	3483.2	4038.1	3847.3
FALSE	High	Master Protein	Q99523	Sortilin OS=Homo sapiens OX=9606 GN=SORT1 PE=1 SV=3	0	16.18	5	3	3	3	831	92	5.74	12.08	3	cell organization and biogenesis;transport;signal transduction;other biological processes	plasma membrane;other membranes;cytosol;ER/Golgi;nucleus;other cytoplasmic organelle;other cell component	other molecular function	Pf15901, Pf15902	6272	ENSG00000134243	SORT1	B4DWI3; C0JYZ0; hsa:6272; Q8IZ49; Q99523	Brain-derived neurotrophic factor (BDNF) signaling pathway; Neural crest cell migration in cancer	Lysosome; Neurotrophin signaling pathway; Cholesterol metabolism	Golgi Associated Vesicle Biogenesis	6	0	0.755	0.0251986	86.1	113.9	6.53	3.37	117.5	133.5	130	199.8	226.9	203.2
FALSE	High	Master Protein	Q9UFN0	Protein NipSnap homolog 3A OS=Homo sapiens OX=9606 GN=NIPSNAP3A PE=1 SV=2	0	7.409	12	4	4	4	247	28.4	9.16	9.71	4		cytosol;mitochondrion		Pf07978	25934	ENSG00000136783	NIPSNAP3A	A6NM55; hsa:25934; Q5VX32; Q9BRV7; Q9H843; Q9P083; Q9UFN0				0	0	0.755	0.0355106	86	114	7.52	3.41	489.5	463.1	422	731.2	766.4	762.8
FALSE	High	Master Protein	O00625	Pirin OS=Homo sapiens OX=9606 GN=PIR PE=1 SV=1	0	16.822	17	5	5	5	290	32.1	6.92	12.88	5	RNA metabolism OR transcription;other metabolic processes;developmental processes;other biological processes	cytosol;nucleus;other cell component	other molecular function	Pf02678, Pf05726	8544	ENSG00000087842	PIR	hsa:8544; O00625; Q5U0G0; Q6FHD2			Digestion	1	0	0.756	0.0032019	86.1	113.9	2.01	1.21	461.1	445.2	447.5	700.1	771.1	733.1
FALSE	High	Master Protein	P56277	Cx9C motif-containing protein 4 OS=Homo sapiens OX=9606 GN=CMC4 PE=1 SV=1	0	8.872	49	3	3	3	68	7.7	8.18	5.39	3		mitochondrion		Pf08991	100272147	ENSG00000182712	CMC4	hsa:100272147; P56277; Q5HYP9			Mitochondrial protein import	1	0	0.756	0.0332161	86.1	113.9	7.2	2.84	169.7	162.3	147.4	259.5	279.5	263.3
FALSE	High	Master Protein	P0C7X2	Zinc finger protein 688 OS=Homo sapiens OX=9606 GN=ZNF688 PE=1 SV=1	0	8.352	10	1	1	1	276	30.6	9.25	6.37	1	other biological processes	nucleus	nucleic acid binding activity;other molecular function	Pf00096, Pf01352	146542	ENSG00000229809	ZNF688	A8MV39; B3KV51; hsa:146542; O75701; P0C7X2; Q8IW91; Q8WV14; Q96MN0		Herpes simplex virus 1 infection	Generic Transcription Pathway	2	0	0.757	0.227396	86.2	113.8	18.38	4.43	19.1	21.2	27.1	32.5	34.7	36.2
FALSE	High	Master Protein	Q9NQR4	Omega-amidase NIT2 OS=Homo sapiens OX=9606 GN=NIT2 PE=1 SV=1	0	67.989	57	14	17	14	276	30.6	7.21	60.57	14	other metabolic processes	non-structural extracellular;cytosol;cytoskeleton;other cell component	other molecular function	Pf00795	56954	ENSG00000114021	NIT2	B2R9A3; D3DN47; hsa:56954; Q8WUF0; Q9NQR4		Alanine, aspartate and glutamate metabolism; Metabolic pathways	Neutrophil degranulation	3	0	0.758	0.000565457	86.2	113.8	0.75	0.59	804.3	816.8	807.1	1235.8	1398.9	1321
FALSE	High	Master Protein	Q07954	Prolow-density lipoprotein receptor-related protein 1 OS=Homo sapiens OX=9606 GN=LRP1 PE=1 SV=2	0	95.752	6	20	21	20	4544	504.3	5.39	70.19	20	cell cycle OR cell proliferation;cell organization and biogenesis;protein metabolism;other metabolic processes;stress response;transport;developmental processes;signal transduction;other biological processes	plasma membrane;other membranes;cytoskeleton;ER/Golgi;nucleus;other cytoplasmic organelle;other cell component	signal transduction activity or receptor binding;other molecular function	Pf00057, Pf00058, Pf07645, Pf12662, Pf14670, Pf16472	4035	ENSG00000123384	LRP1	hsa:4035; Q07954; Q2PP12; Q86SW0; Q8IVG8	Alzheimer's disease and miRNA effects; Regulation of Wnt / B-catenin signaling by small molecule compounds; Statin inhibition of cholesterol production; Familial hyperlipidemia type 1; Familial hyperlipidemia type 3; Familial hyperlipidemia type 4; Familial hyperlipidemia type 5; Alzheimer's disease	Cholesterol metabolism; Alzheimer disease; Malaria	Scavenging of heme from plasma; Retinoid metabolism and transport	13	0	0.758	0.00217182	86.2	113.8	0.59	1.18	1267.9	1260.5	1255.7	1942.6	2130.4	2069.3
FALSE	High	Master Protein	Q9H6Q4	Cytosolic iron-sulfur assembly component 3 OS=Homo sapiens OX=9606 GN=CIAO3 PE=1 SV=1	0	27.01	17	7	7	5	476	53	7.23	19.26	7	cell organization and biogenesis;other metabolic processes;stress response;developmental processes;other biological processes	cytosol	other molecular function	Pf02256, Pf02906	64428	ENSG00000103245	CIAO3	A1L385; B3KTJ3; hsa:64428; Q53GC6; Q96S10; Q9H6J8; Q9H6Q4			Cytosolic iron-sulfur cluster assembly	1	2	0.758	0.00453689	86.2	113.8	1.66	2.72	300.5	309.1	310.5	492.4	524.5	507.1
FALSE	High	Master Protein	Q8N5M1	ATP synthase mitochondrial F1 complex assembly factor 2 OS=Homo sapiens OX=9606 GN=ATPAF2 PE=1 SV=1	0	28.465	26	5	6	5	289	32.8	7.09	28.11	5	cell organization and biogenesis	cytosol;mitochondrion;nucleus		Pf07542	91647	ENSG00000171953	ATPAF2	A6NDE5; A8K2J2; hsa:91647; Q6XYC7; Q8N5M1	7q11.23 copy number variation syndrome			1	0	0.758	0.0116094	86.3	113.7	1.97	4.09	177.6	171.1	175.5	268.7	294.5	304.3
FALSE	Low	Master Protein	Q6N039	Transmembrane and coiled-coil domains protein 1 OS=Homo sapiens OX=9606 GN=TMCC1 PE=1 SV=1	0.058	0.898	2	1	1	1	329	36.5	5.25	1.95	1		other membranes		Pf10267		ENSG00000172765	TMCC1	Q6N039				0	0	0.759	0.0217459	86.3	113.7	5.31	2.2	308.7	326.6	293.8	489.4	527.1	506.6
FALSE	High	Master Protein	P54284	Voltage-dependent L-type calcium channel subunit beta-3 OS=Homo sapiens OX=9606 GN=CACNB3 PE=1 SV=1	0.002	3.356	3	2	2	1	484	54.5	6.35	4.81	2	cell-cell signaling;cell organization and biogenesis;transport;signal transduction;other biological processes	plasma membrane;other membranes;cytosol;other cell component	transporter activity;other molecular function	Pf00625, Pf12052	784	ENSG00000167535	CACNB3	A8K0Z4; B7Z4Q1; B7Z973; B7ZAK8; F5GZW7; F5H2P6; F8VSG3; hsa:784; P54284; Q13913	Arrhythmogenic right ventricular cardiomyopathy; Myometrial relaxation and contraction pathways; MAPK signaling pathway; Calcium regulation in cardiac cells	MAPK signaling pathway; Cardiac muscle contraction; Adrenergic signaling in cardiomyocytes; Oxytocin signaling pathway; Hypertrophic cardiomyopathy; Arrhythmogenic right ventricular cardiomyopathy; Dilated cardiomyopathy	NCAM1 interactions; Presynaptic depolarization and calcium channel opening; Adrenaline,noradrenaline inhibits insulin secretion	15	0	0.759	0.101614	86.3	113.7	2.08	11.32	71.7	69.8	69	118.4	119.8	101
FALSE	High	Master Protein	P22830	Ferrochelatase, mitochondrial OS=Homo sapiens OX=9606 GN=FECH PE=1 SV=2	0	57.416	47	14	14	14	423	47.8	8.73	49.95	14	other metabolic processes;other biological processes	other membranes;mitochondrion	other molecular function	Pf00762	2235	ENSG00000066926	FECH	A8KA72; hsa:2235; P22830; Q8IXN1; Q8NAN0	Heme biosynthesis	Porphyrin metabolism; Metabolic pathways; Biosynthesis of cofactors	Heme biosynthesis	5	0	0.76	0.0057371	86.4	113.6	2.45	1.18	497.1	497.4	477	760	856.5	799.7
FALSE	High	Master Protein	Q96DG6	Carboxymethylenebutenolidase homolog OS=Homo sapiens OX=9606 GN=CMBL PE=1 SV=1	0	39.549	38	10	10	10	245	28	7.18	35.53	10	other metabolic processes	cytosol	other molecular function	Pf01738	134147	ENSG00000164237	CMBL	D3DTC7; hsa:134147; Q8TED6; Q96DG6		Metabolic pathways	Phase I - Functionalization of compounds	2	0	0.76	0.00628048	86.4	113.6	0.81	2.05	1387	1397.2	1412	2134.3	2316.2	2296.2
FALSE	High	Master Protein	Q14410	Glycerol kinase 2 OS=Homo sapiens OX=9606 GN=GK2 PE=2 SV=2	0	19.813	10	5	5	1	553	60.6	5.77	15.17	5	other metabolic processes	other membranes;mitochondrion	kinase activity;other molecular function	Pf00370, Pf02782	2712	ENSG00000196475	GK2	A8K876; hsa:2712; Q14410; Q6PD73; Q86XV8	Fatty acid beta-oxidation; Triacylglyceride synthesis; PPAR signaling pathway	Glycerolipid metabolism; Metabolic pathways; PPAR signaling pathway	Triglyceride biosynthesis	7	0	0.76	0.261034	86.4	113.6	11.49	14.37	19.8	17.9	22.5	30.3	34	25
FALSE	High	Master Protein	A0A1B0GW23	N-acyl-L-amino-acid amidohydrolase (Fragment) OS=Homo sapiens OX=9606 GN=ABHD14A-ACY1 PE=3 SV=1	0	42.002	19	8	9	8	586	65.4	6.67	34.41	8	other metabolic processes	other cell component	other molecular function	Pf01546, Pf07687, Pf12697		ENSG00000114786	ABHD14A-ACY1	A0A1B0GW23				0	0	0.761	0.00260585	86.4	113.6	1.66	1.01	418.3	419.7	431.6	640.8	710.9	692.5
FALSE	High	Master Protein	P19823	Inter-alpha-trypsin inhibitor heavy chain H2 OS=Homo sapiens OX=9606 GN=ITIH2 PE=1 SV=2	0	8.764	2	2	2	2	946	106.4	6.86	6.53	2	other metabolic processes;other biological processes	non-structural extracellular;ER/Golgi	enzyme regulator activity	Pf00092, Pf06668, Pf08487	3698	ENSG00000151655	ITIH2	hsa:3698; P19823; Q14659; Q15484; Q5T986			Regulation of Insulin-like Growth Factor (IGF) transport and uptake by Insulin-like Growth Factor Binding Proteins (IGFBPs); Post-translational protein phosphorylation	2	0	0.761	0.0800339	86.4	113.6	9.02	0.52	87.4	93.1	104.4	142	158.5	152.9
FALSE	High	Master Protein	Q9P2C4	Transmembrane protein 181 OS=Homo sapiens OX=9606 GN=TMEM181 PE=1 SV=2	0.005	2.404	1	1	1	1	612	69.3	8.92	2.45	1		other membranes	other molecular function	Pf06664	57583	ENSG00000146433	TMEM181	hsa:57583; Q5VTU1; Q9P2C4				0	0	0.762	0.0195224	86.5	113.5	3.93	1.07	56.9	58.7	54.3	85.7	98.2	93
FALSE	High	Master Protein	Q5TFE4	5'-nucleotidase domain-containing protein 1 OS=Homo sapiens OX=9606 GN=NT5DC1 PE=1 SV=1	0	97.469	58	25	28	25	455	51.8	6.35	86.83	25	other metabolic processes		other molecular function	Pf05761	221294	ENSG00000178425	NT5DC1	B2RND9; B3KR35; hsa:221294; Q5TFE4; Q6XYD5				0	0	0.763	0.00431091	86.6	113.4	1.99	0.99	2226.4	2197.6	2144.5	3343.2	3794.7	3552.4
FALSE	High	Master Protein	Q86X76	Deaminated glutathione amidase OS=Homo sapiens OX=9606 GN=NIT1 PE=1 SV=2	0	15.045	17	5	5	5	327	35.9	7.74	13.81	5	other metabolic processes	mitochondrion;other cell component	other molecular function	Pf00795	4817	ENSG00000158793	NIT1	B1AQP3; D3DVF4; hsa:4817; O76091; Q86X76				0	0	0.763	0.00487795	86.6	113.4	2.47	2.7	260.5	271.1	259	397.4	445.4	405.9
FALSE	High	Master Protein	P16083	Ribosyldihydronicotinamide dehydrogenase [quinone] OS=Homo sapiens OX=9606 GN=NQO2 PE=1 SV=5	0	50.806	52	9	9	9	231	25.9	6.29	36.78	9	other metabolic processes;other biological processes	cytosol;nucleus	other molecular function	Pf02525	4835	ENSG00000124588	NQO2	B2R492; hsa:4835; P16083; Q5TD04	Photodynamic therapy-induced NFE2L2 (NRF2) survival signaling		Phase I - Functionalization of compounds	2	0	0.763	0.00667884	86.6	113.4	0.72	2.09	393.1	399.1	398.4	600.7	679.8	669.4
FALSE	High	Master Protein	Q3LXA3	Triokinase/FMN cyclase OS=Homo sapiens OX=9606 GN=TKFC PE=1 SV=2	0	83.485	39	17	18	17	575	58.9	7.49	69.19	17	other metabolic processes;other biological processes	cytosol	kinase activity;other molecular function	Pf02733, Pf02734	26007	ENSG00000149476	TKFC	hsa:26007; Q2L9C1; Q3LXA3; Q53EQ9; Q9BVA7; Q9H895	Novel intracellular components of RIG-I-like receptor (RLR) pathway	Fructose and mannose metabolism; Glycerolipid metabolism; Metabolic pathways; Carbon metabolism; RIG-I-like receptor signaling pathway	DDX58/IFIH1-mediated induction of interferon-alpha/beta; Fructose catabolism	8	0	0.763	0.00683936	86.5	113.5	1.16	2.45	1026.3	1046.4	1024.2	1564.9	1774.2	1616.1
FALSE	High	Master Protein	A0A3B3ITH3	Protein IMPACT OS=Homo sapiens OX=9606 GN=IMPACT PE=1 SV=1	0	14.777	16	4	5	4	332	37.4	4.79	11.17	4	developmental processes;other biological processes	other cell component	cytoskeletal activity	Pf01205, Pf05773		ENSG00000154059	IMPACT	A0A3B3ITH3				0	0	0.764	0.0224963	86.6	113.4	3.51	0.5	298.2	318.6	301.6	458.4	510.2	491.7
FALSE	High	Master Protein	Q96P70	Importin-9 OS=Homo sapiens OX=9606 GN=IPO9 PE=1 SV=3	0	138.155	32	28	36	28	1041	115.9	4.81	135.68	28	transport	cytosol;nucleus;other cell component	other molecular function	Pf03810	55705	ENSG00000198700	IPO9	B1ASV5; hsa:55705; Q8N1Y1; Q8N3I2; Q8NCG9; Q96P70; Q96SU6; Q9NW01; Q9P0A8; Q9ULM8		Nucleocytoplasmic transport		1	0	0.765	0.00154495	86.7	113.3	0.95	0.54	2040	2081.9	2056.4	3091.6	3502.4	3341
FALSE	High	Master Protein	P62854	40S ribosomal protein S26 OS=Homo sapiens OX=9606 GN=RPS26 PE=1 SV=3	0	15.138	30	3	6	3	115	13	11	23.31	3	protein metabolism;other metabolic processes;other biological processes	other membranes;cytosol;ER/Golgi;translational apparatus;nucleus	nucleic acid binding activity;other molecular function	Pf01283	6231	ENSG00000197728	RPS26	hsa:6231; P02383; P62854; P70394; Q06722; Q3MHD8; Q6IRY4	Cytoplasmic ribosomal proteins	Ribosome; Coronavirus disease	Regulation of expression of SLITs and ROBOs; Major pathway of rRNA processing in the nucleolus and cytosol; Peptide chain elongation; L13a-mediated translational silencing of Ceruloplasmin expression; Translation initiation complex formation; Formation of a pool of free 40S subunits; Formation of the ternary complex, and subsequently, the 43S complex; Ribosomal scanning and start codon recognitio…	19	0	0.765	0.0105159	86.7	113.3	4.12	2.7	361	392.7	378.3	574.2	651.7	590.8
FALSE	High	Master Protein	A0A0D9SEI3	Cyclin-dependent kinase 11B OS=Homo sapiens OX=9606 GN=CDK11B PE=1 SV=1	0	92.511	32	25	29	1	772	89.4	5.26	78.8	25	protein metabolism;other metabolic processes		kinase activity;other molecular function	Pf00069		ENSG00000248333	CDK11B	A0A0D9SEI3				0	0	0.765	0.0129263	86.7	113.3	2.05	3.74	99.8	100.2	103.7	152	160.3	163.9
FALSE	High	Master Protein	F8VSE7	Transcription factor E2F7 (Fragment) OS=Homo sapiens OX=9606 GN=E2F7 PE=1 SV=1	0.001	3.754	2	1	1	1	693	77	7.18	2.89	1	other biological processes	nucleus;other cell component	nucleic acid binding activity	Pf02319		ENSG00000165891	E2F7	F8VSE7				0	0	0.765	0.0205965	86.7	113.3	5.68	4.91	78.6	73.8	82.7	121.3	134	118.4
FALSE	High	Master Protein	Q8N6S5	ADP-ribosylation factor-like protein 6-interacting protein 6 OS=Homo sapiens OX=9606 GN=ARL6IP6 PE=1 SV=1	0	5.968	5	1	1	1	226	24.7	6.33	3.32	1		other membranes;nucleus		Pf15062	151188	ENSG00000177917	ARL6IP6	B2RDS6; hsa:151188; Q7Z4G7; Q8N6S5				0	0	0.765	0.101087	86.7	113.3	3.81	10.86	33.4	35.5	33.1	44.5	57	59.3
FALSE	High	Master Protein	Q6IA86	Elongator complex protein 2 OS=Homo sapiens OX=9606 GN=ELP2 PE=1 SV=2	0	62.058	19	13	15	13	826	92.4	5.96	55.34	13	RNA metabolism OR transcription;other metabolic processes;other biological processes	cytosol;nucleus;other cell component	other molecular function	Pf00400	55250	ENSG00000134759	ELP2	A8KAI6; B4DTG0; B4DXP0; E7EP23; E9PCX0; hsa:55250; Q53GZ0; Q687Y8; Q6IA86; Q8N5C2; Q96GV4; Q96PI7; Q9H9N0; Q9NV81			HATs acetylate histones	1	0	0.766	0.00283325	86.7	113.3	2.01	1.35	770.7	763	742.5	1142.4	1316.6	1239.6
FALSE	High	Master Protein	Q9C0B1	Alpha-ketoglutarate-dependent dioxygenase FTO OS=Homo sapiens OX=9606 GN=FTO PE=1 SV=3	0	120.048	69	26	32	26	505	58.2	5.22	117.36	26	DNA metabolism;RNA metabolism OR transcription;other metabolic processes;stress response;developmental processes;other biological processes	plasma membrane;other membranes;cytosol;nucleus;other cell component	other molecular function	Pf12933, Pf12934	79068	ENSG00000140718	FTO	A2RUH1; B2RNS0; hsa:79068; Q0P676; Q7Z785; Q9C0B1	FTO obesity variant mechanism		Reversal of alkylation damage by DNA dioxygenases	2	0	0.766	0.00392171	86.7	113.3	2.63	2.32	1295.9	1246.2	1236.8	1957.7	2120.5	2007.5
FALSE	High	Master Protein	Q96EM0	Trans-3-hydroxy-L-proline dehydratase OS=Homo sapiens OX=9606 GN=L3HYPDH PE=1 SV=2	0	34.263	25	7	7	7	354	38.1	6.68	26.11	7			other molecular function	Pf05544	112849	ENSG00000126790	L3HYPDH	hsa:112849; Q96EM0; Q96LJ5		Arginine and proline metabolism; Metabolic pathways		2	0	0.766	0.00620694	86.8	113.2	2.91	1.83	578.5	550.7	551.9	849.9	919.2	895.7
FALSE	High	Master Protein	Q6UWP2	Dehydrogenase/reductase SDR family member 11 OS=Homo sapiens OX=9606 GN=DHRS11 PE=1 SV=1	0	13.274	17	4	4	4	260	28.3	6.64	12.69	4	other metabolic processes	non-structural extracellular	other molecular function	Pf00106	79154	ENSG00000275397; ENSG00000278535	DHRS11	A0A0U5BLD0; B2RDZ3; hsa:79154; Q6UWP2; Q9BUC7; Q9H674		Steroid hormone biosynthesis		1	0	0.766	0.00827678	86.8	113.2	3.7	2.74	294	309.3	287.9	446.3	508.5	460.2
FALSE	High	Master Protein	Q9H7H0	Methyltransferase-like protein 17, mitochondrial OS=Homo sapiens OX=9606 GN=METTL17 PE=1 SV=1	0	14.671	13	5	5	5	456	50.7	9.33	11.24	5	protein metabolism;other metabolic processes;other biological processes	mitochondrion;nucleus	other molecular function	Pf09243	64745	ENSG00000165792	METTL17	hsa:64745; Q9BSH1; Q9BZH2; Q9BZH3; Q9H7H0				0	0	0.766	0.0313838	86.8	113.2	2.19	5.47	130.1	126.1	125.1	196	214.4	188.8
FALSE	High	Master Protein	Q93100	Phosphorylase b kinase regulatory subunit beta OS=Homo sapiens OX=9606 GN=PHKB PE=1 SV=3	0	57.517	15	12	12	10	1093	124.8	6.95	43.65	12	protein metabolism;other metabolic processes	plasma membrane;other membranes;cytosol;other cell component	other molecular function	Pf00723, Pf19292	5257	ENSG00000102893	PHKB	hsa:5257; Q8N4T5; Q93100	Glycogen synthesis and degradation	Calcium signaling pathway; Insulin signaling pathway; Glucagon signaling pathway	Glycogen breakdown (glycogenolysis)	5	2	0.767	0.0027362	86.8	113.2	1.98	1.42	530.4	521	542.2	804	910.3	845.2
FALSE	High	Master Protein	Q9BV79	Enoyl-[acyl-carrier-protein] reductase, mitochondrial OS=Homo sapiens OX=9606 GN=MECR PE=1 SV=2	0	41.9	28	9	9	9	373	40.4	8.76	35.03	9	other metabolic processes	mitochondrion;nucleus	other molecular function	Pf00107, Pf08240	51102	ENSG00000116353	MECR	B3KT72; hsa:51102; Q5SYU0; Q5SYU1; Q5SYU2; Q6IBU9; Q9BV79; Q9Y373	Fatty acid biosynthesis; Mitochondrial fatty acid synthesis pathway	Fatty acid biosynthesis; Fatty acid elongation; Metabolic pathways; Fatty acid metabolism	Beta oxidation of decanoyl-CoA to octanoyl-CoA-CoA	7	0	0.767	0.00912398	86.8	113.2	3.51	1.94	711.1	738.1	688.2	1078.6	1233.3	1132.7
FALSE	High	Master Protein	H0YNJ9	Deoxyuridine 5'-triphosphate nucleotidohydrolase OS=Homo sapiens OX=9606 GN=DUT PE=1 SV=1	0	45.675	64	8	10	2	143	15.5	7.9	37.89	8	other metabolic processes		other molecular function	Pf00692		ENSG00000128951	DUT	H0YNJ9				0	0	0.767	0.00957065	86.8	113.2	2.63	3.8	139.7	147.5	144.2	220.3	230.3	233.8
FALSE	High	Master Protein	A0A494C1A0	Alpha-actinin-2 (Fragment) OS=Homo sapiens OX=9606 GN=ACTN2 PE=1 SV=1	0	59.117	17	13	18	1	858	99.7	5.67	57.36	13			cytoskeletal activity;other molecular function	Pf00307, Pf00435, Pf08726		ENSG00000077522	ACTN2	A0A494C1A0	NO/cGMP/PKG mediated neuroprotection			1	0	0.767	0.0904058	86.8	113.2	9.79	2.33	41.4	47.7	39.7	61.4	70.4	68.9
FALSE	High	Master Protein	Q9HAJ7	Histone deacetylase complex subunit SAP30L OS=Homo sapiens OX=9606 GN=SAP30L PE=1 SV=1	0	12.472	14	3	3	3	183	20.9	9.36	9.77	3	other biological processes	nucleus	nucleic acid binding activity;other molecular function	Pf13866, Pf13867	79685	ENSG00000164576	SAP30L	E9PAU7; E9PAY2; hsa:79685; Q9HAJ7		Epstein-Barr virus infection	Potential therapeutics for SARS; NoRC negatively regulates rRNA expression; HDACs deacetylate histones	4	0	0.768	0.01581	86.9	113.1	4.81	2.57	220.2	228.5	207.7	326.5	374	368
FALSE	High	Master Protein	F5GZ28	DNA ligase OS=Homo sapiens OX=9606 GN=LIG1 PE=1 SV=1	0	175.831	47	31	40	31	851	93.9	6.01	147.79	31	DNA metabolism;other metabolic processes;stress response	nucleus;other cell component	nucleic acid binding activity;other molecular function	Pf01068, Pf04675, Pf04679	3978	ENSG00000105486	LIG1	F5GZ28	Base excision repair; Nucleotide excision repair; DNA repair pathways, full network; Nucleotide excision repair in xeroderma pigmentosum ; DNA mismatch repair			5	0	0.769	0.003366	86.9	113.1	1.12	0.4	2169	2156.1	2125.8	3256.3	3643.8	3506.2
FALSE	High	Master Protein	H3BNQ7	(S)-3-amino-2-methylpropionate transaminase OS=Homo sapiens OX=9606 GN=ABAT PE=1 SV=1	0	11.745	7	3	3	3	515	57.9	7.87	9.67	3	other metabolic processes	mitochondrion	other molecular function	Pf00202		ENSG00000183044	ABAT	H3BNQ7	Valproic acid pathway; Fragile X syndrome			2	0	0.769	0.0662896	86.9	113.1	7	9.49	161.2	141	147.3	241.6	224	238.2
FALSE	High	Master Protein	O75223	Gamma-glutamylcyclotransferase OS=Homo sapiens OX=9606 GN=GGCT PE=1 SV=1	0	54.413	69	12	14	12	188	21	5.14	46.76	12	cell organization and biogenesis;signal transduction	cytosol	other molecular function	Pf13772	79017	ENSG00000006625	GGCT	B2RDN0; B8ZZN4; B8ZZR8; hsa:79017; O75223; Q9BS37	Gamma-glutamyl cycle for the biosynthesis and degradation of glutathione, including diseases	Glutathione metabolism; Metabolic pathways	Glutathione synthesis and recycling	4	0	0.771	0.0031957	87.1	112.9	1.08	1.83	853.9	838.6	853.4	1300.9	1441.7	1344
FALSE	High	Master Protein	Q5R3I4	Tetratricopeptide repeat protein 38 OS=Homo sapiens OX=9606 GN=TTC38 PE=1 SV=1	0	42.833	25	10	10	10	469	52.8	5.99	32.15	10					55020	ENSG00000075234	TTC38	hsa:55020; Q5R3I4; Q8WV27; Q9NWP8				0	0	0.771	0.00574538	87.1	112.9	0.52	1.58	531	537.3	533.7	786.6	910.3	860.6
FALSE	High	Master Protein	Q9H5N1	Rab GTPase-binding effector protein 2 OS=Homo sapiens OX=9606 GN=RABEP2 PE=1 SV=2	0	36.058	14	7	7	7	569	63.5	4.78	24.28	7	cell organization and biogenesis;transport;signal transduction;other biological processes	cytosol;cytoskeleton;other cytoplasmic organelle;other cell component	signal transduction activity or receptor binding;enzyme regulator activity	Pf03528, Pf09311	79874	ENSG00000177548	RABEP2	hsa:79874; Q9H5N1	Ciliary landscape; 16p11.2 distal deletion syndrome			2	0	0.771	0.00947797	87.1	112.9	3.61	3.59	371.4	376.1	397.8	580	606.2	606.9
FALSE	High	Master Protein	P26583	High mobility group protein B2 OS=Homo sapiens OX=9606 GN=HMGB2 PE=1 SV=2	0	113.21	75	25	41	17	209	24	7.81	120.47	25	cell organization and biogenesis;DNA metabolism;other metabolic processes;stress response;developmental processes;signal transduction;other biological processes	non-structural extracellular;nucleus;other cell component	signal transduction activity or receptor binding;nucleic acid binding activity;other molecular function	Pf00505, Pf09011	3148	ENSG00000164104	HMGB2	B2R4K8; D3DP37; hsa:3148; P26583; Q5U072	Retinoblastoma gene in cancer; Ectoderm differentiation; Ectoderm differentiation		Apoptosis induced DNA fragmentation	4	9	0.771	0.0151729	87.1	112.9	0.1	2.55	3811.7	3811.2	3817.2	5718.9	6717.8	6154.2
FALSE	High	Master Protein	A0A7I2V5R1	Serine/threonine-protein kinase Nek9 OS=Homo sapiens OX=9606 GN=NEK9 PE=4 SV=1	0	140.368	37	29	31	29	991	108.4	5.85	105.76	29	protein metabolism;other metabolic processes		kinase activity;other molecular function	Pf00069, Pf00415	91754	ENSG00000119638	NEK9	A0A7I2V5R1	Ciliopathies			1	0	0.774	0.0009442	87.3	112.7	1.06	1.01	2083.2	2129.5	2097.5	3146.2	3571.2	3341.7
FALSE	High	Master Protein	Q5TBB1	Ribonuclease H2 subunit B OS=Homo sapiens OX=9606 GN=RNASEH2B PE=1 SV=1	0	50.747	39	11	13	11	312	35.1	9.13	45.34	11	RNA metabolism OR transcription;other metabolic processes;developmental processes;other biological processes	nucleus;other cell component		Pf09468, Pf17745	79621	ENSG00000136104	RNASEH2B	G3XAJ1; hsa:79621; Q05DR2; Q5TBB1; Q6PK48; Q9HAF7		DNA replication		1	0	0.774	0.00886894	87.2	112.8	0.33	1.73	872.1	870.9	868.1	1307.3	1480.2	1366.5
FALSE	High	Master Protein	Q99643	Succinate dehydrogenase cytochrome b560 subunit, mitochondrial OS=Homo sapiens OX=9606 GN=SDHC PE=1 SV=1	0.001	4.144	5	1	2	1	169	18.6	9.69	6.28	1	other metabolic processes	other membranes;mitochondrion	other molecular function	Pf01127	6391	ENSG00000143252	SDHC	hsa:6391; O75609; Q3C259; Q3C2D8; Q3C2H4; Q5VTH3; Q99643	Electron transport chain: OXPHOS system in mitochondria; Nonalcoholic fatty liver disease; Mitochondrial complex II assembly; TCA cycle (aka Krebs or citric acid cycle)	Citrate cycle (TCA cycle); Oxidative phosphorylation; Metabolic pathways; Carbon metabolism; Thermogenesis; Non-alcoholic fatty liver disease; Alzheimer disease; Parkinson disease; Amyotrophic lateral sclerosis; Huntington disease; Prion disease; Pathways of neurodegeneration; Chemical carcinogenesis; Diabetic cardiomyopathy	Respiratory electron transport; Citric acid cycle (TCA cycle)	20	0	0.774	0.0135741	87.3	112.7	2.81	0.85	270	257.5	258	390.3	433.9	411
FALSE	High	Master Protein	Q8IXM6	Nurim OS=Homo sapiens OX=9606 GN=NRM PE=1 SV=1	0	11.098	17	3	3	3	262	29.4	8.63	5.6	3		other membranes;nucleus			11270	ENSG00000137404; ENSG00000206484; ENSG00000228854; ENSG00000228867; ENSG00000234809; ENSG00000235773; ENSG00000236843	NRM	B0S7R0; B0S7R1; hsa:11270; I3XIE2; I3XIE3; Q5JP57; Q5JP58; Q5JP59; Q5JP60; Q8IXM6; Q8WU45; Q9BSX3; Q9UN92				0	0	0.774	0.0330282	87.3	112.7	6.53	3.4	199.2	176.4	181.7	284.5	305.6	285.1
FALSE	Medium	Master Protein	Q5JV61	FERM domain-containing protein 3 (Fragment) OS=Homo sapiens OX=9606 GN=FRMD3 PE=1 SV=1	0.023	1.316	11	1	1	1	140	15.8	9.88	0	1		cytoskeleton		Pf08736, Pf09380		ENSG00000172159	FRMD3	Q5JV61				0	0	0.774	0.168686	87.3	112.7	9.84	16.49	126.1	137.8	113.1	219.6	176.5	203
FALSE	High	Master Protein	H3BPT6	Protein NDRG4 OS=Homo sapiens OX=9606 GN=NDRG4 PE=1 SV=1	0.004	2.599	20	1	1	1	40	4.5	4.34	2.44	1						ENSG00000103034	NDRG4	H3BPT6				0	0	0.775	0.0057371	87.4	112.6	1.03	2.16	122.9	120.6	121.9	182.5	199.2	198.5
FALSE	High	Master Protein	A0A087X091	WD repeat-containing protein 13 (Fragment) OS=Homo sapiens OX=9606 GN=WDR13 PE=1 SV=1	0	18.199	27	4	4	1	187	20.6	9.31	14.46	4						ENSG00000101940	WDR13	A0A087X091				0	0	0.775	0.0904785	87.3	112.7	7.52	9.91	19.7	20.3	22.7	30.4	30.3	35.3
FALSE	High	Master Protein	Q96I15	Selenocysteine lyase OS=Homo sapiens OX=9606 GN=SCLY PE=1 SV=4	0	51.607	35	10	10	10	445	48.1	7.12	38.05	10	other metabolic processes	cytosol;ER/Golgi;other cell component	other molecular function	Pf00266	51540	ENSG00000132330	SCLY	B9A068; hsa:51540; J3KN06; Q53SN1; Q53SN8; Q7L670; Q96I15; Q9NVT7; Q9NZR7		Selenocompound metabolism; Metabolic pathways	Metabolism of ingested SeMet, Sec, MeSec into H2Se	3	0	0.776	0.00154495	87.4	112.6	1.31	1.2	789.8	787	807	1165.5	1338.9	1267.3
FALSE	High	Master Protein	Q5VT66	Mitochondrial amidoxime-reducing component 1 OS=Homo sapiens OX=9606 GN=MTARC1 PE=1 SV=1	0	49.692	39	9	9	8	337	37.5	8.88	36.74	9	other metabolic processes;stress response;other biological processes	other membranes;mitochondrion;other cell component	other molecular function	Pf03473, Pf03476	64757	ENSG00000186205	MTARC1	A8K447; B2D078; hsa:64757; Q5VT66; Q5VVS9; Q5VVT0; Q5VVT1; Q8N9P5; Q96FN8; Q9H6C7			Phase I - Functionalization of compounds	1	1	0.776	0.00936074	87.4	112.6	1.79	3.25	518.3	537.6	532.6	757.8	904.1	853.8
FALSE	High	Master Protein	Q9H0W9	Ester hydrolase C11orf54 OS=Homo sapiens OX=9606 GN=C11orf54 PE=1 SV=1	0	31.52	37	7	7	7	315	35.1	6.7	26.76	7		nucleus	other molecular function	Pf08925	28970	ENSG00000182919	C11orf54	A8K850; hsa:28970; Q6FI88; Q6XYB0; Q96EI3; Q96IX1; Q9H0W9; Q9Y6B4				0	0	0.776	0.0154663	87.4	112.6	0.47	2.54	267.2	267.3	269.7	402.7	449.2	411.6
FALSE	High	Master Protein	P49116	Nuclear receptor subfamily 2 group C member 2 OS=Homo sapiens OX=9606 GN=NR2C2 PE=1 SV=1	0	16.832	8	4	4	4	596	65.4	6.28	12.62	4	developmental processes;signal transduction;other biological processes	nucleus;other cell component	nucleic acid binding activity;other molecular function	Pf00104, Pf00105	7182	ENSG00000177463	NR2C2	A8K3H5; B6ZGT8; hsa:7182; P49116; P55092	Androgen receptor signaling pathway; Nuclear receptors; Hypothesized pathways in pathogenesis of cardiovascular disease; Epithelial to mesenchymal transition in colorectal cancer		Nuclear Receptor transcription pathway	5	0	0.776	0.0478298	87.4	112.6	6.3	1.26	362.6	321.4	334.6	509.1	557.3	536.2
FALSE	High	Master Protein	Q92820	Gamma-glutamyl hydrolase OS=Homo sapiens OX=9606 GN=GGH PE=1 SV=2	0	80.528	44	14	18	14	318	35.9	7.11	64.77	14	protein metabolism;other metabolic processes;other biological processes	non-structural extracellular;cytosol;other cytoplasmic organelle;other cell component	other molecular function	Pf07722	8836	ENSG00000137563	GGH	hsa:8836; Q92820	Fluoropyrimidine activity	Folate biosynthesis; Biosynthesis of cofactors; Antifolate resistance	Neutrophil degranulation	5	0	0.777	0.00293522	87.4	112.6	0.83	1.54	1398.5	1379.6	1382.8	2066.8	2368.2	2194.4
FALSE	High	Master Protein	O95336	6-phosphogluconolactonase OS=Homo sapiens OX=9606 GN=PGLS PE=1 SV=2	0	47.401	60	10	14	10	258	27.5	6.05	51.03	10	other metabolic processes	cytosol;other cell component	other molecular function	Pf01182	25796	ENSG00000130313	PGLS	hsa:25796; O95336	Pentose phosphate metabolism	Pentose phosphate pathway; Metabolic pathways; Carbon metabolism	Pentose phosphate pathway	5	0	0.777	0.00441502	87.4	112.6	1.94	0.98	621.2	613.8	599	930.5	1029.2	978.3
FALSE	High	Master Protein	Q92506	Estradiol 17-beta-dehydrogenase 8 OS=Homo sapiens OX=9606 GN=HSD17B8 PE=1 SV=2	0.007	2.167	3	1	1	1	261	27	6.54	1.93	1	cell organization and biogenesis;other metabolic processes	plasma membrane;other membranes;mitochondrion;other cell component	other molecular function	Pf13561	7923	ENSG00000112474; ENSG00000204228; ENSG00000225312; ENSG00000228357; ENSG00000228712; ENSG00000232357	HSD17B8	A6NLX7; hsa:7923; Q5STP7; Q92506; Q9UIQ1		Fatty acid biosynthesis; Steroid hormone biosynthesis; Metabolic pathways; Fatty acid metabolism	Fatty acyl-CoA biosynthesis	5	0	0.777	0.0126811	87.4	112.6	5.39	5.05	42.7	47.3	46.7	76	78.3	74.6
FALSE	High	Master Protein	Q9NSY2	StAR-related lipid transfer protein 5 OS=Homo sapiens OX=9606 GN=STARD5 PE=1 SV=2	0	8.736	11	1	1	1	213	23.8	6.67	4.58	1	cell organization and biogenesis;transport	cytosol	transporter activity;other molecular function	Pf01852	80765	ENSG00000172345	STARD5	hsa:80765; P59094; Q9NSY2			Recycling of bile acids and salts	1	0	0.777	0.0713863	87.5	112.5	12.47	9.44	24.2	21.3	18.9	31.7	35.7	39.9
FALSE	Medium	Master Protein	M0QX46	CREB-regulated transcription coactivator 1 OS=Homo sapiens OX=9606 GN=CRTC1 PE=1 SV=1	0.037	1.073	1	1	1	1	593	62.6	5.83	1.94	1	other biological processes	plasma membrane;other membranes;cytosol;nucleus		Pf12885, Pf12886		ENSG00000105662	CRTC1	M0QX46	Mesodermal commitment pathway			1	0	0.777	0.116628	87.4	112.6	12.15	6.93	77.3	82.5	97.5	115.5	148.8	132.1
FALSE	High	Master Protein	P09525	Annexin A4 OS=Homo sapiens OX=9606 GN=ANXA4 PE=1 SV=4	0	51.205	46	13	15	12	319	35.9	6.13	46.89	13	signal transduction;other biological processes	plasma membrane;other membranes;nucleus;other cell component	enzyme regulator activity;other molecular function	Pf00191	307	ENSG00000196975	ANXA4	B4DDF9; hsa:307; P09525; Q96F33; Q9BWK1	Prostaglandin synthesis and regulation			1	0	0.778	0.00268071	87.5	112.5	1.64	1	1232.8	1275.3	1262.4	1897.9	2113.6	1993.1
FALSE	High	Master Protein	Q14353	Guanidinoacetate N-methyltransferase OS=Homo sapiens OX=9606 GN=GAMT PE=1 SV=1	0	29.837	44	6	6	6	236	26.3	6.14	24.02	6	other metabolic processes;developmental processes;other biological processes	cytosol;nucleus;other cell component	other molecular function		2593	ENSG00000130005	GAMT	A8K0A0; hsa:2593; Q14353; Q53Y34; Q8WVJ1	MECP2 and associated Rett syndrome	Glycine, serine and threonine metabolism; Arginine and proline metabolism; Metabolic pathways	Creatine metabolism; Transcriptional Regulation by MECP2	6	0	0.778	0.0130123	87.5	112.5	2.93	0.9	161.4	162	153.8	238	270.7	259.3
FALSE	High	Master Protein	Q9BV57	1,2-dihydroxy-3-keto-5-methylthiopentene dioxygenase OS=Homo sapiens OX=9606 GN=ADI1 PE=1 SV=1	0	48.172	71	11	14	11	179	21.5	5.68	45.32	11	other metabolic processes	plasma membrane;other membranes;cytosol;nucleus;other cell component	other molecular function	Pf03079	55256	ENSG00000182551	ADI1	D6W4Y3; hsa:55256; Q53HW3; Q53QD3; Q57YV7; Q68CK2; Q6ZSF7; Q7Z512; Q96P85; Q9BV57; Q9NV57	Methionine de novo and salvage pathway	Cysteine and methionine metabolism; Metabolic pathways	Methionine salvage pathway	4	0	0.778	0.01633	87.5	112.5	4.77	2.36	622	618.3	571.1	913.7	1072	988.5
FALSE	High	Master Protein	A0A6I8PIV1	Leucyl-tRNA synthetase OS=Homo sapiens OX=9606 GN=LARS1 PE=1 SV=1	0	343.313	57	70	97	70	1175	134.3	7.2	333.07	70	protein metabolism;RNA metabolism OR transcription;other metabolic processes		other molecular function	Pf00133, Pf08264		ENSG00000133706	LARS1	A0A6I8PIV1				0	0	0.779	0.00151278	87.6	112.4	0.99	0.62	6543.7	6437.2	6452.5	9714.9	10792.8	10287.9
FALSE	High	Master Protein	M0R2B7	DNA polymerase OS=Homo sapiens OX=9606 GN=POLD1 PE=1 SV=1	0	219.5	52	47	52	47	1133	126.3	7.21	179.96	47	DNA metabolism;other metabolic processes	cytosol;nucleus;other cell component	nucleic acid binding activity;other molecular function	Pf00136, Pf03104, Pf14260	5424	ENSG00000062822	POLD1	M0R2B7	Homologous recombination; Pyrimidine metabolism; DNA replication; Base excision repair; Nucleotide excision repair; DNA repair pathways, full network; Progeria-associated lipodystrophy; Nucleotide excision repair in xeroderma pigmentosum ; DNA mismatch repair			9	0	0.779	0.00273583	87.6	112.4	1.07	0.45	3124.5	3143.2	3194.5	4674.4	5289.4	5016.1
FALSE	High	Master Protein	Q16836	Hydroxyacyl-coenzyme A dehydrogenase, mitochondrial OS=Homo sapiens OX=9606 GN=HADH PE=1 SV=3	0	66.094	47	18	27	18	314	34.3	8.85	76.98	18	other metabolic processes;other biological processes	mitochondrion;nucleus;other cell component	other molecular function	Pf00725, Pf02737	3033	ENSG00000138796	HADH	hsa:3033; J3KQ17; O00324; O00397; O00753; Q16836; Q4W5B4	Fatty acid beta-oxidation; Fatty acid biosynthesis; Mitochondrial long chain fatty acid beta-oxidation; Amino acid metabolism; Tryptophan metabolism; IL-18 signaling pathway	Fatty acid elongation; Fatty acid degradation; Valine, leucine and isoleucine degradation; Lysine degradation; Tryptophan metabolism; Butanoate metabolism; Metabolic pathways; Fatty acid metabolism	Beta oxidation of decanoyl-CoA to octanoyl-CoA-CoA; Beta oxidation of octanoyl-CoA to hexanoyl-CoA; Beta oxidation of hexanoyl-CoA to butanoyl-CoA; Beta oxidation of butanoyl-CoA to acetyl-CoA; Beta oxidation of lauroyl-CoA to decanoyl-CoA-CoA	19	0	0.779	0.00872793	87.6	112.4	0.4	1.83	2857	2854.8	2840.1	4198.9	4883.3	4556.9
FALSE	High	Master Protein	Q96C86	m7GpppX diphosphatase OS=Homo sapiens OX=9606 GN=DCPS PE=1 SV=2	0	36	34	10	11	10	337	38.6	6.38	38.05	10	RNA metabolism OR transcription;other metabolic processes;other biological processes	cytosol;mitochondrion;nucleus;other cell component	nucleic acid binding activity;other molecular function	Pf05652, Pf11969	28960	ENSG00000110063	DCPS	hsa:28960; Q8NHL8; Q96C86; Q9Y2S5		RNA degradation	mRNA decay by 3' to 5' exoribonuclease	2	0	0.78	0.00210811	87.6	112.4	0.81	1.37	589.7	588.1	581.6	894.5	982.5	933.9
FALSE	High	Master Protein	P48637	Glutathione synthetase OS=Homo sapiens OX=9606 GN=GSS PE=1 SV=1	0	102.178	59	22	23	22	474	52.4	5.92	75.5	22	other metabolic processes;stress response;developmental processes;other biological processes	cytosol	other molecular function	Pf03199, Pf03917	2937	ENSG00000100983	GSS	B2R697; B6F210; E1P5P9; hsa:2937; P48637; Q4TTD9	Glutathione metabolism; Trans-sulfuration and one-carbon metabolism; Amino acid metabolism; One-carbon metabolism and related pathways; Ferroptosis; Gamma-glutamyl cycle for the biosynthesis and degradation of glutathione, including diseases; Metapathway biotransformation Phase I and II	Cysteine and methionine metabolism; Glutathione metabolism; Metabolic pathways; Biosynthesis of cofactors; Ferroptosis	Glutathione synthesis and recycling; Defective GSS causes GSS deficiency	14	0	0.78	0.00217182	87.6	112.4	1.03	1.52	1644.9	1672.3	1681	2490.9	2819.4	2612.9
FALSE	High	Master Protein	P16930	Fumarylacetoacetase OS=Homo sapiens OX=9606 GN=FAH PE=1 SV=2	0	51.625	34	11	11	11	419	46.3	6.95	38.7	11	other metabolic processes	cytosol	other molecular function	Pf01557, Pf09298	2184	ENSG00000103876	FAH	B2R9X1; D3DW95; hsa:2184; P16930; Q53XA7	Amino acid metabolism	Tyrosine metabolism; Metabolic pathways	Tyrosine catabolism	4	0	0.78	0.00369211	87.6	112.4	2.21	1.84	986.1	993.4	1028.9	1479.4	1664	1536.7
FALSE	High	Master Protein	Q8IWZ6	Bardet-Biedl syndrome 7 protein OS=Homo sapiens OX=9606 GN=BBS7 PE=1 SV=2	0	8.372	3	2	2	2	715	80.3	6.05	6.26	2	cell organization and biogenesis;transport;developmental processes;signal transduction;other biological processes	plasma membrane;other membranes;cytosol;cytoskeleton;nucleus;other cell component	other molecular function		55212	ENSG00000138686	BBS7	hsa:55212; Q4W5P8; Q8IWZ6; Q8N581; Q9NVI4	Ciliary landscape; Genes related to primary cilium development (based on CRISPR); Joubert syndrome; Ciliopathies		BBSome-mediated cargo-targeting to cilium	5	0	0.78	0.010255	87.7	112.3	3.59	3.67	138.6	143.7	149.2	213.8	226.7	232.1
FALSE	High	Master Protein	Q9GZT4	Serine racemase OS=Homo sapiens OX=9606 GN=SRR PE=1 SV=1	0	16.979	15	3	3	3	340	36.5	6.54	11.43	3	other metabolic processes;developmental processes;other biological processes	plasma membrane;other membranes;cytosol;other cell component	other molecular function	Pf00291	63826	ENSG00000167720	SRR	D3DTI5; hsa:63826; Q6IA55; Q9GZT4	Neuroinflammation and glutamatergic signaling	Glycine, serine and threonine metabolism; D-Amino acid metabolism; Metabolic pathways	Serine biosynthesis	5	0	0.78	0.0204055	87.7	112.3	1.29	4	143.8	140.4	141.9	204.3	236.8	236.9
FALSE	Medium	Master Protein	A0A590UJG9	Beta-microseminoprotein OS=Homo sapiens OX=9606 GN=MSMB PE=1 SV=1	0.039	1.046	8	1	1	1	118	13.4	8.5	2.23	1		non-structural extracellular		Pf05825		ENSG00000263639	MSMB	A0A590UJG9	Male infertility			1	0	0.78	0.0246586	87.6	112.4	3.42	5.07	118.9	118.2	125.8	177.4	183.2	192.2
FALSE	High	Master Protein	Q13315	Serine-protein kinase ATM OS=Homo sapiens OX=9606 GN=ATM PE=1 SV=4	0	84.193	8	20	20	20	3056	350.5	6.81	69.38	20	cell cycle OR cell proliferation;cell organization and biogenesis;protein metabolism;DNA metabolism;RNA metabolism OR transcription;other metabolic processes;stress response;developmental processes;signal transduction;other biological processes	cytosol;cytoskeleton;nucleus;other cytoplasmic organelle;other cell component	nucleic acid binding activity;kinase activity;other molecular function	Pf00454, Pf02259, Pf02260, Pf11640	472	ENSG00000149311	ATM	B2RNX5; hsa:472; O15429; Q12758; Q13315; Q16551; Q93007; Q9NP02; Q9UCX7	miRNA regulation of DNA damage response; miRNAs involved in DNA damage response; TP53 network; Cell cycle; Homologous recombination; Glioblastoma signaling pathways; ATM signaling pathway; DDX1 as a regulatory component of the Drosha microprocessor; Ovarian infertility; Pathways affected in adenoid cystic carcinoma; Hematopoietic stem cell gene regulation by GABP alpha/beta complex; ATM signaling…	Platinum drug resistance; Homologous recombination; NF-kappa B signaling pathway; FoxO signaling pathway; Cell cycle; p53 signaling pathway; Apoptosis; Cellular senescence; Shigellosis; Human papillomavirus infection; Human T-cell leukemia virus 1 infection; Human immunodeficiency virus 1 infection; Transcriptional misregulation in cancer; MicroRNAs in cancer	Regulation of TP53 Degradation; Regulation of TP53 Activity through Phosphorylation; Processing of DNA double-strand break ends; Meiotic recombination; DNA Damage/Telomere Stress Induced Senescence; Autodegradation of the E3 ubiquitin ligase COP1; TP53 Regulates Transcription of DNA Repair Genes; Regulation of HSF1-mediated heat shock response; Resolution of D-loop Structures through Holliday Jun…	65	0	0.781	0.00154495	87.7	112.3	0.68	1.04	1274.2	1270.4	1287.7	1897.8	2133.8	1998.9
FALSE	High	Master Protein	Q9H2U2	Inorganic pyrophosphatase 2, mitochondrial OS=Homo sapiens OX=9606 GN=PPA2 PE=1 SV=2	0	85.163	60	20	22	16	334	37.9	7.39	77.36	20	protein metabolism;other metabolic processes;other biological processes	cytosol;mitochondrion	other molecular function	Pf00719	27068	ENSG00000138777	PPA2	B4DLP7; F8WDN9; hsa:27068; I6L9B6; Q4W5E9; Q6PG51; Q8TBW0; Q96E55; Q9H0T0; Q9H2U2; Q9NX37; Q9P033; Q9ULX0		Oxidative phosphorylation	Mitochondrial tRNA aminoacylation; Pyrophosphate hydrolysis	3	2	0.781	0.00154495	87.7	112.3	1.12	1.33	1439.2	1409.8	1425.7	2104.3	2422.2	2270.2
FALSE	High	Master Protein	B4DQ75	Death-associated protein 1 OS=Homo sapiens OX=9606 GN=DAP PE=1 SV=1	0.004	2.664	4	1	1	1	204	23.2	9.54	2.54	1				Pf15228	1611	ENSG00000112977	DAP	B4DQ75				0	0	0.781	0.0261636	87.7	112.3	5.37	3.71	81.1	88.4	80.2	120.8	136.8	121.9
FALSE	High	Master Protein	Q9Y3D6	Mitochondrial fission 1 protein OS=Homo sapiens OX=9606 GN=FIS1 PE=1 SV=2	0	18.781	24	4	4	4	152	16.9	8.79	14.26	4	cell organization and biogenesis;other metabolic processes;stress response;transport;signal transduction;other biological processes	other membranes;cytosol;mitochondrion;ER/Golgi;other cytoplasmic organelle;other cell component	other molecular function	Pf14852, Pf14853	51024	ENSG00000214253	FIS1	hsa:51024; Q9BTP3; Q9Y3D6	CAMKK2 pathway	Mitophagy	Class I peroxisomal membrane protein import	3	0	0.782	0.0331971	87.8	112.2	5.45	1.6	185.8	177.3	166.9	260.7	301.7	281.9
FALSE	High	Master Protein	B1AKR6	Dynein light chain roadblock-type 1 OS=Homo sapiens OX=9606 GN=DYNLRB1 PE=1 SV=1	0	18.791	48	4	4	4	148	16.2	7.02	14.01	4				Pf03259		ENSG00000125971	DYNLRB1	B1AKR6	Ciliary landscape; Intraflagellar transport proteins binding to dynein; 3q29 copy number variation syndrome			3	0	0.782	0.0443051	87.8	112.2	6.1	1.45	154.1	143.4	136.9	217.6	237.6	228
FALSE	High	Master Protein	P31327	Carbamoyl-phosphate synthase [ammonia], mitochondrial OS=Homo sapiens OX=9606 GN=CPS1 PE=1 SV=2	0	79.452	18	24	26	20	1500	164.8	6.74	66.52	24	protein metabolism;other metabolic processes;stress response;developmental processes;other biological processes	other membranes;mitochondrion;nucleus;other cell component	other molecular function	Pf00117, Pf00988, Pf02142, Pf02786, Pf02787	1373	ENSG00000021826	CPS1	B7Z818; hsa:1373; J3KQL0; O43774; P31327; Q53TL5; Q59HF8; Q7Z5I5	Amino acid metabolism	Arginine biosynthesis; Alanine, aspartate and glutamate metabolism; Nitrogen metabolism; Metabolic pathways; Carbon metabolism; Biosynthesis of amino acids	Urea cycle	8	0	0.783	0.00121266	87.8	112.2	0.34	0.65	1425.8	1429.9	1437.6	2139.4	2380.2	2262.6
FALSE	Medium	Master Protein	O14521	Succinate dehydrogenase [ubiquinone] cytochrome b small subunit, mitochondrial OS=Homo sapiens OX=9606 GN=SDHD PE=1 SV=1	0.013	1.888	4	1	1	1	159	17	8.63	2.71	1	other metabolic processes	other membranes;mitochondrion	other molecular function	Pf05328	6392	ENSG00000204370	SDHD	A6ND90; B3KQQ8; E9PIC0; E9PIG3; E9PQI9; hsa:6392; O14521; Q53XW5; Q6IRW2	Electron transport chain: OXPHOS system in mitochondria; Nonalcoholic fatty liver disease; Mitochondrial complex II assembly; TCA cycle (aka Krebs or citric acid cycle)	Citrate cycle (TCA cycle); Oxidative phosphorylation; Metabolic pathways; Carbon metabolism; Thermogenesis; Non-alcoholic fatty liver disease; Alzheimer disease; Parkinson disease; Amyotrophic lateral sclerosis; Huntington disease; Prion disease; Pathways of neurodegeneration; Chemical carcinogenesis; Diabetic cardiomyopathy	Respiratory electron transport; Citric acid cycle (TCA cycle)	20	0	0.783	0.00200235	87.9	112.1	1.64	1.39	92	93	90.1	136.6	150	147
FALSE	High	Master Protein	O95299	NADH dehydrogenase [ubiquinone] 1 alpha subcomplex subunit 10, mitochondrial OS=Homo sapiens OX=9606 GN=NDUFA10 PE=1 SV=1	0	66.183	44	16	22	16	355	40.7	8.48	61.56	16	cell organization and biogenesis;other metabolic processes;transport	other membranes;mitochondrion;other cell component	transporter activity	Pf01712	4705	ENSG00000130414	NDUFA10	hsa:4705; O95299; Q8WXC9	Electron transport chain: OXPHOS system in mitochondria; Nonalcoholic fatty liver disease; Oxidative phosphorylation	Oxidative phosphorylation; Metabolic pathways; Thermogenesis; Retrograde endocannabinoid signaling; Non-alcoholic fatty liver disease; Alzheimer disease; Parkinson disease; Amyotrophic lateral sclerosis; Huntington disease; Prion disease; Pathways of neurodegeneration; Chemical carcinogenesis; Diabetic cardiomyopathy	Complex I biogenesis	18	0	0.783	0.00597554	87.8	112.2	0.6	1.75	2112.8	2141.9	2132.8	3162.8	3655.9	3386.4
FALSE	High	Master Protein	Q08623	Pseudouridine-5'-phosphatase OS=Homo sapiens OX=9606 GN=PUDP PE=1 SV=3	0	45.82	35	7	8	7	228	25.2	5.31	37.1	7	other metabolic processes	cytosol	other molecular function	Pf13419	8226	ENSG00000130021	PUDP	B2R7X6; B4DV93; B7Z6Q3; E9PAV8; F5GWZ2; hsa:8226; Q08623; Q53F84; Q96EB8			Pyrimidine salvage	1	0	0.783	0.0255297	87.9	112.1	5.71	4.03	218.8	200.7	197.4	297.5	348.4	306.9
FALSE	High	Master Protein	H3BRM1	Abscission/NoCut checkpoint regulator (Fragment) OS=Homo sapiens OX=9606 GN=ZFYVE19 PE=1 SV=1	0	6.601	10	2	2	2	307	33.2	7.88	7.19	2			other molecular function	Pf01363		ENSG00000166140	ZFYVE19	H3BRM1				0	0	0.784	0.0117351	87.9	112.1	1.54	3.46	301.1	310.4	309.2	458	538.1	480.3
FALSE	High	Master Protein	F6WIT2	Serine/threonine-protein phosphatase 2A activator OS=Homo sapiens OX=9606 GN=PTPA PE=1 SV=1	0	64.603	66	16	20	1	288	32.9	6.93	67.87	16	protein metabolism;other metabolic processes	nucleus;other cell component	enzyme regulator activity;other molecular function	Pf03095	5524	ENSG00000119383	PTPA	F6WIT2	Interleukin-11 signaling pathway; Constitutive androstane receptor pathway; Nuclear receptors meta-pathway; ATM signaling in development and disease ; Wnt signaling pathway and pluripotency; Netrin-UNC5B signaling pathway; Glycogen synthesis and degradation; Cohesin complex - Cornelia de Lange syndrome			8	0	0.784	0.0185091	87.9	112.1	5.59	5.39	113.1	116.8	104.7	161.5	201.4	179.7
FALSE	High	Master Protein	Q969Z3	Mitochondrial amidoxime reducing component 2 OS=Homo sapiens OX=9606 GN=MTARC2 PE=1 SV=1	0	26.317	30	8	8	7	335	38	9.16	22.42	8	other metabolic processes;stress response;other biological processes	other membranes;mitochondrion;other cytoplasmic organelle	other molecular function	Pf03473, Pf03476	54996	ENSG00000117791	MTARC2	B2D0R5; D3DTB3; hsa:54996; Q0JSK7; Q5VT67; Q5VXC7; Q7L317; Q969Z3; Q9H066; Q9NWU0			Phase I - Functionalization of compounds	1	0	0.785	0.00154495	88	112	1.02	1.26	541.7	543.2	552.7	817.5	901.2	854.6
FALSE	High	Master Protein	O43181	NADH dehydrogenase [ubiquinone] iron-sulfur protein 4, mitochondrial OS=Homo sapiens OX=9606 GN=NDUFS4 PE=1 SV=1	0	36.795	35	5	8	5	175	20.1	10.3	33.41	5	cell organization and biogenesis;other metabolic processes;transport;developmental processes;other biological processes	other membranes;mitochondrion	transporter activity	Pf04800	4724	ENSG00000164258	NDUFS4	hsa:4724; O43181; Q9BS69	Electron transport chain: OXPHOS system in mitochondria; Nonalcoholic fatty liver disease; Oxidative phosphorylation	Oxidative phosphorylation; Metabolic pathways; Thermogenesis; Retrograde endocannabinoid signaling; Non-alcoholic fatty liver disease; Alzheimer disease; Parkinson disease; Amyotrophic lateral sclerosis; Huntington disease; Prion disease; Pathways of neurodegeneration; Chemical carcinogenesis; Diabetic cardiomyopathy	Complex I biogenesis	18	0	0.786	0.00581971	88	112	2.71	2.45	249.8	237.8	240.3	341.1	400.4	380.2
FALSE	High	Master Protein	P45973	Chromobox protein homolog 5 OS=Homo sapiens OX=9606 GN=CBX5 PE=1 SV=1	0	67.058	68	16	21	15	191	22.2	5.86	67.16	16	stress response;other biological processes	nucleus;other cell component	other molecular function	Pf00385, Pf01393	23468	ENSG00000094916	CBX5	B2R8T9; hsa:23468; P45973	Effect of progerin on genes involved in Hutchinson-Gilford progeria syndrome; 22q11.2 copy number variation syndrome		Factors involved in megakaryocyte development and platelet production; SUMOylation of chromatin organization proteins; Transcriptional Regulation by E2F6	5	0	0.786	0.00608689	88	112	1.85	0.76	2082.4	2143.6	2070.2	3082.4	3459.4	3259.2
FALSE	High	Master Protein	H3BNT2	Ubiquinone biosynthesis protein (Fragment) OS=Homo sapiens OX=9606 GN=COQ9 PE=1 SV=8	0	17.316	14	4	5	4	303	33.9	5.5	16.53	4	other metabolic processes	mitochondrion	other molecular function	Pf08511		ENSG00000088682	COQ9	H3BNT2				0	0	0.786	0.0149937	88	112	3.83	4.06	341.8	358.3	332.2	507.7	567.4	505.5
FALSE	Low	Master Protein	Q9Y253	DNA polymerase eta OS=Homo sapiens OX=9606 GN=POLH PE=1 SV=1	0.055	0.909	1	1	1	1	713	78.4	8.44	2.34	1	DNA metabolism;other metabolic processes;stress response;other biological processes	cytosol;nucleus;other cell component	nucleic acid binding activity;other molecular function	Pf00817, Pf11799, Pf18439	5429	ENSG00000170734	POLH	hsa:5429; Q7L8E3; Q96BC4; Q9BX13; Q9Y253	DNA repair pathways, full network; p53 transcriptional gene network; Nucleotide excision repair in xeroderma pigmentosum	Platinum drug resistance; Fanconi anemia pathway	Termination of translesion DNA synthesis; HDR through Homologous Recombination (HRR); Translesion Synthesis by POLH	8	0	0.786	0.0683505	88	112	8.61	1.54	126.9	143.7	150.7	210.3	243.1	227.3
FALSE	Low	Master Protein	F5H6C2	Probable UDP-N-acetylglucosamine--peptide N-acetylglucosaminyltransferase SPINDLY (Fragment) OS=Homo sapiens OX=9606 GN=IFT88 PE=1 SV=2	0.051	0.931	2	1	1	1	368	42	8.51	1.96	1	signal transduction		other molecular function	Pf00515, Pf12895		ENSG00000032742	IFT88	F5H6C2	Ciliary landscape			1	0	0.787	0.0117673	88.1	111.9	3.27	1.55	117.2	114.3	122	173.3	197.4	182.7
FALSE	High	Master Protein	F8VQX6	Methyltransferase-like protein 7A (Fragment) OS=Homo sapiens OX=9606 GN=METTL7A PE=1 SV=1	0	17.639	23	3	3	3	180	20.6	8.1	11.54	3		other membranes;other cell component	other molecular function	Pf08241		ENSG00000185432	METTL7A	F8VQX6				0	0	0.787	0.0434935	88.1	111.9	0.82	5.09	90.3	89.8	89	135.3	148.6	131.4
FALSE	High	Master Protein	D6RBQ9	Heterogeneous nuclear ribonucleoprotein D0 (Fragment) OS=Homo sapiens OX=9606 GN=HNRNPD PE=1 SV=1	0	50.021	47	12	43	1	155	15.6	4.91	74.13	12		nucleus;other cell component	nucleic acid binding activity	Pf00076, Pf08143		ENSG00000138668	HNRNPD	D6RBQ9				0	0	0.787	0.0442885	88	112	2.53	7.56	137.1	138.5	144	203.5	229.4	248.4
FALSE	High	Master Protein	Q8TAM2	Tetratricopeptide repeat protein 8 OS=Homo sapiens OX=9606 GN=TTC8 PE=1 SV=2	0	23.523	12	4	4	4	541	61.5	6.8	17.67	4	cell organization and biogenesis;transport;developmental processes;other biological processes	plasma membrane;other membranes;cytosol;cytoskeleton;other cell component	other molecular function	Pf13176, Pf13432	123016	ENSG00000165533	TTC8	A6NFG2; B3KWA5; hsa:123016; Q67B97; Q86SY0; Q86TV9; Q86U26; Q8NDH9; Q8TAM2; Q96DG8	Ciliary landscape; Genes related to primary cilium development (based on CRISPR); Joubert syndrome; Ciliopathies		BBSome-mediated cargo-targeting to cilium	5	0	0.787	0.0960529	88.1	111.9	7.68	7.91	38.5	38	43.6	59.2	63.8	54.3
FALSE	High	Master Protein	A0A087WTF6	Neural cell adhesion molecule 1 OS=Homo sapiens OX=9606 GN=NCAM1 PE=1 SV=1	0	57.844	21	13	14	13	848	93.3	4.87	47.49	13	cell adhesion	plasma membrane;other membranes;cytosol		Pf00041, Pf07679, Pf13927		ENSG00000149294	NCAM1	A0A087WTF6	Cardiac progenitor differentiation; Prion disease pathway			2	0	0.788	0.00181623	88.2	111.8	1.44	1.19	1251.6	1261.4	1288.8	1846.7	2119.8	1990.2
FALSE	High	Master Protein	P28161	Glutathione S-transferase Mu 2 OS=Homo sapiens OX=9606 GN=GSTM2 PE=1 SV=2	0	52.955	67	15	19	15	218	25.7	6.37	54.09	15	other metabolic processes;stress response;signal transduction;other biological processes	non-structural extracellular;cytosol;ER/Golgi;other cell component	signal transduction activity or receptor binding;other molecular function	Pf00043, Pf02798	2946	ENSG00000213366	GSTM2	B4DRY4; E9PEM9; hsa:2946; P28161; Q2M318; Q5TZY5; Q8WWE1	Glutathione metabolism; Nuclear receptors meta-pathway; NRF2 pathway; FOXA2 pathway; Metapathway biotransformation Phase I and II	Glutathione metabolism; Metabolism of xenobiotics by cytochrome P450; Drug metabolism; Drug metabolism; Metabolic pathways; Platinum drug resistance; Pathways in cancer; Chemical carcinogenesis; Chemical carcinogenesis; Chemical carcinogenesis; Hepatocellular carcinoma; Fluid shear stress and atherosclerosis	Glutathione conjugation	18	0	0.788	0.00966936	88.2	111.8	2.52	1.03	984.8	1036.5	1003.4	1477.4	1629.9	1585.9
FALSE	High	Master Protein	Q9Y2L9	Leucine-rich repeat and calponin homology domain-containing protein 1 OS=Homo sapiens OX=9606 GN=LRCH1 PE=1 SV=3	0	17.505	8	4	4	2	728	80.8	5.94	13.96	4	other biological processes	other cell component		Pf00307, Pf13855	23143	ENSG00000136141	LRCH1	B7ZLL5; F8W6F0; hsa:23143; Q17R43; Q2KHR1; Q5TBU9; Q7Z5F6; Q7Z5F7; Q9Y2L9				0	0	0.788	0.0286621	88.2	111.8	5.08	5.7	38.6	36.4	40.3	57.9	63.9	55.7
FALSE	High	Master Protein	O60279	Sushi domain-containing protein 5 OS=Homo sapiens OX=9606 GN=SUSD5 PE=1 SV=3	0	17.039	13	5	5	5	629	68	4.91	14.62	5	cell adhesion;signal transduction	other membranes	other molecular function	Pf00193	26032	ENSG00000173705	SUSD5	hsa:26032; O60279				0	0	0.789	0.00540804	88.2	111.8	2.61	2.24	217.2	209.5	207.1	298.4	349.5	330.3
FALSE	High	Master Protein	P35237	Serpin B6 OS=Homo sapiens OX=9606 GN=SERPINB6 PE=1 SV=3	0	88.056	54	17	22	17	376	42.6	5.27	67.03	17	stress response;other biological processes	non-structural extracellular;plasma membrane;other membranes;cytosol;other cell component	enzyme regulator activity;other molecular function	Pf00079	5269	ENSG00000124570	SERPINB6	B2RBA8; hsa:5269; P35237; Q59F97; Q5TD06; Q7Z2Y7; Q96J44; Q9UDI7	Ectoderm differentiation	Amoebiasis	Neutrophil degranulation; Dissolution of Fibrin Clot	4	0	0.789	0.0130825	88.2	111.8	2.28	0.54	1161.2	1116.8	1120.4	1639.8	1849.4	1775.4
FALSE	High	Master Protein	Q99952	Tyrosine-protein phosphatase non-receptor type 18 OS=Homo sapiens OX=9606 GN=PTPN18 PE=1 SV=2	0.001	4.644	2	1	1	1	460	50.5	8.25	3.1	1	protein metabolism;other metabolic processes;developmental processes;other biological processes	cytosol;nucleus;other cell component	other molecular function	Pf00102	26469	ENSG00000072135	PTPN18	B4E1E6; hsa:26469; Q53P42; Q99952	B cell receptor signaling pathway		Downregulation of ERBB2 signaling; Interleukin-37 signaling	3	0	0.789	0.0180479	88.2	111.8	4.11	5.75	54.7	50.5	53.2	85.3	87.8	82.1
FALSE	High	Master Protein	P53597	Succinate--CoA ligase [ADP/GDP-forming] subunit alpha, mitochondrial OS=Homo sapiens OX=9606 GN=SUCLG1 PE=1 SV=4	0	45.732	34	10	14	10	346	36.2	8.79	47.93	10	other metabolic processes	mitochondrion;other cell component	other molecular function	Pf00549, Pf02629	8802	ENSG00000163541	SUCLG1	hsa:8802; P53597; Q9BWB0; Q9UNP6	Amino acid metabolism; TCA cycle (aka Krebs or citric acid cycle)	Citrate cycle (TCA cycle); Propanoate metabolism; Metabolic pathways; Carbon metabolism	Citric acid cycle (TCA cycle)	7	0	0.79	0.000863606	88.2	111.8	0.65	0.88	994.2	983	990	1455	1657.8	1559.3
FALSE	High	Master Protein	Q96T60	Bifunctional polynucleotide phosphatase/kinase OS=Homo sapiens OX=9606 GN=PNKP PE=1 SV=1	0	53.353	28	11	12	11	521	57	8.46	41.64	11	DNA metabolism;other metabolic processes;stress response;other biological processes	mitochondrion;nucleus;other cell component	nucleic acid binding activity;kinase activity;other molecular function	Pf08645, Pf13671, Pf17913	11284	ENSG00000039650	PNKP	hsa:11284; Q96T60; Q9BUL2; Q9P1V2; Q9UKU8; Q9UNF8; Q9UNI0	Base excision repair; DNA repair pathways, full network		APEX1-Independent Resolution of AP Sites via the Single Nucleotide Replacement Pathway	3	0	0.79	0.00160769	88.3	111.7	1.2	0.82	774.1	774.3	759.1	1138.1	1294.6	1218.4
FALSE	High	Master Protein	Q9NXA8	NAD-dependent protein deacylase sirtuin-5, mitochondrial OS=Homo sapiens OX=9606 GN=SIRT5 PE=1 SV=2	0	15.845	15	4	5	4	310	33.9	8.47	18.29	4	cell organization and biogenesis;protein metabolism;other metabolic processes;other biological processes	cytosol;mitochondrion;nucleus	other molecular function	Pf02146	23408	ENSG00000124523	SIRT5	B4DFM4; B4DYJ5; F5H5Z9; hsa:23408; Q5T294; Q5T295; Q9NXA8; Q9Y6E6	NAD+ metabolism; NAD+ biosynthetic pathways; NAD metabolism in oncogene-induced senescence and mitochondrial dysfunction-associated senescence	Nicotinate and nicotinamide metabolism; Metabolic pathways	Transcriptional activation of mitochondrial biogenesis	6	0	0.79	0.00412344	88.3	111.7	1.39	0.59	295.1	303.9	299.2	442.6	493	468.6
FALSE	Medium	Master Protein	Q9Y6H3	Mitochondrial inner membrane protease ATP23 homolog OS=Homo sapiens OX=9606 GN=ATP23 PE=1 SV=3	0.02	1.477	2	1	1	1	246	28.1	8.03	2.78	1	cell organization and biogenesis;protein metabolism;DNA metabolism;other metabolic processes;stress response	plasma membrane;other membranes;cytosol;mitochondrion;nucleus;other cell component	kinase activity;other molecular function	Pf09768	91419	ENSG00000166896; ENSG00000262145	ATP23	hsa:91419; Q1RLM4; Q96E81; Q9Y6H3				0	0	0.79	0.0439206	88.3	111.7	5.24	5.8	259.6	241.2	235.5	319.9	397.5	379.6
FALSE	High	Master Protein	Q9BYM8	RanBP-type and C3HC4-type zinc finger-containing protein 1 OS=Homo sapiens OX=9606 GN=RBCK1 PE=1 SV=2	0	10.484	4	2	2	2	510	57.5	5.67	6.8	2	protein metabolism;other metabolic processes;signal transduction;other biological processes	cytosol;other cell component	other molecular function	Pf13445	10616	ENSG00000125826	RBCK1	hsa:10616; O95623; Q86SL2; Q96BS3; Q9BYM8; Q9BYM9		Necroptosis; NOD-like receptor signaling pathway; Shigellosis	Antigen processing: Ubiquitination & Proteasome degradation; Regulation of TNFR1 signaling; TNFR1-induced NFkappaB signaling pathway	6	0	0.79	0.0709521	88.3	111.7	0.2	6.24	152.1	151.8	151.9	200.3	251.3	239.1
FALSE	High	Master Protein	Q8WXA9	Splicing regulatory glutamine/lysine-rich protein 1 OS=Homo sapiens OX=9606 GN=SREK1 PE=1 SV=1	0	54.183	29	11	11	11	508	59.3	10.39	41.72	11	RNA metabolism OR transcription;other metabolic processes	nucleus		Pf00076	140890	ENSG00000153914	SREK1	A4FTW3; hsa:140890; Q2M1J0; Q86X37; Q8WXA9	mRNA processing			1	0	0.79	0.764995	88.3	111.7	2.16	29.2	2085.7	2168.7	2170.8	3333.9	2080.6	3414.8
FALSE	High	Master Protein	P15121	Aldo-keto reductase family 1 member B1 OS=Homo sapiens OX=9606 GN=AKR1B1 PE=1 SV=3	0	82.311	73	18	24	18	316	35.8	6.98	86.57	18	other metabolic processes;stress response;developmental processes;signal transduction;other biological processes	non-structural extracellular;cytosol;nucleus;other cytoplasmic organelle;other cell component	other molecular function	Pf00248	231	ENSG00000085662	AKR1B1	B2R8N3; hsa:231; P15121; Q5U031; Q6FGA4; Q6ICP2; Q9BS21; Q9UCI9	Eicosanoid metabolism via cyclooxygenases (COX); Polyol pathway; Metapathway biotransformation Phase I and II	Pentose and glucuronate interconversions; Fructose and mannose metabolism; Galactose metabolism; Glycerolipid metabolism; Folate biosynthesis; Metabolic pathways	Pregnenolone biosynthesis; Fructose biosynthesis	11	0	0.791	0.00692724	88.3	111.7	1.91	2.91	1659.4	1726.1	1686	2475.9	2862.2	2578.2
FALSE	High	Master Protein	P11182	Lipoamide acyltransferase component of branched-chain alpha-keto acid dehydrogenase complex, mitochondrial OS=Homo sapiens OX=9606 GN=DBT PE=1 SV=3	0	74.541	33	15	21	15	482	53.5	8.51	70.49	15		cytosol;cytoskeleton;mitochondrion;other cell component	other molecular function	Pf00198, Pf00364, Pf02817	1629	ENSG00000137992	DBT	B2R811; hsa:1629; P11182; Q5VVL8		Valine, leucine and isoleucine degradation; Propanoate metabolism; Metabolic pathways	Glyoxylate metabolism and glycine degradation; Branched-chain amino acid catabolism; RHOH GTPase cycle	6	0	0.791	0.0160567	88.3	111.7	0.19	2.29	1954.9	1962.2	1966.3	2881.1	3287.9	2999.5
FALSE	High	Master Protein	Q5VWZ2	Lysophospholipase-like protein 1 OS=Homo sapiens OX=9606 GN=LYPLAL1 PE=1 SV=3	0	31.75	43	9	10	9	237	26.3	7.84	32.62	9	protein metabolism;other metabolic processes	cytosol;other cell component	other molecular function	Pf02230	127018	ENSG00000143353	LYPLAL1	A8K677; hsa:127018; Q5VWZ2; Q5VWZ3; Q7Z4A3; Q96AV0				0	0	0.791	0.0171726	88.4	111.6	0.77	2.84	682.6	678.5	673.5	995.5	1124.7	1018.6
FALSE	High	Master Protein	Q8TCD5	5'(3')-deoxyribonucleotidase, cytosolic type OS=Homo sapiens OX=9606 GN=NT5C PE=1 SV=2	0	23.993	37	5	6	5	201	23.4	6.64	22.17	5	other metabolic processes	cytosol;nucleus;other cell component	other molecular function	Pf06941	30833	ENSG00000125458	NT5C	hsa:30833; Q8TCD5; Q96HS6; Q9NP82	Pyrimidine metabolism	Purine metabolism; Pyrimidine metabolism; Nicotinate and nicotinamide metabolism; Metabolic pathways	Purine catabolism; Pyrimidine catabolism	7	0	0.792	0.0014507	88.4	111.6	1.1	1.14	405.2	414.1	406.9	606.5	665.8	638.8
FALSE	High	Master Protein	P50583	Bis(5'-nucleosyl)-tetraphosphatase [asymmetrical] OS=Homo sapiens OX=9606 GN=NUDT2 PE=1 SV=3	0	12.611	21	3	4	3	147	16.8	5.35	13.47	3	other metabolic processes;stress response;other biological processes	mitochondrion	other molecular function	Pf00293	318	ENSG00000164978	NUDT2	D3DRM0; hsa:318; P50583; Q5T589		Purine metabolism; Pyrimidine metabolism; Metabolic pathways	Detoxification of Reactive Oxygen Species	4	0	0.792	0.00238307	88.4	111.6	1.69	1.34	194.1	199.5	200.8	292.5	321.4	314.7
FALSE	High	Master Protein	Q02218	2-oxoglutarate dehydrogenase, mitochondrial OS=Homo sapiens OX=9606 GN=OGDH PE=1 SV=3	0	204.608	44	40	45	34	1023	115.9	6.86	166.34	40	protein metabolism;other metabolic processes;developmental processes	other membranes;mitochondrion;nucleus;other cell component	other molecular function	Pf00676, Pf02779, Pf16078, Pf16870	4967	ENSG00000105953	OGDH	B4E2U9; D3DVL0; E9PBM1; hsa:4967; Q02218; Q96DD3; Q9UDX0	TCA cycle and deficiency of pyruvate dehydrogenase complex (PDHc); Amino acid metabolism; Thiamine metabolic pathways; Tryptophan metabolism; 7q11.23 copy number variation syndrome; TCA cycle (aka Krebs or citric acid cycle)	Citrate cycle (TCA cycle); Metabolic pathways; Carbon metabolism	Lysine catabolism; Glyoxylate metabolism and glycine degradation; Citric acid cycle (TCA cycle)	12	6	0.792	0.00249256	88.4	111.6	1.61	1.19	2606.9	2661.6	2578.2	3839.6	4214.3	4102.2
FALSE	High	Master Protein	O95825	Quinone oxidoreductase-like protein 1 OS=Homo sapiens OX=9606 GN=CRYZL1 PE=1 SV=2	0	46.182	35	8	9	8	349	38.7	5.78	36.43	8	other metabolic processes		other molecular function		9946	ENSG00000205758	CRYZL1	B2RDX1; B3KQ77; hsa:9946; O95825; Q96DY0; Q9NVY7				0	0	0.792	0.0185763	88.4	111.6	1.6	3.57	660	664.9	681.4	974.9	1093.7	981
FALSE	High	Master Protein	Q8TBZ6	tRNA methyltransferase 10 homolog A OS=Homo sapiens OX=9606 GN=TRMT10A PE=1 SV=1	0	21.484	17	4	4	4	339	39.7	7.65	15.32	4	RNA metabolism OR transcription;other metabolic processes	cytosol;cytoskeleton;mitochondrion;nucleus	nucleic acid binding activity;other molecular function	Pf01746	93587	ENSG00000145331	TRMT10A	B2R8X7; hsa:93587; Q8TBZ6; Q9Y2T9			tRNA modification in the nucleus and cytosol	1	0	0.792	0.0395147	88.4	111.6	5.22	1.64	191.1	195	211	287.5	312.7	306.2
FALSE	High	Master Protein	Q13423	NAD(P) transhydrogenase, mitochondrial OS=Homo sapiens OX=9606 GN=NNT PE=1 SV=3	0	171.767	40	40	45	40	1086	113.8	8.09	150.34	40	other metabolic processes;transport;other biological processes	other membranes;mitochondrion	transporter activity;other molecular function	Pf01262, Pf02233, Pf05222, Pf12769	23530	ENSG00000112992	NNT	hsa:23530; Q13423; Q16796; Q2TB60; Q8N3V4		Nicotinate and nicotinamide metabolism; Metabolic pathways	Citric acid cycle (TCA cycle)	3	0	0.793	0.0037885	88.5	111.5	0.93	1.68	3186.4	3241.9	3246	4745.5	5364	4958.7
FALSE	High	Master Protein	Q9H5H4	Zinc finger protein 768 OS=Homo sapiens OX=9606 GN=ZNF768 PE=1 SV=2	0	41.462	24	13	14	12	540	60.2	7.97	34.46	13	RNA metabolism OR transcription;other metabolic processes;other biological processes	nucleus	nucleic acid binding activity;other molecular function	Pf00096, Pf05001	79724	ENSG00000169957	ZNF768	hsa:79724; Q569L7; Q96CX4; Q9H5H4		Herpes simplex virus 1 infection		1	0	0.793	0.0167584	88.4	111.6	2.68	0.54	880.8	864.5	911.7	1288	1450	1394.4
FALSE	High	Master Protein	Q6ZNW5	GDP-D-glucose phosphorylase 1 OS=Homo sapiens OX=9606 GN=GDPGP1 PE=1 SV=2	0	12.199	15	3	3	3	385	42.3	6.47	8.83	3	other metabolic processes	other cell component	enzyme regulator activity;other molecular function		390637	ENSG00000183208	GDPGP1	hsa:390637; Q6ZNW5				0	0	0.793	0.0355994	88.5	111.5	5.37	7.9	20.6	22.1	19.9	29.9	33.9	36.8
FALSE	High	Master Protein	P35914	Hydroxymethylglutaryl-CoA lyase, mitochondrial OS=Homo sapiens OX=9606 GN=HMGCL PE=1 SV=2	0	38.69	33	9	11	9	325	34.3	8.54	34.87	9	cell organization and biogenesis;other metabolic processes;stress response;developmental processes;other biological processes	cytosol;mitochondrion;other cytoplasmic organelle;other cell component	other molecular function	Pf00682	3155	ENSG00000117305	HMGCL	B4DUP4; B7UCC6; D3Y5K7; hsa:3155; P35914; Q6IBC0; Q96FP8	Ketone bodies synthesis and degradation; Amino acid metabolism	Valine, leucine and isoleucine degradation; Butanoate metabolism; Metabolic pathways; Peroxisome	Peroxisomal protein import; Synthesis of Ketone Bodies	8	0	0.793	0.0395802	88.5	111.5	4.98	0.79	957.6	908.9	1004.5	1405.5	1554.9	1504.7
FALSE	High	Master Protein	Q9NXG2	THUMP domain-containing protein 1 OS=Homo sapiens OX=9606 GN=THUMPD1 PE=1 SV=2	0	73.114	39	17	20	17	353	39.3	7.88	64.66	17	RNA metabolism OR transcription;other metabolic processes	nucleus		Pf02926	55623	ENSG00000066654	THUMPD1	hsa:55623; Q9BWC3; Q9NXG2			rRNA modification in the nucleus and cytosol	1	0	0.794	0.00202105	88.5	111.5	1.5	1.29	1183.9	1218.9	1190.4	1744.7	1953.5	1825.8
FALSE	Medium	Master Protein	Q6ZMV7	Leucine-, glutamate- and lysine-rich protein 1 OS=Homo sapiens OX=9606 GN=LEKR1 PE=2 SV=2	0.033	1.124	2	1	2	1	388	45.1	6.68	0	1												0	0	0.794	0.00316692	88.5	111.5	2.04	1.61	447.9	450.6	434.1	663.9	721.5	702.9
FALSE	High	Master Protein	F8W038	Chromosome 17 open reading frame 49 OS=Homo sapiens OX=9606 GN=C17orf49 PE=1 SV=1	0	10.791	15	2	2	2	157	16.3	8.76	7.9	2		cytosol;nucleus				ENSG00000258315	C17orf49	F8W038				0	0	0.795	0.043487	88.6	111.4	7.2	7.03	39.9	39.5	44.9	65.5	65.5	62
FALSE	High	Master Protein	P52630	Signal transducer and activator of transcription 2 OS=Homo sapiens OX=9606 GN=STAT2 PE=1 SV=1	0	22.934	10	5	5	5	851	97.9	5.49	17.1	5	stress response;signal transduction;other biological processes	plasma membrane;other membranes;cytosol;nucleus;other cell component	nucleic acid binding activity;other molecular function	Pf00017, Pf01017, Pf02864, Pf02865, Pf12188	6773	ENSG00000170581	STAT2	B4DLC7; G3V2M6; hsa:6773; P52630; Q16430; Q16431; Q9UDL4	Type III interferon signaling; Adipogenesis; Chemokine signaling pathway; Immune response to tuberculosis; Non-genomic actions of 1,25 dihydroxyvitamin D3; IL-10 anti-inflammatory signaling pathway ; Overview of interferons-mediated signaling pathway; Measles virus infection; Hepatitis B infection; Type I interferon induction and signaling during SARS-CoV-2 infection; Host-pathogen interaction of…	Chemokine signaling pathway; Necroptosis; Osteoclast differentiation; NOD-like receptor signaling pathway; C-type lectin receptor signaling pathway; JAK-STAT signaling pathway; Hepatitis C; Hepatitis B; Measles; Influenza A; Human papillomavirus infection; Kaposi sarcoma-associated herpesvirus infection; Herpes simplex virus 1 infection; Epstein-Barr virus infection; Coronavirus disease; Pathways…	Potential therapeutics for SARS; Regulation of IFNA/IFNB signaling; Interleukin-20 family signaling	35	0	0.795	0.0469154	88.6	111.4	5.73	1.39	162.2	168.2	181.6	245.8	279.7	259.7
FALSE	High	Master Protein	P10768	S-formylglutathione hydrolase OS=Homo sapiens OX=9606 GN=ESD PE=1 SV=2	0	72.63	74	15	29	15	282	31.4	7.02	92.03	15	other metabolic processes	cytosol;ER/Golgi;other cell component	other molecular function	Pf00756	2098	ENSG00000139684	ESD	hsa:2098; P10768; Q5TBU8; Q5TBV0; Q5TBV2; Q9BVJ2	Phase I biotransformations, non P450	Metabolic pathways; Carbon metabolism	Glutathione conjugation	4	0	0.796	0.00235473	88.6	111.4	1.46	0.97	1571	1585.4	1618.9	2347.6	2594.8	2469.2
FALSE	High	Master Protein	Q9BSD7	Cancer-related nucleoside-triphosphatase OS=Homo sapiens OX=9606 GN=NTPCR PE=1 SV=1	0	59.946	71	12	20	12	190	20.7	9.54	61.29	12			other molecular function	Pf03266	84284	ENSG00000135778	NTPCR	hsa:84284; Q9BSD7		Purine metabolism; Thiamine metabolism; Metabolic pathways		3	0	0.796	0.00308797	88.6	111.4	1.55	0.89	1042.1	1057.3	1025.3	1545.1	1705.7	1631.3
FALSE	High	Master Protein	Q5TBP9	Protein LSM14 homolog B (Fragment) OS=Homo sapiens OX=9606 GN=LSM14B PE=1 SV=1	0	35.193	51	8	9	1	248	26.7	8.5	29.19	8				Pf09532		ENSG00000149657	LSM14B	Q5TBP9				0	0	0.796	0.19096	88.6	111.4	12.77	7.51	84.9	92.8	109	135.4	156.6	129.3
FALSE	High	Master Protein	O75387	Large neutral amino acids transporter small subunit 3 OS=Homo sapiens OX=9606 GN=SLC43A1 PE=1 SV=1	0	13.152	5	2	2	2	559	61.4	7.68	9.4	2	transport;other biological processes	plasma membrane;other membranes	transporter activity	Pf07690	8501	ENSG00000149150	SLC43A1	hsa:8501; O75387			Amino acid transport across the plasma membrane	1	0	0.797	0.00182032	88.7	111.3	1.26	0.89	156.6	160.7	159.9	232.8	259	251.7
FALSE	High	Master Protein	P55212	Caspase-6 OS=Homo sapiens OX=9606 GN=CASP6 PE=1 SV=2	0	20.662	19	5	5	4	293	33.3	6.93	16.74	5	protein metabolism;other biological processes	cytosol;nucleus;other cell component	other molecular function	Pf00656	839	ENSG00000138794	CASP6	hsa:839; P55212; Q9BQE7	Parkinson's disease pathway; Nanomaterial induced apoptosis; Apoptosis; Fas ligand pathway and stress induction of heat shock proteins; Apoptosis modulation by HSP70; Acute viral myocarditis	Apoptosis; Lipid and atherosclerosis	TP53 Regulates Transcription of Caspase Activators and Caspases; Caspase-mediated cleavage of cytoskeletal proteins; Breakdown of the nuclear lamina	12	0	0.797	0.00525966	88.7	111.3	2.6	2.46	251.6	240.7	251.8	366.7	413.8	377.5
FALSE	High	Master Protein	A0A0G2JL52	Valyl-tRNA synthetase OS=Homo sapiens OX=9606 GN=VARS2 PE=1 SV=1	0	44.183	14	12	12	12	1093	121.5	7.21	37.48	12	protein metabolism;RNA metabolism OR transcription;other metabolic processes	cytosol	other molecular function	Pf00133, Pf08264		ENSG00000206476; ENSG00000234032	VARS2	A0A0G2JL52; A0A1U9X994				0	0	0.797	0.00734112	88.7	111.3	1.08	2.28	693.5	680.4	691	1024.6	1128.7	1048.7
FALSE	High	Master Protein	P34949	Mannose-6-phosphate isomerase OS=Homo sapiens OX=9606 GN=MPI PE=1 SV=2	0	97.933	47	14	20	14	423	46.6	5.95	87.22	14	protein metabolism;other metabolic processes	cytosol	other molecular function	Pf01238, Pf20511, Pf20512	4351	ENSG00000178802	MPI	A8K8K9; hsa:4351; P34949; Q96AB0		Fructose and mannose metabolism; Amino sugar and nucleotide sugar metabolism; Metabolic pathways; Biosynthesis of cofactors; Biosynthesis of nucleotide sugars	Synthesis of GDP-mannose; Defective MPI causes MPI-CDG	7	0	0.797	0.00769214	88.7	111.3	2.79	1.74	963	928.3	914.3	1315.7	1517.6	1455.7
FALSE	High	Master Protein	Q7Z4H3	5'-deoxynucleotidase HDDC2 OS=Homo sapiens OX=9606 GN=HDDC2 PE=1 SV=1	0	77.724	73	14	15	14	204	23.4	5.49	59.64	14	other metabolic processes	other cell component	other molecular function	Pf13023	51020	ENSG00000111906	HDDC2	hsa:51020; Q5TDQ4; Q6NZ49; Q7Z4H3; Q9BTT2; Q9BV31; Q9Y3D1		Purine metabolism; Pyrimidine metabolism; Metabolic pathways		3	0	0.797	0.00804637	88.7	111.3	1.47	2.71	759.1	763.2	742.9	1123.2	1242.4	1141.3
FALSE	High	Master Protein	Q96GA7	Serine dehydratase-like OS=Homo sapiens OX=9606 GN=SDSL PE=1 SV=1	0	9.245	7	1	1	1	329	34.7	6.89	7.94	1	other metabolic processes	cytosol	other molecular function	Pf00291	113675	ENSG00000139410	SDSL	hsa:113675; Q96GA7	Clear cell renal cell carcinoma pathways	Glycine, serine and threonine metabolism; Cysteine and methionine metabolism; Valine, leucine and isoleucine biosynthesis; Metabolic pathways; Carbon metabolism; Biosynthesis of amino acids	Threonine catabolism	8	0	0.797	0.132057	88.7	111.3	6.6	13.26	26.6	29	30.4	36.6	47.4	51.2
FALSE	High	Master Protein	G3V4K3	Spermatogenesis-defective protein 39 homolog OS=Homo sapiens OX=9606 GN=VIPAS39 PE=1 SV=1	0	56.654	31	13	13	13	519	59.7	8.1	45.66	13	transport	other cytoplasmic organelle		Pf04840		ENSG00000151445	VIPAS39	G3V4K3				0	0	0.798	0.00967411	88.8	111.2	3.36	2.13	847.7	804.3	856.3	1235.7	1336	1324
FALSE	High	Master Protein	P54252	Ataxin-3 OS=Homo sapiens OX=9606 GN=ATXN3 PE=1 SV=5	0	11.126	18	4	4	4	361	41.2	4.78	12.16	4	cell-cell signaling;cell organization and biogenesis;protein metabolism;DNA metabolism;other metabolic processes;stress response;developmental processes;other biological processes	plasma membrane;other membranes;cytosol;mitochondrion;nucleus;other cell component	other molecular function	Pf02099, Pf02809, Pf16619	4287	ENSG00000066427	ATXN3	A7LFZ5; D6RDL9; E9PB63; hsa:4287; O15284; O15285; O15286; P54252; Q8N189; Q96TC3; Q96TC4; Q9H3N0		Protein processing in endoplasmic reticulum; Spinocerebellar ataxia; Pathways of neurodegeneration	FOXO-mediated transcription of oxidative stress, metabolic and neuronal genes; Josephin domain DUBs	5	0	0.798	0.0180944	88.8	111.2	3.14	5.04	171.2	180.1	182	262	311.8	269.4
FALSE	High	Master Protein	Q8NEU8	DCC-interacting protein 13-beta OS=Homo sapiens OX=9606 GN=APPL2 PE=1 SV=3	0	25.47	9	4	4	4	664	74.4	4.94	17.26	4	cell cycle OR cell proliferation;cell organization and biogenesis;other metabolic processes;stress response;transport;developmental processes;signal transduction;other biological processes	plasma membrane;other membranes;nucleus;other cytoplasmic organelle;other cell component	other molecular function	Pf00169, Pf00640, Pf16746	55198	ENSG00000136044	APPL2	B7Z411; B7Z4B0; F5GZG0; F8W1P5; hsa:55198; Q8N4R7; Q8NEU8; Q9NVL2				0	0	0.798	0.0195698	88.8	111.2	1.07	3.46	242.8	240.1	245.3	342.4	411.6	379.2
FALSE	Medium	Master Protein	H0YBY7	Ran-binding protein 17 (Fragment) OS=Homo sapiens OX=9606 GN=RANBP17 PE=1 SV=1	0.014	1.81	4	1	1	1	175	19.9	5.5	2.03	1	transport		other molecular function			ENSG00000204764	RANBP17	H0YBY7				0	0	0.798	0.13192	88.7	111.3	7.97	10.36	68.6	80.5	76.6	111.5	126.5	99.8
FALSE	High	Master Protein	A0A6Q8PGS2	Ganglioside-induced differentiation-associated protein 1 OS=Homo sapiens OX=9606 GN=GDAP1 PE=1 SV=1	0	42.879	29	8	8	8	384	44.2	8.51	30.15	8	other metabolic processes	other membranes		Pf13410, Pf13417		ENSG00000104381	GDAP1	A0A6Q8PGS2	Intracellular trafficking proteins involved in CMT neuropathy			1	0	0.799	0.00634669	88.8	111.2	2.81	2.1	722.7	690.2	689.6	1003.1	1121.5	1111.9
FALSE	Medium	Master Protein	O43854	EGF-like repeat and discoidin I-like domain-containing protein 3 OS=Homo sapiens OX=9606 GN=EDIL3 PE=1 SV=1	0.036	1.083	2	1	1	1	480	53.7	7.28	1.73	1	cell adhesion;other biological processes		signal transduction activity or receptor binding;other molecular function	Pf00008, Pf00754, Pf12661	10085	ENSG00000164176	EDIL3	B2R763; hsa:10085; O43854; O43855; Q5D094; Q8N610				0	0	0.799	0.010831	88.8	111.2	3.66	3.91	36.5	34.1	34.7	50.4	56.5	57.7
FALSE	High	Master Protein	P53370	Nucleoside diphosphate-linked moiety X motif 6 OS=Homo sapiens OX=9606 GN=NUDT6 PE=1 SV=2	0.001	5.002	3	1	1	1	316	35.7	8	3.4	1	other biological processes	mitochondrion;nucleus;other cell component	other molecular function	Pf00293, Pf18290	11162	ENSG00000170917	NUDT6	A8K756; hsa:11162; O95097; P53370; Q9UQD9				0	0	0.799	0.162787	88.9	111.1	11.78	5.07	66.4	67.2	81.5	97.6	106.5	112.1
FALSE	High	Master Protein	Q9NQ88	Fructose-2,6-bisphosphatase TIGAR OS=Homo sapiens OX=9606 GN=TIGAR PE=1 SV=1	0	47.319	41	9	9	9	270	30	7.69	38.37	9	other metabolic processes;stress response;developmental processes;other biological processes	other membranes;cytosol;mitochondrion;nucleus;other cell component	other molecular function	Pf00300	57103	ENSG00000078237	TIGAR	B2R840; hsa:57103; Q9NQ88	Metabolic reprogramming in colon cancer; p53 transcriptional gene network	Fructose and mannose metabolism; Metabolic pathways; Central carbon metabolism in cancer	TP53 Regulates Metabolic Genes	6	0	0.8	0.00480118	88.9	111.1	2.54	1.83	306.4	293.6	306.9	456.2	499.7	471.4
FALSE	High	Master Protein	P63279	SUMO-conjugating enzyme UBC9 OS=Homo sapiens OX=9606 GN=UBE2I PE=1 SV=1	0	59.246	76	10	14	10	158	18	8.66	54.67	10	cell cycle OR cell proliferation;cell organization and biogenesis;protein metabolism;other metabolic processes;other biological processes	cytosol;nucleus;other cell component	other molecular function	Pf00179	7329	ENSG00000103275	UBE2I	D3DU69; hsa:7329; P50550; P63279; Q15698; Q59GX1; Q86VB3	Androgen receptor signaling pathway; TGF-beta signaling pathway	Nucleocytoplasmic transport; NF-kappa B signaling pathway; Ubiquitin mediated proteolysis; MicroRNAs in cancer	SUMOylation of RNA binding proteins; Meiotic synapsis; SUMOylation of DNA damage response and repair proteins; Recruitment and ATM-mediated phosphorylation of repair and signaling proteins at DNA double strand breaks; Processing of DNA double-strand break ends; Formation of Incision Complex in GG-NER; SUMOylation of ubiquitinylation proteins; SUMOylation of SUMOylation proteins; SUMOylation of ch…	28	0	0.8	0.00520566	88.9	111.1	0.89	1.78	851	844.1	837.7	1194.9	1373.8	1325.3
FALSE	High	Master Protein	Q9NVE5	Ubiquitin carboxyl-terminal hydrolase 40 OS=Homo sapiens OX=9606 GN=USP40 PE=1 SV=3	0	12.115	3	3	3	3	1235	140	5.67	9.81	3	protein metabolism;other metabolic processes;other biological processes	cytosol;nucleus	other molecular function	Pf00443	55230	ENSG00000085982	USP40	hsa:55230; Q6NX38; Q70EL0; Q9NVE5				0	0	0.8	0.0117562	88.9	111.1	4.29	3.38	66.7	72.4	71.6	108.4	113.8	111.3
FALSE	High	Master Protein	Q9HCE5	N6-adenosine-methyltransferase non-catalytic subunit OS=Homo sapiens OX=9606 GN=METTL14 PE=1 SV=2	0	28.641	16	7	8	7	456	52.1	6.21	24.7	7	RNA metabolism OR transcription;other metabolic processes;developmental processes;other biological processes	nucleus;other cell component	nucleic acid binding activity;other molecular function	Pf05063	57721	ENSG00000145388	METTL14	A6NIG1; hsa:57721; Q969V2; Q9HCE5			Processing of Capped Intron-Containing Pre-mRNA	1	0	0.8	0.013482	88.9	111.1	1.36	3.08	496.6	510	499.2	746.2	812.6	751.5
FALSE	High	Master Protein	Q17R31	Putative deoxyribonuclease TATDN3 OS=Homo sapiens OX=9606 GN=TATDN3 PE=1 SV=1	0	14.791	14	3	3	3	274	30.3	7.15	10.77	3	other metabolic processes	nucleus	other molecular function	Pf01026	128387	ENSG00000203705	TATDN3	A6NGS3; B7Z1C1; B7Z978; B7ZLQ6; E9PJE5; E9PNH3; G3V151; hsa:128387; Q17R31; Q4G0L1				0	0	0.8	0.0206694	88.9	111.1	0.54	2.87	157	158.3	159	232.7	257.8	235.9
FALSE	High	Master Protein	A0A0A0MSK2	Protein PET100 homolog, mitochondrial OS=Homo sapiens OX=9606 GN=PET100 PE=1 SV=1	0.001	4.409	23	1	1	1	44	5.6	9.41	3.11	1						ENSG00000229833	PET100	A0A0A0MSK2	Mitochondrial complex IV assembly			1	0	0.8	0.0591113	88.9	111.1	6.2	6.61	58.9	66.5	61.2	88.8	102.8	86.3
FALSE	High	Master Protein	B7WPL9	Inositol hexakisphosphate and diphosphoinositol-pentakisphosphate kinase OS=Homo sapiens OX=9606 GN=PPIP5K1 PE=1 SV=1	0	30.6	6	7	7	1	1429	158.9	5.38	25.73	7	other metabolic processes	plasma membrane;other membranes;cytosol	kinase activity;other molecular function	Pf00328, Pf18086	9677	ENSG00000168781	PPIP5K1	B7WPL9				0	0	0.8	0.733075	88.9	111.1	21.33	13.95	19	20.7	28.1	23.4	33.9	32.2
FALSE	High	Master Protein	J3QS68	E3 ubiquitin-protein ligase RNF135 (Fragment) OS=Homo sapiens OX=9606 GN=RNF135 PE=1 SV=8	0	5.755	6	1	1	1	158	17.4	7.93	3.12	1			other molecular function	Pf15227		ENSG00000181481	RNF135	J3QS68				0	0	0.801	0.16688	89	111	10.8	7.79	97.7	84	79.9	121.7	142.5	116.7
FALSE	High	Master Protein	Q9NPH0	Lysophosphatidic acid phosphatase type 6 OS=Homo sapiens OX=9606 GN=ACP6 PE=1 SV=3	0	46.088	38	9	9	9	428	48.9	6.47	34.65	9	other metabolic processes;developmental processes	mitochondrion;other cell component	other molecular function	Pf00328	51205	ENSG00000162836	ACP6	hsa:51205; Q59G61; Q5T490; Q6IAQ3; Q7LG81; Q9NPH0; Q9UIG6; X5D289	1q21.1 copy number variation syndrome		Synthesis of PA	2	0	0.802	0.0101733	89	111	2.81	1.55	374.6	374.2	393.3	528.8	609.7	581.6
FALSE	High	Master Protein	F5GYT8	Methylcrotonoyl-CoA carboxylase subunit alpha, mitochondrial OS=Homo sapiens OX=9606 GN=MCCC1 PE=1 SV=2	0	29.671	15	7	7	7	575	64	6.9	24.4	7		mitochondrion	other molecular function	Pf00364, Pf02785, Pf02786		ENSG00000078070	MCCC1	F5GYT8	Amino acid metabolism			1	0	0.803	0.0076469	89.1	110.9	2.49	1.31	231.6	221.2	224	329.9	363.3	344.6
FALSE	High	Master Protein	E7EN73	Dyslexia-associated protein KIAA0319-like protein (Fragment) OS=Homo sapiens OX=9606 GN=KIAA0319L PE=1 SV=1	0	30.796	8	7	7	7	1026	113.2	5.99	22.24	7		other membranes;ER/Golgi;nucleus		Pf18911		ENSG00000142687	KIAA0319L	E7EN73				0	0	0.803	0.0174482	89.1	110.9	3.46	1.54	498	501.3	530.7	712.6	824.5	776.7
FALSE	High	Master Protein	Q6N063	2-oxoglutarate and iron-dependent oxygenase domain-containing protein 2 OS=Homo sapiens OX=9606 GN=OGFOD2 PE=1 SV=2	0	5.386	7	1	1	1	350	39	5.68	5.81	1			other molecular function		79676	ENSG00000111325	OGFOD2	B3KT24; hsa:79676; Q4KN13; Q6N023; Q6N063; Q9H8K6				0	0	0.803	0.0689077	89.1	110.9	3.84	8.63	18.6	17.5	17.4	25.3	31.8	25.7
FALSE	High	Master Protein	Q16134	Electron transfer flavoprotein-ubiquinone oxidoreductase, mitochondrial OS=Homo sapiens OX=9606 GN=ETFDH PE=1 SV=2	0	62.749	32	17	17	17	617	68.5	7.55	54.17	17	other metabolic processes;stress response	other membranes;mitochondrion	other molecular function	Pf01946, Pf05187	2110	ENSG00000171503	ETFDH	B4E3R9; hsa:2110; J3KND9; Q16134; Q7Z347	Riboflavin and CoQ disorders		Respiratory electron transport	2	0	0.805	0.00276913	89.2	110.8	1.67	1.28	1267.8	1238	1231.3	1784.9	1973.5	1933
FALSE	Low	Master Protein	K7EQU6	ATP synthase subunit alpha, mitochondrial OS=Homo sapiens OX=9606 GN=ATP5F1A PE=4 SV=1	0.059	0.892	8	1	1	1	78	9.4	10.7	2.01	1						ENSG00000152234	ATP5F1A	K7EQU6	7q11.23 copy number variation syndrome			1	0	0.805	0.010587	89.2	110.8	3.47	3.19	243.2	257.4	241.7	351.3	411.4	369.2
FALSE	High	Master Protein	O95298	NADH dehydrogenase [ubiquinone] 1 subunit C2 OS=Homo sapiens OX=9606 GN=NDUFC2 PE=1 SV=1	0	13.312	23	4	4	4	119	14.2	8.98	12.72	4	cell organization and biogenesis;other metabolic processes;transport	plasma membrane;other membranes;mitochondrion;other cytoplasmic organelle;other cell component	transporter activity	Pf06374	4718	ENSG00000151366	NDUFC2	E9PNU8; E9PRB2; hsa:4718; O95298; Q549M5; Q6FIH8; Q9UBJ9	Electron transport chain: OXPHOS system in mitochondria; Nonalcoholic fatty liver disease; Oxidative phosphorylation	Oxidative phosphorylation; Metabolic pathways; Thermogenesis; Retrograde endocannabinoid signaling; Non-alcoholic fatty liver disease; Alzheimer disease; Parkinson disease; Amyotrophic lateral sclerosis; Huntington disease; Prion disease; Pathways of neurodegeneration; Chemical carcinogenesis; Diabetic cardiomyopathy	Neutrophil degranulation; Complex I biogenesis	19	0	0.805	0.0157329	89.2	110.8	2.94	3.98	293.1	277.6	281.5	406.1	468.8	413.6
FALSE	High	Master Protein	O43414	ERI1 exoribonuclease 3 OS=Homo sapiens OX=9606 GN=ERI3 PE=1 SV=2	0	35.736	25	8	9	8	337	37.2	8.07	30.62	8	RNA metabolism OR transcription;other metabolic processes		other molecular function	Pf00929	79033	ENSG00000117419	ERI3	B1AK98; hsa:79033; O43414; Q5T2T7; Q5T2T9; Q5TG35; Q9BQA0; Q9UEB4				0	0	0.805	0.0205965	89.2	110.8	2.91	0.39	663.9	666.9	633.1	961.4	1075.6	1021.9
FALSE	High	Master Protein	E9PGZ1	Caldesmon OS=Homo sapiens OX=9606 GN=CALD1 PE=1 SV=1	0	105.019	47	22	22	2	536	61.7	6.11	82.16	22	other biological processes		cytoskeletal activity;other molecular function	Pf02029		ENSG00000122786	CALD1	E9PGZ1				0	0	0.805	0.0473821	89.2	110.8	2.93	6	87.6	93	89.9	132.9	145.4	126.8
FALSE	High	Master Protein	P17010	Zinc finger X-chromosomal protein OS=Homo sapiens OX=9606 GN=ZFX PE=2 SV=2	0	7.703	4	3	3	3	805	90.5	6.14	7.66	3	developmental processes;other biological processes	nucleus;other cell component	nucleic acid binding activity;other molecular function	Pf00096, Pf04704, Pf13909	7543	ENSG00000005889	ZFX	B9EG97; hsa:7543; O43668; P17010; Q8WYJ8	Hematopoietic stem cell gene regulation by GABP alpha/beta complex			1	0	0.805	0.0508167	89.2	110.8	7.73	6.11	214.5	233.5	200.2	332.7	330.7	332
FALSE	High	Master Protein	P51668	Ubiquitin-conjugating enzyme E2 D1 OS=Homo sapiens OX=9606 GN=UBE2D1 PE=1 SV=1	0	10.097	31	2	2	1	147	16.6	7.42	8.98	2	protein metabolism;other metabolic processes;other biological processes	cytosol;nucleus;other cell component	other molecular function	Pf00179	7321	ENSG00000072401	UBE2D1	A6NLF6; A8K786; hsa:7321; P51668	Proteasome degradation	Ubiquitin mediated proteolysis; Protein processing in endoplasmic reticulum; Shigellosis	Separation of Sister Chromatids; Cdc20:Phospho-APC/C mediated degradation of Cyclin A; Inactivation of APC/C via direct inhibition of the APC/C complex; APC-Cdc20 mediated degradation of Nek2A; Antigen processing: Ubiquitination & Proteasome degradation; Neddylation; Senescence-Associated Secretory Phenotype (SASP); FCERI mediated NF-kB activation; Downstream TCR signaling; Oxygen-dependent proli…	37	0	0.805	0.0627307	89.2	110.8	8.44	4.4	42	35.6	38.2	53.9	61.8	62.8
FALSE	High	Master Protein	Q04446	1,4-alpha-glucan-branching enzyme OS=Homo sapiens OX=9606 GN=GBE1 PE=1 SV=3	0	83.003	38	18	18	18	702	80.4	6.32	65.16	18	other metabolic processes;other biological processes	cytosol;other cell component	other molecular function	Pf00128, Pf02806, Pf02922	2632	ENSG00000114480	GBE1	B3KWV3; hsa:2632; Q04446; Q96EN0	Glycogen synthesis and degradation	Starch and sucrose metabolism; Metabolic pathways	Glycogen synthesis; Glycogen storage disease type IV (GBE1)	5	0	0.806	0.0315607	89.2	110.8	3.77	0.76	746.5	698.7	703.8	1018.9	1126.2	1086.4
FALSE	High	Master Protein	H3BRJ5	Uncharacterized protein OS=Homo sapiens OX=9606 PE=4 SV=1	0	12.397	4	3	3	3	948	108.6	7.17	10.32	3			other molecular function	Pf00643, Pf13445								0	0	0.806	0.173926	89.3	110.7	10.88	2.49	169.3	164	200	235.8	274	265.1
FALSE	High	Master Protein	Q9NVV5	Androgen-induced gene 1 protein OS=Homo sapiens OX=9606 GN=AIG1 PE=1 SV=3	0	10.224	9	3	4	3	238	27.4	7.17	5.01	3	other metabolic processes	plasma membrane;other membranes	other molecular function	Pf04750	51390	ENSG00000146416	AIG1	B4DPX2; C9J569; hsa:51390; Q5T2H2; Q6N047; Q7Z378; Q8TB14; Q9NVV5; Q9Y3A9; Q9Y5B4				0	0	0.807	0.000579277	89.3	110.7	0.6	0.67	362.6	365.2	360.9	520.7	586.5	565.1
FALSE	High	Master Protein	P32119	Peroxiredoxin-2 OS=Homo sapiens OX=9606 GN=PRDX2 PE=1 SV=5	0	109.678	78	19	55	18	198	21.9	5.97	168.04	19	cell cycle OR cell proliferation;other metabolic processes;stress response;developmental processes;other biological processes	cytosol;other cell component	other molecular function	Pf00578, Pf10417	7001	ENSG00000167815	PRDX2	A8K0C0; hsa:7001; P31945; P32118; P32119; P35701; Q6FHG4; Q92763; Q9UC23	Selenium micronutrient network; VEGFA-VEGFR2 signaling pathway		TP53 Regulates Metabolic Genes; Detoxification of Reactive Oxygen Species; Deregulated CDK5 triggers multiple neurodegenerative pathways in Alzheimer's disease models	5	0	0.807	0.00259292	89.3	110.7	0.88	1.43	3179.7	3205.8	3151	4585.1	5268.9	4905.6
FALSE	High	Master Protein	Q9GZT8	NIF3-like protein 1 OS=Homo sapiens OX=9606 GN=NIF3L1 PE=1 SV=2	0	40.254	25	9	10	9	377	41.9	6.65	32.64	9	developmental processes;other biological processes	mitochondrion;nucleus;other cell component	other molecular function	Pf01784	60491	ENSG00000196290	NIF3L1	hsa:60491; Q53TX4; Q6X735; Q9GZT8; Q9H2D2; Q9HC18				0	0	0.807	0.00488119	89.3	110.7	2.22	1.75	527.7	551.4	533.9	772.4	861.7	800.6
FALSE	High	Master Protein	O43488	Aflatoxin B1 aldehyde reductase member 2 OS=Homo sapiens OX=9606 GN=AKR7A2 PE=1 SV=3	0	46.693	31	12	17	12	359	39.6	7.17	38.95	12	other metabolic processes	cytosol;ER/Golgi	other molecular function	Pf00248	8574	ENSG00000053371	AKR7A2	hsa:8574; O43488; O75749; Q5TG63	Aflatoxin B1 metabolism; Metapathway biotransformation Phase I and II	Metabolism of xenobiotics by cytochrome P450	Aflatoxin activation and detoxification	4	0	0.807	0.00566495	89.3	110.7	2.31	1.49	1256.2	1233.2	1291.5	1775.5	2032.1	1958.3
FALSE	Medium	Master Protein	A0A0D9SFU4	Leucine-rich glioma-inactivated protein 1 OS=Homo sapiens OX=9606 GN=LGI1 PE=1 SV=1	0.04	1.037	2	1	1	1	533	61.1	8.32	2.33	1		non-structural extracellular		Pf03736, Pf13855		ENSG00000108231	LGI1	A0A0D9SFU4				0	0	0.807	0.0332288	89.3	110.7	5.29	5.83	52.2	50.5	47.1	67	81.5	80.5
FALSE	High	Master Protein	A0A087WYW7	Protein Hikeshi OS=Homo sapiens OX=9606 GN=HIKESHI PE=1 SV=1	0.002	3.509	7	1	1	1	131	14.4	9.19	3.21	1		nucleus		Pf05603		ENSG00000149196	HIKESHI	A0A087WYW7				0	0	0.807	0.106307	89.3	110.7	10.48	3.11	55.7	51	45.2	71.2	85	78.6
FALSE	High	Master Protein	Q99829	Copine-1 OS=Homo sapiens OX=9606 GN=CPNE1 PE=1 SV=1	0	73.317	40	18	23	18	537	59	5.83	72.54	18	cell organization and biogenesis;protein metabolism;other metabolic processes;transport;developmental processes;other biological processes	plasma membrane;other membranes;cytosol;nucleus;other cytoplasmic organelle;other cell component	transporter activity;other molecular function	Pf00168, Pf07002	8904	ENSG00000214078	CPNE1	E1P5Q4; hsa:8904; Q6IBL3; Q99829; Q9H243; Q9NTZ7			Neutrophil degranulation; Glycerophospholipid biosynthesis	2	0	0.808	0.00188519	89.4	110.6	0.42	0.84	1587.7	1600.9	1588.6	2315.3	2556.8	2448
FALSE	High	Master Protein	P08133	Annexin A6 OS=Homo sapiens OX=9606 GN=ANXA6 PE=1 SV=3	0	238.701	76	48	66	20	673	75.8	5.6	216.76	48	cell organization and biogenesis;stress response;transport;developmental processes;signal transduction;other biological processes	other membranes;mitochondrion;other cytoplasmic organelle;other cell component	transporter activity;cytoskeletal activity;other molecular function	Pf00191	309	ENSG00000197043	ANXA6	B7Z8A7; D3DQH4; E9PGK1; hsa:309; P08133; Q6ZT79	Calcium regulation in cardiac cells; Prostaglandin synthesis and regulation		Smooth Muscle Contraction	3	31	0.808	0.00261719	89.4	110.6	0.82	1.31	4437.5	4375.9	4393	6327.8	7085.4	6619
FALSE	High	Master Protein	F8WAN9	GMP reductase OS=Homo sapiens OX=9606 GN=GMPR2 PE=1 SV=1	0	39.006	32	10	11	10	349	38.2	8.47	36.79	10	other metabolic processes	other cell component	other molecular function	Pf00478		ENSG00000100938	GMPR2	F8WAN9				0	0	0.808	0.0246043	89.4	110.6	4.55	2.77	1180.7	1184.3	1279.5	1651.5	1958.4	1822.2
FALSE	High	Master Protein	A0A494C1M4	10-formyltetrahydrofolate dehydrogenase OS=Homo sapiens OX=9606 GN=ALDH1L2 PE=1 SV=1	0	135.041	44	32	37	32	932	102.8	6.57	118.97	32	other metabolic processes	other cell component	other molecular function	Pf00171, Pf00550, Pf00551, Pf02911		ENSG00000136010	ALDH1L2	A0A494C1M4				0	0	0.808	0.0425984	89.4	110.6	4.62	1.07	2386.6	2398.5	2591.8	3446.4	3903.3	3648.2
FALSE	High	Master Protein	P49321	Nuclear autoantigenic sperm protein OS=Homo sapiens OX=9606 GN=NASP PE=1 SV=2	0	325.751	78	56	147	42	788	85.2	4.3	519.76	56	cell cycle OR cell proliferation;cell organization and biogenesis;other metabolic processes;transport;developmental processes;other biological processes	nucleus;other cell component	other molecular function	Pf10516	4678	ENSG00000132780	NASP	A8K6H2; B4DQP3; D3DQ07; F5H3J2; hsa:4678; P49321; Q53GW5; Q5T622; Q5T625; Q96A69; Q9BTW2				0	16	0.809	0.0251754	89.5	110.5	3.74	1.36	7140	7137.7	7619.2	10263.8	11631.8	10810.8
FALSE	High	Master Protein	Q68DH5	G-protein coupled receptor-associated protein LMBRD2 OS=Homo sapiens OX=9606 GN=LMBRD2 PE=1 SV=1	0	11.123	5	2	2	2	695	81.1	7.5	9.23	2	signal transduction	plasma membrane;other membranes		Pf04791	92255	ENSG00000164187	LMBRD2	B3KRB6; hsa:92255; Q68DH5; Q9NTC7				0	0	0.809	0.0281134	89.4	110.6	4.44	3.77	179	178.6	193.1	257.6	270.4	275.7
FALSE	High	Master Protein	A0AVT1	Ubiquitin-like modifier-activating enzyme 6 OS=Homo sapiens OX=9606 GN=UBA6 PE=1 SV=1	0	161.245	44	38	44	38	1052	117.9	6.14	150.9	38	cell organization and biogenesis;protein metabolism;other metabolic processes;stress response;developmental processes;other biological processes	cytosol;nucleus;other cell component	other molecular function	Pf00899, Pf09358, Pf10585, Pf16190, Pf16191	55236	ENSG00000033178	UBA6	A0AVT1; A6N8M7; B2RAV3; hsa:55236; Q4W5K0; Q6UV21; Q86T78; Q86TC7; Q8N5T3; Q8N9E4; Q9H3T7; Q9NVC9		Ubiquitin mediated proteolysis	Synthesis of active ubiquitin: roles of E1 and E2 enzymes; Antigen processing: Ubiquitination & Proteasome degradation	3	0	0.81	0.000643104	89.5	110.5	0.51	0.64	3099.6	3133.6	3108.2	4478.7	4995	4736
FALSE	High	Master Protein	Q9H993	Damage-control phosphatase ARMT1 OS=Homo sapiens OX=9606 GN=ARMT1 PE=1 SV=1	0	72.813	33	13	16	13	441	51.1	5.76	60.41	13	protein metabolism;other metabolic processes;stress response;other biological processes		other molecular function	Pf01937	79624	ENSG00000146476	ARMT1	hsa:79624; Q96FC6; Q9H993; Q9UFY5				0	0	0.81	0.00160769	89.5	110.5	1.19	1.07	863.8	847.6	848	1215.6	1364.1	1326.5
FALSE	High	Master Protein	P23634	Plasma membrane calcium-transporting ATPase 4 OS=Homo sapiens OX=9606 GN=ATP2B4 PE=1 SV=2	0	116.573	23	22	27	11	1241	137.8	6.6	106.2	22	stress response;transport;developmental processes;other biological processes	plasma membrane;other membranes;cytoskeleton;other cell component	transporter activity;enzyme regulator activity;other molecular function	Pf00122, Pf00689, Pf00690, Pf00702, Pf12424, Pf13246	493	ENSG00000058668	ATP2B4	B1APW5; B1APW6; hsa:493; P23634; Q13450; Q13452; Q13455; Q16817; Q7Z3S1	Vitamin D-sensitive calcium signaling in depression	Calcium signaling pathway; cGMP-PKG signaling pathway; cAMP signaling pathway; Adrenergic signaling in cardiomyocytes; Aldosterone synthesis and secretion; Endocrine and other factor-regulated calcium reabsorption; Salivary secretion; Pancreatic secretion; Mineral absorption	Ion homeostasis; Ion transport by P-type ATPases; Reduction of cytosolic Ca++ levels	13	0	0.81	0.00266039	89.5	110.5	1.66	1.5	425.8	417.7	412.9	599	661.7	651
FALSE	High	Master Protein	Q9NVH6	Trimethyllysine dioxygenase, mitochondrial OS=Homo sapiens OX=9606 GN=TMLHE PE=1 SV=1	0	52.71	37	13	14	13	421	49.5	7.72	48.76	13	other metabolic processes;other biological processes	mitochondrion	other molecular function	Pf02668, Pf06155	55217	ENSG00000185973	TMLHE	A8K6M9; B4E3R3; hsa:55217; Q5TZB5; Q6IA90; Q8TBT0; Q9NVH6		Lysine degradation; Metabolic pathways	Carnitine synthesis	3	0	0.81	0.00620694	89.5	110.5	2.58	1.78	828.8	842.1	800.9	1204.5	1304.7	1274.5
FALSE	High	Master Protein	P21953	2-oxoisovalerate dehydrogenase subunit beta, mitochondrial OS=Homo sapiens OX=9606 GN=BCKDHB PE=1 SV=2	0	33.5	22	8	9	8	392	43.1	6.29	29.35	8	other metabolic processes;other biological processes	mitochondrion;nucleus	other molecular function	Pf02779, Pf02780	594	ENSG00000083123	BCKDHB	hsa:594; P21953; Q5T2J3; Q9BQL0		Valine, leucine and isoleucine degradation; Propanoate metabolism; Metabolic pathways	Branched-chain amino acid catabolism; Glyoxylate metabolism and glycine degradation	5	0	0.81	0.00738982	89.5	110.5	1.39	0.35	975.1	960.9	950.5	1385.1	1543.5	1476.2
FALSE	High	Master Protein	O00425	Insulin-like growth factor 2 mRNA-binding protein 3 OS=Homo sapiens OX=9606 GN=IGF2BP3 PE=1 SV=2	0	130.743	53	30	43	24	579	63.7	8.87	145.19	30	protein metabolism;other metabolic processes;transport;developmental processes;other biological processes	cytosol;nucleus;other cell component	nucleic acid binding activity;other molecular function	Pf00013, Pf00076	10643	ENSG00000136231	IGF2BP3	A0A4Z5; hsa:10643; O00425; Q63HM0; Q6MZZ2; Q86VB1			Insulin-like Growth Factor-2 mRNA Binding Proteins (IGF2BPs/IMPs/VICKZs) bind RNA	1	2	0.811	0.00261719	89.6	110.4	1.05	1.5	2564.5	2516.1	2535.5	3629.5	4148.2	3844.6
FALSE	High	Master Protein	Q86WA6	Valacyclovir hydrolase OS=Homo sapiens OX=9606 GN=BPHL PE=1 SV=1	0	35.726	38	9	13	9	291	32.5	9.14	40.96	9	other metabolic processes;other biological processes	other membranes;mitochondrion	other molecular function	Pf00561	670	ENSG00000137274	BPHL	hsa:670; Q00306; Q13855; Q3KP51; Q86WA6			Phase I - Functionalization of compounds	1	0	0.811	0.0088363	89.6	110.4	3.03	3.25	717.5	742.7	699.3	1006.6	1203.4	1101.8
FALSE	High	Master Protein	A0A590UJW0	DNA mismatch repair protein Msh3 OS=Homo sapiens OX=9606 GN=MSH3 PE=1 SV=1	0	96.584	26	20	22	20	1081	122.2	7.47	80.32	20	DNA metabolism;other metabolic processes;stress response		nucleic acid binding activity;other molecular function	Pf00488, Pf01624, Pf05188, Pf05192		ENSG00000113318	MSH3	A0A590UJW0	Chromosomal and microsatellite instability in colorectal cancer ; DNA repair pathways, full network			2	0	0.811	0.00942865	89.6	110.4	2.23	3.26	1077.4	1056.5	1032.5	1571.7	1696.5	1578.1
FALSE	High	Master Protein	Q8N3R3	T-cell activation inhibitor, mitochondrial OS=Homo sapiens OX=9606 GN=TCAIM PE=2 SV=2	0	8.61	4	1	1	1	496	57.9	8.69	4.01	1		mitochondrion		Pf14687, Pf14688	285343	ENSG00000179152	TCAIM	A8K9P1; hsa:285343; Q0P5T9; Q495R1; Q495R3; Q4G0M4; Q6GMU8; Q8N3R3				0	0	0.811	0.0375649	89.6	110.4	6.48	5.08	87.2	81.3	76.8	111.9	138.8	124.7
FALSE	Medium	Master Protein	P53674	Beta-crystallin B1 OS=Homo sapiens OX=9606 GN=CRYBB1 PE=1 SV=2	0.049	0.948	2	1	1	1	252	28	8.56	1.61	1	developmental processes;other biological processes		other molecular function	Pf00030	1414	ENSG00000100122	CRYBB1	hsa:1414; P53674				0	0	0.811	0.0974066	89.6	110.4	1.95	7.7	73.6	73.8	76.3	110.9	106.8	113.2
FALSE	High	Master Protein	A0A0A0MRS1	Zinc finger protein 33A OS=Homo sapiens OX=9606 GN=ZNF33A PE=1 SV=1	0	10.174	4	2	2	1	699	81.1	8.34	6.55	2				Pf00096	7581	ENSG00000189180	ZNF33A	A0A0A0MRS1				0	0	0.811	0.23069	89.6	110.4	11.65	12.61	44.7	41.8	35.5	61.5	54.3	64.1
FALSE	High	Master Protein	P05455	Lupus La protein OS=Homo sapiens OX=9606 GN=SSB PE=1 SV=2	0	265.291	75	52	127	52	408	46.8	7.12	372.34	52	RNA metabolism OR transcription;other metabolic processes;transport;other biological processes	nucleus;other cell component	nucleic acid binding activity	Pf00076, Pf05383, Pf08777	6741	ENSG00000138385	SSB	hsa:6741; P05455; Q15367; Q53XJ4		Systemic lupus erythematosus	RNA Polymerase III Abortive And Retractive Initiation; RNA Polymerase III Transcription Termination	3	0	0.812	0.00184722	89.6	110.4	1.29	1.23	7222.1	7323.3	7424.7	10330	11876.5	11212.5
FALSE	High	Master Protein	Q96IV0	Peptide-N(4)-(N-acetyl-beta-glucosaminyl)asparagine amidase OS=Homo sapiens OX=9606 GN=NGLY1 PE=1 SV=1	0	52.473	22	12	12	11	654	74.3	6.89	41.87	12	protein metabolism;other metabolic processes;stress response;other biological processes	cytosol;nucleus;other cell component	other molecular function	Pf01841, Pf04721, Pf09409	55768	ENSG00000151092	NGLY1	B4DJE9; hsa:55768; Q59FB1; Q6PJD8; Q96IV0; Q9BVR8; Q9NR70		Protein processing in endoplasmic reticulum	N-glycan trimming in the ER and Calnexin/Calreticulin cycle	2	1	0.812	0.00197532	89.6	110.4	1.13	1.36	912.6	894.1	901.2	1265.8	1458.4	1380.5
FALSE	High	Master Protein	P36871	Phosphoglucomutase-1 OS=Homo sapiens OX=9606 GN=PGM1 PE=1 SV=3	0	178.238	71	37	49	37	562	61.4	6.76	160.58	37	other metabolic processes	non-structural extracellular;cytosol;other cell component	other molecular function	Pf02878, Pf02879, Pf02880	5236	ENSG00000079739	PGM1	B2R5N9; B4DPV0; hsa:5236; P36871; Q16105; Q16106; Q5BKZ9; Q6NW22; Q86U74; Q96J40; Q9NTY4	Ectoderm differentiation; Clear cell renal cell carcinoma pathways; Glycogen synthesis and degradation; Glucuronidation	Glycolysis / Gluconeogenesis; Pentose phosphate pathway; Galactose metabolism; Purine metabolism; Starch and sucrose metabolism; Amino sugar and nucleotide sugar metabolism; Metabolic pathways; Biosynthesis of nucleotide sugars	Neutrophil degranulation; Glycogen synthesis; Defective PGM1 causes PGM1-CDG	15	0	0.812	0.00567273	89.6	110.4	1.13	2.02	2892.4	2838	2845.8	3999.2	4671.2	4360.6
FALSE	High	Master Protein	E9PSH4	Repressor of RNA polymerase III transcription MAF1 OS=Homo sapiens OX=9606 GN=MAF1 PE=1 SV=1	0	6.809	8	3	3	3	286	32	4.73	7.75	3	other biological processes	nucleus;other cell component		Pf09174		ENSG00000179632	MAF1	E9PSH4				0	0	0.812	0.0100078	89.6	110.4	3.1	1.8	407.2	396.6	422	583.4	674.2	623.2
FALSE	High	Master Protein	O43314	Inositol hexakisphosphate and diphosphoinositol-pentakisphosphate kinase 2 OS=Homo sapiens OX=9606 GN=PPIP5K2 PE=1 SV=3	0	66.056	17	17	17	11	1243	140.3	8.22	54.36	17	other metabolic processes;other biological processes	cytosol	kinase activity;other molecular function	Pf00328, Pf18086	23262	ENSG00000145725	PPIP5K2	A1NI53; A6NGS8; hsa:23262; O43314; Q8TB50		Phosphatidylinositol signaling system	Synthesis of pyrophosphates in the cytosol	2	6	0.813	0.00151278	89.7	110.3	0.98	0.71	1057.4	1068.4	1080.3	1514.4	1723.2	1634.7
FALSE	High	Master Protein	Q6NUK1	Calcium-binding mitochondrial carrier protein SCaMC-1 OS=Homo sapiens OX=9606 GN=SLC25A24 PE=1 SV=2	0	80.545	35	20	26	20	477	53.3	6.33	85.83	20	stress response;transport;other biological processes	other membranes;mitochondrion	transporter activity;other molecular function	Pf00153, Pf13499	29957	ENSG00000085491; ENSG00000284468	SLC25A24	B7ZAI9; hsa:29957; Q5T331; Q5T485; Q6NUK1; Q6PJJ9; Q705K4; Q9P129				0	0	0.813	0.00154495	89.7	110.3	0.48	0.8	2109.5	2117.5	2098.7	3016.7	3399.3	3195.7
FALSE	High	Master Protein	Q8IZ83	Aldehyde dehydrogenase family 16 member A1 OS=Homo sapiens OX=9606 GN=ALDH16A1 PE=1 SV=2	0	64.817	22	13	15	13	802	85.1	6.79	53.39	13			other molecular function	Pf00171	126133	ENSG00000161618	ALDH16A1	B4DLQ1; C9JBH6; hsa:126133; Q86YF0; Q8IYL4; Q8IZ83; Q8TEI8				0	0	0.813	0.00318946	89.7	110.3	1.71	1.93	710.2	691.4	713.3	1000.1	1140.3	1113.2
FALSE	High	Master Protein	P09960	Leukotriene A-4 hydrolase OS=Homo sapiens OX=9606 GN=LTA4H PE=1 SV=2	0	185.644	58	36	58	36	611	69.2	6.18	202.32	36	protein metabolism;other metabolic processes	non-structural extracellular;cytosol;nucleus;other cell component	other molecular function	Pf01433, Pf09127, Pf17900	4048	ENSG00000111144	LTA4H	B4DNQ9; F8VV40; hsa:4048; P09960; Q6IAT6; Q9UCT7	Eicosanoid synthesis; Eicosanoid metabolism via lipooxygenases (LOX); Prostaglandin and leukotriene metabolism in senescence	Arachidonic acid metabolism; Metabolic pathways	Neutrophil degranulation; Biosynthesis of protectins; Synthesis of Leukotrienes (LT) and Eoxins (EX); Biosynthesis of D-series resolvins; Biosynthesis of E-series 18(S)-resolvins; Biosynthesis of aspirin-triggered D-series resolvins; Biosynthesis of E-series 18(R)-resolvins	12	0	0.813	0.0117673	89.7	110.3	0.8	2.45	3636	3591.5	3641.5	5201.2	6075.7	5552.7
FALSE	High	Master Protein	E9PH99	E3 SUMO-protein ligase ZNF451 OS=Homo sapiens OX=9606 GN=ZNF451 PE=1 SV=1	0	26.109	7	6	7	6	1041	119.3	7.27	26.14	6				Pf18479		ENSG00000112200	ZNF451	E9PH99				0	0	0.813	0.0175729	89.7	110.3	2.21	3.56	457.4	475.2	456.9	660.2	693.2	700.9
FALSE	High	Master Protein	Q92831	Histone acetyltransferase KAT2B OS=Homo sapiens OX=9606 GN=KAT2B PE=1 SV=3	0	15.977	5	6	6	1	832	93	9.01	16.07	6	cell cycle OR cell proliferation;cell organization and biogenesis;protein metabolism;other metabolic processes;developmental processes;other biological processes	cytosol;cytoskeleton;nucleus;other cell component	enzyme regulator activity;nucleic acid binding activity;other molecular function	Pf00439, Pf00583, Pf06466	8850	ENSG00000114166	KAT2B	hsa:8850; Q6NSK1; Q92831	Androgen receptor signaling pathway; Notch signaling; Nuclear receptors meta-pathway; Ethanol effects on histone modifications; PTF1A related regulatory pathway; Overlap between signal transduction pathways contributing to LMNA laminopathies; 15q13.3 copy number variation syndrome; CCL18 signaling pathway	Notch signaling pathway; Thyroid hormone signaling pathway; Human T-cell leukemia virus 1 infection; Viral carcinogenesis	HATs acetylate histones; Estrogen-dependent gene expression; Constitutive Signaling by NOTCH1 PEST Domain Mutants; Constitutive Signaling by NOTCH1 HD+PEST Domain Mutants; B-WICH complex positively regulates rRNA expression; Metalloprotease DUBs; Pre-NOTCH Transcription and Translation; RUNX1 regulates genes involved in megakaryocyte differentiation and platelet function; RNA Polymerase I Transcr…	30	0	0.813	0.0699585	89.7	110.3	6.68	9.44	54.3	52.8	59.9	75.6	100.7	83.2
FALSE	High	Master Protein	Q5TAW7	Calcium-binding protein 39-like (Fragment) OS=Homo sapiens OX=9606 GN=CAB39L PE=1 SV=1	0	7.314	10	3	3	1	280	32.4	7.49	7.96	3				Pf08569		ENSG00000102547	CAB39L	Q5TAW7	Focal adhesion: PI3K-Akt-mTOR-signaling pathway			1	0	0.813	0.0839334	89.7	110.3	7.49	1.68	68	64.7	74.9	97.3	110.8	102.3
FALSE	High	Master Protein	Q9Y548	Protein YIPF1 OS=Homo sapiens OX=9606 GN=YIPF1 PE=1 SV=1	0.001	4.551	8	1	1	1	306	34.3	5.31	3.51	1	transport	plasma membrane;other membranes;ER/Golgi;nucleus;other cytoplasmic organelle	other molecular function	Pf04893	54432	ENSG00000058799	YIPF1	B2RCM7; D3DQ40; hsa:54432; Q9NWJ1; Q9Y548				0	0	0.813	0.18511	89.7	110.3	11.85	2.84	44.5	53.1	42.7	66.2	70.3	68.2
FALSE	High	Master Protein	Q9NQX4	Unconventional myosin-Vc OS=Homo sapiens OX=9606 GN=MYO5C PE=1 SV=2	0	16.347	2	4	4	1	1742	202.7	7.71	10.93	4	cell organization and biogenesis;transport	cytoskeleton;other cell component	cytoskeletal activity;other molecular function	Pf00063, Pf00612, Pf01843	55930	ENSG00000128833	MYO5C	hsa:55930; Q6P1W8; Q9NQX4		Pathogenic Escherichia coli infection		1	0	0.813	0.305807	89.7	110.3	13.71	4.36	43.3	44.8	55.4	64	67.3	69.9
FALSE	High	Master Protein	Q13232	Nucleoside diphosphate kinase 3 OS=Homo sapiens OX=9606 GN=NME3 PE=1 SV=2	0	15.042	29	5	5	5	169	19	7.84	14.88	5	other metabolic processes;other biological processes	cytosol	kinase activity;other molecular function	Pf00334	4832	ENSG00000103024	NME3	hsa:4832; Q13232; Q9BWH4	Pyrimidine metabolism	Purine metabolism; Pyrimidine metabolism; Drug metabolism; Metabolic pathways; Biosynthesis of cofactors	Interconversion of nucleotide di- and triphosphates	7	0	0.814	0.00765703	89.7	110.3	2.33	1.26	286.2	275.3	275.6	393.1	449.2	418.7
FALSE	High	Master Protein	Q9H4G4	Golgi-associated plant pathogenesis-related protein 1 OS=Homo sapiens OX=9606 GN=GLIPR2 PE=1 SV=3	0	9.009	12	2	2	2	154	17.2	9.41	5.77	2	other biological processes	non-structural extracellular;other membranes;ER/Golgi	other molecular function	Pf00188	152007	ENSG00000122694	GLIPR2	hsa:152007; Q5VZR1; Q8N2S6; Q8WWC9; Q8WX36; Q9H4G4				0	0	0.814	0.0142213	89.7	110.3	2.69	4.04	125.4	132.5	128.3	194.1	201.7	196.1
FALSE	High	Master Protein	Q6DKK2	Tetratricopeptide repeat protein 19, mitochondrial OS=Homo sapiens OX=9606 GN=TTC19 PE=1 SV=4	0	44.185	26	10	11	10	380	42.4	5.77	35.67	10	cell cycle OR cell proliferation;cell organization and biogenesis	other membranes;cytoskeleton;mitochondrion;other cell component		Pf13374, Pf13424	54902	ENSG00000011295	TTC19	A8MZ52; B3KP62; B4DN65; hsa:54902; Q2M248; Q6DKK2; Q7L3U8; Q9H6G3; Q9NXB2	Mitochondrial complex III assembly			1	0	0.814	0.019568	89.7	110.3	0.58	2.69	744.8	737.5	741.9	1025.7	1214.3	1133.3
FALSE	High	Master Protein	P14550	Aldo-keto reductase family 1 member A1 OS=Homo sapiens OX=9606 GN=AKR1A1 PE=1 SV=3	0	83.086	74	19	21	19	325	36.6	6.79	67.79	19	other metabolic processes;other biological processes	plasma membrane;other membranes;cytosol;other cell component	other molecular function	Pf00248	10327	ENSG00000117448	AKR1A1	A8KAL8; D3DQ04; hsa:10327; P14550; Q6IAZ4	Benzo(a)pyrene metabolism; Metapathway biotransformation Phase I and II	Glycolysis / Gluconeogenesis; Pentose and glucuronate interconversions; Ascorbate and aldarate metabolism; Glycerolipid metabolism; Pyruvate metabolism; Metabolic pathways; Biosynthesis of cofactors; Chemical carcinogenesis	Glutathione conjugation; Formation of xylulose-5-phosphate	12	0	0.814	0.0213216	89.7	110.3	0.19	2.77	1162	1163	1167.5	1660.5	1949.1	1770.9
FALSE	High	Master Protein	H0YBI6	Thioredoxin-disulfide reductase OS=Homo sapiens OX=9606 GN=TXNRD3 PE=1 SV=3	0.002	3.48	3	2	2	2	607	66.5	8.28	4.77	2	other biological processes	cytosol;nucleus	other molecular function	Pf00462, Pf02852, Pf07992		ENSG00000197763	TXNRD3	H0YBI6	Nuclear receptors meta-pathway; NRF2 pathway			2	0	0.814	0.0395802	89.7	110.3	2.4	6.12	82.1	84.4	86.3	116.7	135.1	140.5
FALSE	High	Master Protein	J3KNW5	Clusterin-associated protein 1 OS=Homo sapiens OX=9606 GN=CLUAP1 PE=1 SV=1	0	12.685	8	3	3	3	432	50.1	4.84	11.04	3	cell organization and biogenesis	nucleus;other cell component		Pf10234	23059	ENSG00000103351	CLUAP1	J3KNW5	Ciliary landscape; Genes related to primary cilium development (based on CRISPR); Ciliopathies			3	0	0.814	0.0408018	89.7	110.3	1.6	4.6	202.7	209.4	204.8	292.2	303.8	315.7
FALSE	High	Master Protein	Q8TBP6	Solute carrier family 25 member 40 OS=Homo sapiens OX=9606 GN=SLC25A40 PE=1 SV=1	0	5.858	4	1	1	1	338	38.1	9.35	4.07	1	transport	other membranes;mitochondrion		Pf00153	55972	ENSG00000075303	SLC25A40	A8K483; D6W5P6; hsa:55972; Q53GB1; Q8TBP6; Q9UHR1				0	0	0.814	0.113668	89.7	110.3	8.76	5	59.9	67.7	57.3	79.3	97.9	91.7
FALSE	High	Master Protein	Q8IYB7	DIS3-like exonuclease 2 OS=Homo sapiens OX=9606 GN=DIS3L2 PE=1 SV=4	0	72.371	20	14	15	14	885	99.2	6.1	50.96	14	cell cycle OR cell proliferation;cell organization and biogenesis;RNA metabolism OR transcription;other metabolic processes;other biological processes	other cell component	nucleic acid binding activity;other molecular function	Pf00773, Pf17216, Pf17849, Pf17877	129563	ENSG00000144535	DIS3L2	hsa:129563; Q53S79; Q580W6; Q5XKH0; Q69YG5; Q6AW99; Q7Z4T6; Q8IYB7; Q8N9K9				0	0	0.815	0.00200235	89.8	110.2	1.17	0.74	817.3	835.4	835.9	1203	1335	1270.6
FALSE	High	Master Protein	Q709F0	Acyl-CoA dehydrogenase family member 11 OS=Homo sapiens OX=9606 GN=ACAD11 PE=1 SV=3	0	76.183	28	19	21	19	780	87.2	8.02	72.82	19	other metabolic processes	other membranes;mitochondrion;nucleus;other cytoplasmic organelle	other molecular function	Pf00441, Pf01636, Pf02770, Pf02771	84129	ENSG00000240303	ACAD11	hsa:84129; Q08AF0; Q658N9; Q658Y2; Q6ZND2; Q709F0; Q8WUT6; Q9H9R3	p53 transcriptional gene network		Mitochondrial Fatty Acid Beta-Oxidation	2	0	0.815	0.00437391	89.8	110.2	1.79	2.1	1617.4	1637.2	1581.3	2322.2	2589.8	2392
FALSE	High	Master Protein	G3V5T0	Maleylacetoacetate isomerase OS=Homo sapiens OX=9606 GN=GSTZ1 PE=1 SV=1	0	24.688	37	7	7	7	202	22.6	7.69	22.71	7	other metabolic processes	other cell component	other molecular function	Pf02798, Pf14497		ENSG00000100577	GSTZ1	G3V5T0	Metapathway biotransformation Phase I and II			1	0	0.815	0.0117351	89.8	110.2	3.27	3.71	349.6	367.9	346.1	499.2	595.2	532
FALSE	High	Master Protein	Q8NBM8	Prenylcysteine oxidase-like OS=Homo sapiens OX=9606 GN=PCYOX1L PE=1 SV=2	0	11.198	6	3	5	3	494	54.6	7.31	15.8	3	protein metabolism;other metabolic processes	non-structural extracellular;other cell component	other molecular function	Pf07156, Pf13450	78991	ENSG00000145882	PCYOX1L	hsa:78991; Q7Z4S2; Q8NBM8; Q8NCY5; Q8NF69; Q9BTE8; Q9BWS3			Platelet degranulation	1	0	0.815	0.0158936	89.8	110.2	1.57	3.58	391.4	381.6	392.3	558.8	615	629.1
FALSE	High	Master Protein	Q5JR59	Microtubule-associated tumor suppressor candidate 2 OS=Homo sapiens OX=9606 GN=MTUS2 PE=1 SV=3	0.002	3.289	1	1	1	1	1369	150.1	6.68	3.46	1		cytoskeleton;nucleus;other cell component	cytoskeletal activity;other molecular function		23281	ENSG00000132938	MTUS2	A7E292; B4DF81; hsa:23281; O94872; Q08E97; Q5JQR3; Q5JR59; Q8N5E2				0	0	0.815	0.0250674	89.8	110.2	2.18	4.95	185.8	180	187.6	265.3	319.6	277.8
FALSE	High	Master Protein	P17026	Zinc finger protein 22 OS=Homo sapiens OX=9606 GN=ZNF22 PE=1 SV=3	0	22.833	29	7	9	4	224	25.9	10.04	21.03	7	developmental processes;other biological processes	nucleus	nucleic acid binding activity;other molecular function	Pf00096	7570	ENSG00000165512	ZNF22	hsa:7570; P17026; Q5T741; Q96FM4				0	1	0.815	0.0304563	89.8	110.2	1.7	4.27	387.5	382.5	375.3	554	572.8	583.7
FALSE	High	Master Protein	Q9UEE9	Craniofacial development protein 1 OS=Homo sapiens OX=9606 GN=CFDP1 PE=1 SV=1	0	38.028	38	10	11	10	299	33.6	4.81	34.21	10	cell adhesion;other biological processes	other cell component		Pf07572	10428	ENSG00000153774	CFDP1	hsa:10428; O00393; O00404; Q9UEE9; Q9UEF0; Q9UEF1; Q9UEF8				0	0	0.816	0.00831508	89.9	110.1	2.04	0.88	1305.6	1273.6	1257	1814.4	2033	1912.8
FALSE	High	Master Protein	Q8NFI3	Cytosolic endo-beta-N-acetylglucosaminidase OS=Homo sapiens OX=9606 GN=ENGASE PE=1 SV=1	0.001	3.708	4	2	2	2	743	83.9	6.79	4.3	2	protein metabolism;other metabolic processes;other biological processes	cytosol	other molecular function	Pf03644	64772	ENSG00000167280	ENGASE	hsa:64772; Q659F0; Q8NFI3; Q8TB86; Q9H6U4		Other glycan degradation	N-glycan trimming in the ER and Calnexin/Calreticulin cycle	2	0	0.816	0.0261972	89.9	110.1	5.62	5.8	22.3	24.8	24.5	33.3	39.1	40
FALSE	High	Master Protein	P03905	NADH-ubiquinone oxidoreductase chain 4 OS=Homo sapiens OX=9606 GN=MT-ND4 PE=1 SV=1	0.001	4.871	4	2	2	2	459	51.5	9.35	3.9	2	cell organization and biogenesis;other metabolic processes;stress response;transport;developmental processes;other biological processes	other membranes;mitochondrion	transporter activity;other molecular function	Pf00361, Pf01059	4538	ENSG00000198886	MT-ND4	hsa:4538; P03905; Q6RL39; Q6RQN9; Q8HNR8	Electron transport chain: OXPHOS system in mitochondria; Oxidative phosphorylation	Oxidative phosphorylation; Metabolic pathways; Thermogenesis; Retrograde endocannabinoid signaling; Alzheimer disease; Parkinson disease; Amyotrophic lateral sclerosis; Huntington disease; Prion disease; Pathways of neurodegeneration; Chemical carcinogenesis; Diabetic cardiomyopathy	Complex I biogenesis	16	0	0.816	0.035506	89.9	110.1	5.34	3.11	103.3	93	98	139.4	156.8	141.6
FALSE	High	Master Protein	Q9NQ29	Putative RNA-binding protein Luc7-like 1 OS=Homo sapiens OX=9606 GN=LUC7L PE=1 SV=1	0	74.111	45	17	23	10	371	43.7	9.92	77.06	17	cell organization and biogenesis;RNA metabolism OR transcription;other metabolic processes	nucleus	nucleic acid binding activity;other molecular function	Pf03194	55692	ENSG00000007392	LUC7L	B8ZZ13; hsa:55692; Q96S32; Q9NPH4; Q9NQ29	VEGFA-VEGFR2 signaling pathway			1	0	0.817	0.0057371	89.9	110.1	2.26	2.45	923.5	885.1	898.4	1276.6	1476.2	1342.9
FALSE	High	Master Protein	Q9H2D6	TRIO and F-actin-binding protein OS=Homo sapiens OX=9606 GN=TRIOBP PE=1 SV=3	0	8.517	1	3	3	3	2365	261.2	8.48	5.98	3	cell cycle OR cell proliferation;cell organization and biogenesis;protein metabolism;other metabolic processes;developmental processes;other biological processes	cytoskeleton;nucleus;other cell component	cytoskeletal activity;other molecular function	Pf00169	11078	ENSG00000100106	TRIOBP	B1AHD4; B1AHD7; F2Z2W0; F8W6V6; hsa:11078; O94797; Q2PZW8; Q2Q3Z9; Q2Q400; Q5R3M6; Q96DW1; Q9BT77; Q9BTL7; Q9BY98; Q9H2D6; Q9Y3L4				0	0	0.817	0.0206694	89.9	110.1	3.25	4.22	314.6	326.8	306.4	457.2	472.6	479.7
FALSE	High	Master Protein	C9JRD2	DnaJ homolog subfamily B member 2 (Fragment) OS=Homo sapiens OX=9606 GN=DNAJB2 PE=1 SV=1	0	9.098	11	2	2	2	228	25.4	5.73	5.26	2	other biological processes	other membranes;nucleus	other molecular function	Pf00226		ENSG00000135924	DNAJB2	C9JRD2				0	0	0.817	0.0721906	89.9	110.1	2.13	9.41	149.3	154.8	155.6	257.3	245.5	235.8
FALSE	High	Master Protein	O43252	Bifunctional 3'-phosphoadenosine 5'-phosphosulfate synthase 1 OS=Homo sapiens OX=9606 GN=PAPSS1 PE=1 SV=2	0	106.361	44	20	23	19	624	70.8	6.86	84.86	20	other metabolic processes;developmental processes	cytosol	kinase activity;other molecular function	Pf01583, Pf01747, Pf14306	9061	ENSG00000138801	PAPSS1	hsa:9061; O43252; O43841; O75332; Q6IAX6; Q96FB1; Q96TF4; Q9P1P9; Q9UE98	Sulfation biotransformation reaction	Purine metabolism; Selenocompound metabolism; Sulfur metabolism; Metabolic pathways	Signaling by BRAF and RAF1 fusions; Transport and synthesis of PAPS; Metabolism of ingested H2SeO4 and H2SeO3 into H2Se	8	1	0.818	0.00475212	90	110	1.66	0.88	1496.7	1521	1471.6	2137.9	2387.3	2251.1
FALSE	High	Master Protein	P30039	Phenazine biosynthesis-like domain-containing protein OS=Homo sapiens OX=9606 GN=PBLD PE=1 SV=2	0	16.041	11	4	4	4	288	31.8	6.52	11.85	4	other metabolic processes;other biological processes	other cell component	other molecular function	Pf02567	64081	ENSG00000108187	PBLD	A8MZJ3; C9JIM0; hsa:64081; P30039; Q9HCC2				0	0	0.818	0.0168285	90	110	4.35	3.34	182.9	175.8	191.8	255.7	305.9	278.7
FALSE	High	Master Protein	A0A087WY61	Nuclear mitotic apparatus protein 1 OS=Homo sapiens OX=9606 GN=NUMA1 PE=1 SV=1	0	557.883	53	106	126	1	2099	236	5.92	482.41	106		other membranes;cytosol;ER/Golgi;nucleus				ENSG00000137497	NUMA1	A0A087WY61	Ectoderm differentiation; Ectoderm differentiation			2	0	0.818	0.025164	90	110	3.62	1.25	79.5	75.3	74.5	108.6	119.9	113.5
FALSE	High	Master Protein	A0A0G2JPT5	Cell cycle checkpoint protein RAD17 OS=Homo sapiens OX=9606 GN=RAD17 PE=1 SV=1	0	12.02	5	3	3	3	681	77	7.21	11.36	3	cell cycle OR cell proliferation;DNA metabolism;other metabolic processes;stress response;signal transduction	nucleus;other cell component	other molecular function	Pf03215		ENSG00000276618	RAD17	A0A0G2JPT5				0	0	0.818	0.0485837	90	110	5.59	6.14	139.6	127	127.3	173.4	219.3	193.5
FALSE	High	Master Protein	Q15596	Nuclear receptor coactivator 2 OS=Homo sapiens OX=9606 GN=NCOA2 PE=1 SV=2	0	50.899	10	10	10	10	1464	159.1	6.64	39.13	10	other biological processes	nucleus;other cell component	signal transduction activity or receptor binding;nucleic acid binding activity;other molecular function	Pf00989, Pf07469, Pf08815, Pf08832, Pf14598, Pf16279, Pf16665	10499	ENSG00000140396	NCOA2	hsa:10499; Q14CD2; Q15596	Androgen receptor signaling pathway; Corticotropin-releasing hormone signaling pathway; Adipogenesis; Constitutive androstane receptor pathway; Pregnane X receptor pathway; Nuclear receptors meta-pathway	Estrogen signaling pathway; Thyroid hormone signaling pathway	Endogenous sterols; SUMOylation of transcription cofactors; PPARA activates gene expression; Transcriptional regulation of white adipocyte differentiation; Heme signaling; BMAL1:CLOCK,NPAS2 activates circadian gene expression; Transcriptional activation of mitochondrial biogenesis; Estrogen-dependent gene expression; Cytoprotection by HMOX1; Activation of gene expression by SREBF (SREBP); Synthes…	27	0	0.818	0.114343	90	110	8.13	2.13	335.9	348.2	391.9	477.9	558.1	529.2
FALSE	High	Master Protein	Q86Y13	E3 ubiquitin-protein ligase DZIP3 OS=Homo sapiens OX=9606 GN=DZIP3 PE=1 SV=2	0.001	4.976	2	2	2	2	1208	138.5	6.87	4.03	2	protein metabolism;other metabolic processes	other cell component	nucleic acid binding activity;other molecular function	Pf13639, Pf18738, Pf19179	9666	ENSG00000198919	DZIP3	B3KN01; hsa:9666; O75162; Q6P3R9; Q6PH82; Q86Y13; Q86Y14; Q86Y15; Q86Y16; Q8IWI0; Q96RS9			Antigen processing: Ubiquitination & Proteasome degradation	1	0	0.819	0.027641	90.1	109.9	4.99	5.23	133.2	121.7	132.2	187.3	195.5	206.9
FALSE	High	Master Protein	Q96EW2	HSPB1-associated protein 1 OS=Homo sapiens OX=9606 GN=HSPBAP1 PE=1 SV=1	0	7.868	5	2	2	2	488	55.1	5.6	7.29	2		other cell component	other molecular function	Pf13621	79663	ENSG00000169087	HSPBAP1	hsa:79663; Q6P476; Q8N8J4; Q8NHH6; Q8WWF0; Q96EW2				0	0	0.819	0.0700075	90.1	109.9	7.36	1.24	118.6	137	132.9	191.1	209.2	201.7
FALSE	High	Master Protein	E7EWW0	VPS35 endosomal protein-sorting factor-like OS=Homo sapiens OX=9606 GN=VPS35L PE=1 SV=2	0	87.848	24	20	20	20	1052	118.5	7.84	70.11	20	transport	other cytoplasmic organelle			57020	ENSG00000103544	VPS35L	E7EWW0; hsa:57020				0	0	0.82	0.00193817	90.1	109.9	0.82	1.2	1478.7	1483.1	1461.5	2123.8	2353.2	2221.1
FALSE	High	Master Protein	Q5T1V6	Probable ATP-dependent RNA helicase DDX59 OS=Homo sapiens OX=9606 GN=DDX59 PE=1 SV=1	0	39.061	19	9	10	9	619	68.8	7.44	34.22	9		nucleus;other cell component	nucleic acid binding activity;other molecular function	Pf00270, Pf00271, Pf04438	83479	ENSG00000118197	DDX59	hsa:83479; Q5T1V6; Q6PJL2; Q8IVW3; Q9H0W3	Ciliopathies			1	0	0.82	0.00629449	90.1	109.9	0.93	1.84	552.8	549	559.4	788.5	854.8	840.3
FALSE	High	Master Protein	Q8NBF2	NHL repeat-containing protein 2 OS=Homo sapiens OX=9606 GN=NHLRC2 PE=1 SV=1	0	78.068	31	14	15	14	726	79.4	5.55	58.55	14		non-structural extracellular;cytosol;other cell component		Pf01436, Pf13905	374354	ENSG00000196865	NHLRC2	hsa:374354; Q8N1H1; Q8N5A6; Q8NBF2			Platelet degranulation	1	0	0.82	0.00992893	90.1	109.9	2.6	1.39	676.3	698.3	663.3	959	1082.6	1006.4
FALSE	High	Master Protein	Q8TCF1	AN1-type zinc finger protein 1 OS=Homo sapiens OX=9606 GN=ZFAND1 PE=1 SV=1	0	13.757	17	5	5	5	268	30.8	7.39	11.56	5	cell organization and biogenesis;other biological processes	other cell component	other molecular function	Pf01428	79752	ENSG00000104231	ZFAND1	E5RIG0; E5RJ99; hsa:79752; Q658R7; Q6IA32; Q6PGQ6; Q8TCF1; Q9H810				0	0	0.82	0.0134457	90.1	109.9	2.58	3.68	449.8	437.1	460.3	638	742.3	658.4
FALSE	High	Master Protein	Q96AG3	Solute carrier family 25 member 46 OS=Homo sapiens OX=9606 GN=SLC25A46 PE=1 SV=1	0	10.506	8	2	2	2	418	46.1	7.43	7.2	2	cell organization and biogenesis	other membranes;mitochondrion		Pf00153	91137	ENSG00000164209	SLC25A46	A8K2F2; B3KRE6; B4DTA3; D3DSZ6; D6R9W7; hsa:91137; Q04197; Q96AG3				0	0	0.82	0.0150323	90.1	109.9	3.6	3.58	127.9	134.3	137.6	193.2	202.3	203.6
FALSE	High	Master Protein	Q9BVM4	Gamma-glutamylaminecyclotransferase OS=Homo sapiens OX=9606 GN=GGACT PE=1 SV=2	0	5.481	18	1	1	1	153	17.3	6.87	4.86	1	other metabolic processes	cytosol	other molecular function	Pf06094	87769	ENSG00000134864	GGACT	B3KTN1; hsa:87769; Q9BT41; Q9BVM4				0	0	0.82	0.369995	90.1	109.9	5.81	12.51	16.1	16.3	17.9	18.7	25.9	25.4
FALSE	High	Master Protein	Q7Z6Z7	E3 ubiquitin-protein ligase HUWE1 OS=Homo sapiens OX=9606 GN=HUWE1 PE=1 SV=3	0	544.139	32	111	131	106	4374	481.6	5.22	467.67	111	cell organization and biogenesis;protein metabolism;DNA metabolism;other metabolic processes;stress response;other biological processes	non-structural extracellular;other membranes;cytosol;ER/Golgi;nucleus;other cell component	nucleic acid binding activity;other molecular function	Pf00627, Pf00632, Pf02825, Pf06012, Pf06025, Pf14377	10075	ENSG00000086758	HUWE1	hsa:10075; O15029; Q4G2Z2; Q5H961; Q6P4D0; Q7Z6Z7; Q8NG67; Q9BUI0; Q9HCJ4; Q9NSL6; Q9P0A9		Ubiquitin mediated proteolysis	Neutrophil degranulation; Antigen processing: Ubiquitination & Proteasome degradation	3	5	0.821	0.000927685	90.2	109.8	0.57	0.76	6757.3	6838.2	6773.6	9575.1	10879.8	10248
FALSE	High	Master Protein	A0A5F9ZH58	Ankyrin-2 OS=Homo sapiens OX=9606 GN=ANK2 PE=1 SV=1	0	40.119	7	10	10	7	1770	194.2	6.28	29.24	10	signal transduction	other membranes;cytoskeleton		Pf00531, Pf00791, Pf12796, Pf13637, Pf17809		ENSG00000145362	ANK2	A0A5F9ZH58				0	0	0.821	0.00217182	90.2	109.8	1.41	1.39	435.7	444.4	448.9	628.5	719.4	668.8
FALSE	High	Master Protein	Q9NQS1	Cell death regulator Aven OS=Homo sapiens OX=9606 GN=AVEN PE=1 SV=1	0	45.477	29	7	7	7	362	38.5	4.98	29.17	7	other biological processes	other membranes;cytosol;other cell component			57099	ENSG00000169857	AVEN	hsa:57099; Q9NQS1			Formation of apoptosome; Regulation of the apoptosome activity	2	0	0.821	0.0069456	90.2	109.8	1.98	2.42	568.7	577.1	592.3	818.8	915.5	839.4
FALSE	High	Master Protein	O00458	Interferon-related developmental regulator 1 OS=Homo sapiens OX=9606 GN=IFRD1 PE=1 SV=4	0	41.02	22	9	9	9	451	50.2	7.18	27.99	9	other biological processes	nucleus		Pf04836, Pf05004	3475	ENSG00000006652	IFRD1	B7Z5G1; hsa:3475; O00458; O75234; Q5U013; Q9BVE4	Hypertrophy model			1	0	0.821	0.010231	90.2	109.8	0.75	2.12	606.2	615	615.5	856.1	1001.5	931.6
FALSE	High	Master Protein	P08397	Porphobilinogen deaminase OS=Homo sapiens OX=9606 GN=HMBS PE=1 SV=2	0	70.293	47	12	15	12	361	39.3	7.18	56.97	12	protein metabolism;other metabolic processes	cytosol;other cell component	other molecular function	Pf01379, Pf03900	3145	ENSG00000256269	HMBS	A8K2L0; G3V1P4; G5EA58; hsa:3145; P08396; P08397; Q16012	Heme biosynthesis	Porphyrin metabolism; Metabolic pathways; Biosynthesis of cofactors	Heme biosynthesis	5	0	0.821	0.0112363	90.2	109.8	2.95	3.57	1086.6	1062	1126.4	1538.7	1819.1	1623.5
FALSE	High	Master Protein	P05204	Non-histone chromosomal protein HMG-17 OS=Homo sapiens OX=9606 GN=HMGN2 PE=1 SV=3	0	33.783	66	9	26	7	90	9.4	9.99	39.61	9	cell organization and biogenesis;other biological processes	non-structural extracellular;nucleus;other cell component	nucleic acid binding activity;other molecular function	Pf01101	3151	ENSG00000198830	HMGN2	hsa:3151; P05204; Q0VGD5; Q6FGI5; Q96C64				0	2	0.821	0.0115835	90.2	109.8	0.88	2.22	3938.9	3975	3906.8	5580.8	6027.9	5986.9
FALSE	High	Master Protein	O75896	Tumor suppressor candidate 2 OS=Homo sapiens OX=9606 GN=TUSC2 PE=1 SV=3	0	5.816	25	1	1	1	110	12.1	9.69	5.05	1	cell cycle OR cell proliferation;stress response;transport;developmental processes;other biological processes	mitochondrion		Pf15000	11334	ENSG00000114383	TUSC2	B2R4Y9; hsa:11334; O75896				0	0	0.821	0.483153	90.2	109.8	32.34	23.27	6.2	10.5	12.3	16.8	11.7	15.9
FALSE	High	Master Protein	Q96IU4	Protein ABHD14B OS=Homo sapiens OX=9606 GN=ABHD14B PE=1 SV=1	0	37.992	55	8	10	8	210	22.3	6.4	34.83	8	other metabolic processes;other biological processes	cytosol;nucleus;other cell component	other molecular function	Pf12697	84836	ENSG00000114779	ABHD14B	hsa:84836; Q86VK8; Q8N8W5; Q96IU4			Cytosolic sulfonation of small molecules	1	0	0.822	0.00345228	90.3	109.7	1.45	1.81	946.7	927.2	923.4	1309.1	1511.7	1396.2
FALSE	High	Master Protein	Q9NQG5	Regulation of nuclear pre-mRNA domain-containing protein 1B OS=Homo sapiens OX=9606 GN=RPRD1B PE=1 SV=1	0	46.791	42	12	13	9	326	36.9	5.97	37.85	12	protein metabolism;RNA metabolism OR transcription;other metabolic processes;other biological processes	nucleus	other molecular function	Pf04818, Pf16566	58490	ENSG00000101413	RPRD1B	hsa:58490; Q1WDE7; Q6PKF4; Q9NQG5	Modulators of TCR signaling and T cell activation		RNA polymerase II transcribes snRNA genes	2	3	0.822	0.00593155	90.3	109.7	1.95	1.07	749.7	737.5	766.9	1060.4	1199.1	1120.9
FALSE	High	Master Protein	Q15013	MAD2L1-binding protein OS=Homo sapiens OX=9606 GN=MAD2L1BP PE=1 SV=1	0	19.959	24	4	5	4	274	31	6.3	18.16	4	other biological processes	other membranes;cytoskeleton;nucleus;other cell component		Pf06581	9587	ENSG00000124688	MAD2L1BP	B4DLV3; E9PAT7; hsa:9587; Q15013; Q6IBB1	3q29 copy number variation syndrome			1	0	0.822	0.0062213	90.2	109.8	2.27	1.49	287.9	292.1	301.4	406.3	463	448.4
FALSE	High	Master Protein	Q9UBL3	Set1/Ash2 histone methyltransferase complex subunit ASH2 OS=Homo sapiens OX=9606 GN=ASH2L PE=1 SV=1	0	63.783	30	16	18	16	628	68.7	5.69	58	16	protein metabolism;other metabolic processes;stress response;developmental processes;other biological processes	nucleus	nucleic acid binding activity;other molecular function	Pf00622	9070	ENSG00000129691	ASH2L	A8K7C3; D3DSW9; hsa:9070; O60659; O60660; Q96B62; Q9UBL3		Cushing syndrome	Deactivation of the beta-catenin transactivating complex; Formation of the beta-catenin:TCF transactivating complex; Activation of anterior HOX genes in hindbrain development during early embryogenesis; RUNX1 regulates genes involved in megakaryocyte differentiation and platelet function; PKMTs methylate histone lysines	6	0	0.822	0.00738982	90.3	109.7	2.5	1.57	1123	1088.4	1071.6	1536.7	1767.8	1640.1
FALSE	High	Master Protein	Q13228	Methanethiol oxidase OS=Homo sapiens OX=9606 GN=SELENBP1 PE=1 SV=2	0	79.909	46	18	18	18	472	52.4	6.37	65.59	18	transport	other membranes;cytosol;nucleus	other molecular function	Pf05694	8991	ENSG00000143416	SELENBP1	A6NML9; A6PVW9; B2RDR3; B4DKP6; B4E1F3; hsa:8991; Q13228; Q49AQ8; Q96GX7	IL1 and megakaryocytes in obesity	Sulfur metabolism; Metabolic pathways		3	0	0.822	0.00738982	90.2	109.8	2.52	1.68	916.9	919.2	959.7	1332.8	1449	1391.4
FALSE	High	Master Protein	P51692	Signal transducer and activator of transcription 5B OS=Homo sapiens OX=9606 GN=STAT5B PE=1 SV=2	0	53.611	18	11	13	10	787	89.8	6.05	45.9	11	other metabolic processes;stress response;transport;developmental processes;signal transduction;other biological processes	cytosol;nucleus;other cell component	nucleic acid binding activity;other molecular function	Pf00017, Pf01017, Pf02864, Pf02865	6777	ENSG00000173757	STAT5B	hsa:6777; P51692; Q8WWS8	IL-5 signaling pathway; Leptin signaling pathway; Prolactin signaling pathway; IL-7 signaling pathway; IL-9 signaling pathway; Thymic stromal lymphopoietin (TSLP) signaling pathway; AGE/RAGE pathway; Adipogenesis; Oncostatin M signaling pathway; Brain-derived neurotrophic factor (BDNF) signaling pathway; IL-3 signaling pathway; Kit receptor signaling pathway; RAC1/PAK1/p38/MMP2 pathway; Chemokine…	ErbB signaling pathway; Chemokine signaling pathway; Necroptosis; JAK-STAT signaling pathway; Th1 and Th2 cell differentiation; Th17 cell differentiation; Prolactin signaling pathway; AGE-RAGE signaling pathway in diabetic complications; Growth hormone synthesis, secretion and action; Hepatitis B; Measles; Human T-cell leukemia virus 1 infection; Pathways in cancer; Viral carcinogenesis; Chemical…	Growth hormone receptor signaling; Interleukin-3, Interleukin-5 and GM-CSF signaling; Interleukin-7 signaling; Signaling by SCF-KIT; Downstream signal transduction; Signaling by phosphorylated juxtamembrane, extracellular and kinase domain KIT mutants; Signaling by Leptin; Signaling by CSF3 (G-CSF); Inactivation of CSF3 (G-CSF) signaling; Signaling by cytosolic FGFR1 fusion mutants; Prolactin rec…	66	1	0.822	0.0184069	90.2	109.8	3.16	1.36	896.5	941.7	887.6	1268.6	1401.1	1374.4
FALSE	High	Master Protein	Q66PJ3	ADP-ribosylation factor-like protein 6-interacting protein 4 OS=Homo sapiens OX=9606 GN=ARL6IP4 PE=1 SV=2	0	27.199	14	6	6	6	421	44.9	10.93	18.31	6	RNA metabolism OR transcription;other metabolic processes	nucleus		Pf10500	51329	ENSG00000182196	ARL6IP4	A4UCR8; B3V0L0; B3V0L1; hsa:51329; Q4F966; Q504R8; Q66PJ3; Q96BI2; Q9NR05; Q9P2R9				0	0	0.822	0.01877	90.2	109.8	3.09	1.12	463.5	450.1	436.6	635.7	704.6	687.9
FALSE	High	Master Protein	Q96CP2	FLYWCH family member 2 OS=Homo sapiens OX=9606 GN=FLYWCH2 PE=1 SV=1	0	25.646	66	5	5	5	140	14.6	8.46	16.26	5				Pf15423	114984	ENSG00000162076	FLYWCH2	hsa:114984; Q96CP2				0	0	0.822	0.0212147	90.2	109.8	0.86	2.86	287.9	283.5	286.1	406.5	432.6	432.7
FALSE	High	Master Protein	Q9Y2D9	Zinc finger protein 652 OS=Homo sapiens OX=9606 GN=ZNF652 PE=1 SV=3	0	5.456	2	1	1	1	606	69.7	8.65	2.86	1	other biological processes	nucleus	nucleic acid binding activity;other molecular function	Pf00096	22834	ENSG00000198740	ZNF652	A4QPD9; hsa:22834; Q5H9Q0; Q9Y2D9				0	0	0.822	0.0493469	90.2	109.8	7.8	6.1	21.4	20.6	18.4	29.1	31.1	33.5
FALSE	High	Master Protein	Q5JZH3	Sorting nexin-21 OS=Homo sapiens OX=9606 GN=SNX21 PE=1 SV=1	0	6.027	4	1	1	1	364	40.4	5.16	3.67	1	transport	other membranes;other cytoplasmic organelle	other molecular function	Pf00787		ENSG00000124104	SNX21	Q5JZH3				0	0	0.822	0.105542	90.2	109.8	7.79	2.26	67	74.8	64.5	95.5	102.7	101.6
FALSE	High	Master Protein	O75438	NADH dehydrogenase [ubiquinone] 1 beta subcomplex subunit 1 OS=Homo sapiens OX=9606 GN=NDUFB1 PE=1 SV=1	0	5.335	19	1	1	1	58	7	8.92	3.36	1	cell organization and biogenesis;other metabolic processes;transport	other membranes;mitochondrion;nucleus	transporter activity	Pf08040	4707	ENSG00000183648	NDUFB1	A0AV68; hsa:4707; O75438	Electron transport chain: OXPHOS system in mitochondria; Nonalcoholic fatty liver disease; Oxidative phosphorylation	Oxidative phosphorylation; Metabolic pathways; Thermogenesis; Retrograde endocannabinoid signaling; Non-alcoholic fatty liver disease; Alzheimer disease; Parkinson disease; Amyotrophic lateral sclerosis; Huntington disease; Prion disease; Pathways of neurodegeneration; Chemical carcinogenesis; Diabetic cardiomyopathy	Complex I biogenesis	18	0	0.823	0.0524408	90.3	109.7	6.77	4.51	65.7	57.7	60.3	82.2	100.8	91.1
FALSE	High	Master Protein	A0A494C0Y9	Constitutive coactivator of PPAR-gamma-like protein 1 (Fragment) OS=Homo sapiens OX=9606 GN=FAM120A PE=1 SV=1	0	39.462	30	6	7	1	280	29.5	9.74	30.31	6						ENSG00000048828	FAM120A	A0A494C0Y9				0	0	0.823	0.0901438	90.3	109.7	3.57	6.94	52.8	50.1	49.5	72.5	71.2	75.7
FALSE	High	Master Protein	Q04917	14-3-3 protein eta OS=Homo sapiens OX=9606 GN=YWHAH PE=1 SV=4	0	117.755	61	21	58	16	246	28.2	4.84	158.84	21	other metabolic processes;transport;developmental processes;signal transduction;other biological processes	plasma membrane;other membranes;cytosol;other cell component	signal transduction activity or receptor binding;cytoskeletal activity;other molecular function	Pf00244	7533	ENSG00000128245	YWHAH	hsa:7533; Q04917	Cell cycle; Myometrial relaxation and contraction pathways; Calcium regulation in cardiac cells; Sudden infant death syndrome (SIDS) susceptibility pathways	Cell cycle; Oocyte meiosis; PI3K-Akt signaling pathway; Hippo signaling pathway; Hepatitis C; Viral carcinogenesis	TP53 Regulates Metabolic Genes; Chk1/Chk2(Cds1) mediated inactivation of Cyclin B:Cdk1 complex; RHO GTPases activate PKNs; Translocation of SLC2A4 (GLUT4) to the plasma membrane; Activation of BAD and translocation to mitochondria	15	0	0.824	0.000387232	90.4	109.6	0.37	0.44	1909.8	1902.1	1915.5	2706.1	3024.4	2873.3
FALSE	High	Master Protein	Q9Y4B6	DDB1- and CUL4-associated factor 1 OS=Homo sapiens OX=9606 GN=DCAF1 PE=1 SV=3	0	98.823	22	25	25	25	1507	168.9	5.06	75.79	25	protein metabolism;DNA metabolism;other metabolic processes;developmental processes;other biological processes	nucleus;other cell component	kinase activity;other molecular function		9730	ENSG00000145041	DCAF1	hsa:9730; Q2YD74; Q8TBD9; Q9HCA1; Q9UG37; Q9Y4B6	Hippo-Merlin signaling dysregulation	Human immunodeficiency virus 1 infection	Antigen processing: Ubiquitination & Proteasome degradation	3	0	0.824	0.00408452	90.3	109.7	1.75	1.18	1577.6	1529.2	1539.1	2169.3	2474.9	2310.2
FALSE	High	Master Protein	Q9NUW8	Tyrosyl-DNA phosphodiesterase 1 OS=Homo sapiens OX=9606 GN=TDP1 PE=1 SV=2	0	49.099	27	14	15	14	608	68.4	7.65	44.05	14	DNA metabolism;other metabolic processes;stress response	plasma membrane;other membranes;nucleus;other cell component	nucleic acid binding activity;other molecular function	Pf06087	55775	ENSG00000042088	TDP1	hsa:55775; Q2HXX4; Q86TV8; Q96BK7; Q9NUW8; Q9NZM7; Q9NZM8			Nonhomologous End-Joining (NHEJ)	1	0	0.824	0.00568372	90.3	109.7	1.39	0.55	1410.7	1440.3	1402.2	2009	2234.8	2129.8
FALSE	High	Master Protein	Q8IYS1	Peptidase M20 domain-containing protein 2 OS=Homo sapiens OX=9606 GN=PM20D2 PE=1 SV=2	0	74.742	53	16	18	16	436	47.7	5.85	64.99	16	protein metabolism;other biological processes	nucleus	other molecular function	Pf01546, Pf07687	135293	ENSG00000146281	PM20D2	B4DYJ2; hsa:135293; Q5T7J9; Q6MZV2; Q86XD9; Q8IYS1				0	0	0.824	0.00738982	90.4	109.6	2.86	2.01	748.9	791.5	785	1105.7	1281.3	1179.4
FALSE	High	Master Protein	P49591	Serine--tRNA ligase, cytoplasmic OS=Homo sapiens OX=9606 GN=SARS1 PE=1 SV=3	0	176.177	61	37	50	37	514	58.7	6.43	182.88	37	protein metabolism;RNA metabolism OR transcription;other metabolic processes;other biological processes	cytosol;nucleus;other cell component	nucleic acid binding activity;other molecular function	Pf00587, Pf02403	6301	ENSG00000031698	SARS1	B2R6Y9; hsa:6301; P49591; Q5T5C8; Q9NSE3	VEGFA-VEGFR2 signaling pathway	Aminoacyl-tRNA biosynthesis	Selenocysteine synthesis; Cytosolic tRNA aminoacylation	4	0	0.824	0.00778494	90.3	109.7	1.06	2.16	2134	2183.7	2160.6	2985.6	3497	3262.1
FALSE	High	Master Protein	A0A3B3ITT5	60S ribosomal protein L29 OS=Homo sapiens OX=9606 GN=RPL29 PE=1 SV=1	0	16.046	30	6	14	6	167	18.5	11.55	37.59	6	protein metabolism;other metabolic processes	translational apparatus	other molecular function	Pf01779		ENSG00000162244	RPL29	A0A3B3ITT5				0	0	0.825	0.0245827	90.4	109.6	1	3.19	983	972.1	965.8	1368	1557.8	1398.4
FALSE	High	Master Protein	Q16822	Phosphoenolpyruvate carboxykinase [GTP], mitochondrial OS=Homo sapiens OX=9606 GN=PCK2 PE=1 SV=4	0	129.745	51	26	29	26	640	70.7	7.62	100.28	26	other metabolic processes;stress response;developmental processes;other biological processes	cytosol;mitochondrion	other molecular function	Pf00821, Pf17297	5106	ENSG00000100889; ENSG00000285241	PCK2	B4DW73; hsa:5106; O43253; Q16822; Q86U01; Q9BV62	Adipogenesis; Transcription factor regulation in adipogenesis; PPAR signaling pathway; PI3K-Akt signaling pathway; DNA damage response (only ATM dependent)	Glycolysis / Gluconeogenesis; Citrate cycle (TCA cycle); Pyruvate metabolism; Metabolic pathways; PPAR signaling pathway; FoxO signaling pathway; PI3K-Akt signaling pathway; AMPK signaling pathway; Insulin signaling pathway; Adipocytokine signaling pathway; Glucagon signaling pathway; Insulin resistance; Proximal tubule bicarbonate reclamation	Gluconeogenesis	19	0	0.825	0.0255132	90.4	109.6	2.92	0.46	1728.5	1674.3	1634.4	2355.3	2625.8	2529.3
FALSE	High	Master Protein	P32322	Pyrroline-5-carboxylate reductase 1, mitochondrial OS=Homo sapiens OX=9606 GN=PYCR1 PE=1 SV=2	0	74.889	47	13	19	12	319	33.3	7.61	73.88	13	other metabolic processes;stress response;other biological processes	mitochondrion	other molecular function	Pf03807, Pf14748	5831	ENSG00000183010	PYCR1	A6NFM2; B4DMU0; hsa:5831; P32322; Q6FHI4; Q96DI6; Q9HBQ4	Amino acid metabolism; Metabolic reprogramming in colon cancer	Arginine and proline metabolism; Metabolic pathways; Biosynthesis of amino acids	Glutamate and glutamine metabolism	6	0	0.825	0.0313838	90.4	109.6	3.44	0.57	1069.5	1032.4	1000.5	1454.6	1629.7	1541.8
FALSE	High	Master Protein	P56199	Integrin alpha-1 OS=Homo sapiens OX=9606 GN=ITGA1 PE=1 SV=2	0.003	3.112	1	1	1	1	1179	130.8	6.29	2.69	1	cell adhesion;cell organization and biogenesis;developmental processes;signal transduction;other biological processes	plasma membrane;other membranes;other cell component	signal transduction activity or receptor binding;other molecular function	Pf00092, Pf01839, Pf08441	3672	ENSG00000213949	ITGA1	B2RNU0; hsa:3672; P56199	Integrin-mediated cell adhesion; Arrhythmogenic right ventricular cardiomyopathy; miRNA targets in ECM and membrane receptors; Focal adhesion; Hepatocyte growth factor receptor signaling; NOTCH1 regulation of endothelial cell calcification; PI3K-Akt signaling pathway; Ebola virus infection in host; Malignant pleural mesothelioma; Regulation of actin cytoskeleton	PI3K-Akt signaling pathway; Focal adhesion; ECM-receptor interaction; Hematopoietic cell lineage; Regulation of actin cytoskeleton; Human papillomavirus infection; Hypertrophic cardiomyopathy; Arrhythmogenic right ventricular cardiomyopathy; Dilated cardiomyopathy	Integrin cell surface interactions; CHL1 interactions; Smooth Muscle Contraction; Other semaphorin interactions; Laminin interactions; Platelet Adhesion to exposed collagen	25	0	0.825	0.17064	90.4	109.6	1.94	15.2	54.5	54.1	52.6	93.4	78.5	81.6
FALSE	High	Master Protein	Q5SX86	Rab GDP dissociation inhibitor (Fragment) OS=Homo sapiens OX=9606 GN=GDI2 PE=1 SV=1	0	62.68	73	12	19	1	155	17.8	9	56.55	12	transport;signal transduction	other cell component	enzyme regulator activity	Pf00996		ENSG00000057608	GDI2	Q5SX86				0	0	0.825	0.184802	90.4	109.6	4.54	9.69	37.7	40	36.6	45.5	59.6	58.7
FALSE	High	Master Protein	Q86VP6	Cullin-associated NEDD8-dissociated protein 1 OS=Homo sapiens OX=9606 GN=CAND1 PE=1 SV=2	0	312.779	64	63	89	59	1230	136.3	5.78	310.37	63	cell organization and biogenesis;protein metabolism;other metabolic processes;other biological processes	non-structural extracellular;cytosol;ER/Golgi;nucleus;other cell component	other molecular function	Pf08623	55832	ENSG00000111530	CAND1	B2RAU3; hsa:55832; O94918; Q6PIY4; Q86VP6; Q8NDJ4; Q96JZ9; Q96T19; Q9BTC4; Q9H0G2; Q9P0H7; Q9UF85	Endoderm differentiation		Neutrophil degranulation; Neddylation; Iron uptake and transport	4	5	0.826	0.00243969	90.5	109.5	0.65	1.08	6096.4	6046.2	6035.3	8496.5	9597.2	8971.3
FALSE	High	Master Protein	P48735	Isocitrate dehydrogenase [NADP], mitochondrial OS=Homo sapiens OX=9606 GN=IDH2 PE=1 SV=2	0	99.911	48	21	29	20	452	50.9	8.69	86.17	21	other metabolic processes;developmental processes;other biological processes	cytosol;mitochondrion;other cytoplasmic organelle	other molecular function	Pf00180	3418	ENSG00000182054	IDH2	B2R6L6; B4DFL2; hsa:3418; P48735; Q96GT3	VEGFA-VEGFR2 signaling pathway; Metabolic reprogramming in colon cancer; Cerebral organic acidurias, including diseases; TCA cycle (aka Krebs or citric acid cycle)	Citrate cycle (TCA cycle); Glutathione metabolism; Metabolic pathways; Carbon metabolism; 2-Oxocarboxylic acid metabolism; Biosynthesis of amino acids; Peroxisome; Central carbon metabolism in cancer	Transcriptional activation of mitochondrial biogenesis; Citric acid cycle (TCA cycle)	14	1	0.826	0.00369016	90.5	109.5	1.67	1.79	1898.3	1842.4	1855.9	2572.8	2927.4	2855.3
FALSE	High	Master Protein	Q9P016	Thymocyte nuclear protein 1 OS=Homo sapiens OX=9606 GN=THYN1 PE=1 SV=1	0	50.6	55	12	14	12	225	25.7	9.25	43.24	12				Pf01878	29087	ENSG00000151500	THYN1	hsa:29087; Q567Q2; Q9H3L4; Q9HC20; Q9P016				0	0	0.826	0.00885924	90.5	109.5	2.35	1.16	1045	1041.9	1002.9	1466.9	1643.5	1538.8
FALSE	High	Master Protein	O95985	DNA topoisomerase 3-beta-1 OS=Homo sapiens OX=9606 GN=TOP3B PE=1 SV=1	0	80.743	27	16	16	15	862	96.6	8.12	61.47	16	cell organization and biogenesis;DNA metabolism;other metabolic processes;other biological processes	nucleus;other cell component	nucleic acid binding activity;other molecular function	Pf01131, Pf01751	8940	ENSG00000100038	TOP3B	A0M8Q3; hsa:8940; O95985; Q9BUP5		Homologous recombination; Fanconi anemia pathway		2	1	0.826	0.0119594	90.5	109.5	2.07	0.61	915.3	946.7	953.6	1330.2	1506.8	1422.6
FALSE	High	Master Protein	P49005	DNA polymerase delta subunit 2 OS=Homo sapiens OX=9606 GN=POLD2 PE=1 SV=1	0	70.24	44	16	16	16	469	51.3	5.58	56.74	16	DNA metabolism;other metabolic processes;stress response	nucleus;other cell component	nucleic acid binding activity	Pf04042, Pf18018	5425	ENSG00000106628	POLD2	A4D2J4; B2R5S4; hsa:5425; P49005	Homologous recombination; Pyrimidine metabolism; DNA replication; Base excision repair; Nucleotide excision repair; DNA repair pathways, full network; Nucleotide excision repair in xeroderma pigmentosum ; DNA mismatch repair	DNA replication; Base excision repair; Nucleotide excision repair; Mismatch repair; Homologous recombination	Termination of translesion DNA synthesis; HDR through Homologous Recombination (HRR); Dual incision in TC-NER; Gap-filling DNA repair synthesis and ligation in TC-NER; Recognition of DNA damage by PCNA-containing replication complex; PCNA-Dependent Long Patch Base Excision Repair; Dual Incision in GG-NER; Removal of the Flap Intermediate; Gap-filling DNA repair synthesis and ligation in GG-NER; R…	30	0	0.826	0.0252007	90.5	109.5	3.78	1.75	913.4	900.1	967.1	1285.6	1405.1	1387.1
FALSE	High	Master Protein	H0Y5B0	Band 4.1-like protein 2 (Fragment) OS=Homo sapiens OX=9606 GN=EPB41L2 PE=1 SV=1	0	103.629	59	18	22	1	380	42.1	5.31	84.35	18	cell organization and biogenesis	cytoskeleton	cytoskeletal activity	Pf04382, Pf08736		ENSG00000079819	EPB41L2	H0Y5B0	Splicing factor NOVA regulated synaptic proteins			1	0	0.826	0.0604728	90.5	109.5	7.32	2.8	49.7	55.6	57.4	76.1	87.7	86.2
FALSE	High	Master Protein	A0A0A0MTC1	E3 ubiquitin-protein ligase RNF213 OS=Homo sapiens OX=9606 GN=RNF213 PE=1 SV=1	0	200.394	11	46	49	44	5256	596.1	6.42	164.71	46	protein metabolism;other metabolic processes	cytosol;nucleus	other molecular function	Pf00097, Pf20173	57674	ENSG00000173821	RNF213	A0A0A0MTC1				0	2	0.827	0.00280581	90.5	109.5	1.13	1.54	2983.9	2948	3015.6	4196.9	4657.7	4583.6
FALSE	High	Master Protein	E7EW49	CLIP-associating protein 2 OS=Homo sapiens OX=9606 GN=CLASP2 PE=1 SV=1	0	139.971	26	31	36	4	1514	165.6	8.25	119.85	31		cytosol;ER/Golgi;other cell component		Pf12348		ENSG00000163539	CLASP2	E7EW49	7q11.23 copy number variation syndrome			1	24	0.827	0.00312514	90.5	109.5	0.78	0.29	2311.9	2326.4	2291.6	3246.9	3648.1	3497.2
FALSE	High	Master Protein	P22694	cAMP-dependent protein kinase catalytic subunit beta OS=Homo sapiens OX=9606 GN=PRKACB PE=1 SV=2	0	80.688	57	19	21	7	351	40.6	8.78	75.56	19	cell organization and biogenesis;protein metabolism;other metabolic processes;developmental processes;signal transduction;other biological processes	plasma membrane;other membranes;cytosol;cytoskeleton;nucleus;other cell component	kinase activity;other molecular function	Pf00069	5567	ENSG00000142875	PRKACB	B1APG4; B4DKB0; B4E2Q1; hsa:5567; P22694; Q14VH1; Q59GC0; Q5BNE9; Q5BNF0; Q5BNF1; Q5BNF2; Q5BNF3; Q5CZ92; Q5T1K3; Q7Z3M1; Q8IYR5; Q8IZQ0; Q96B09	AMP-activated protein kinase (AMPK) signaling; Dopamine metabolism; Common pathways underlying drug addiction; Myometrial relaxation and contraction pathways; G protein signaling pathways; MAPK signaling pathway; Cannabinoid receptor signaling; Chemokine signaling pathway; Lipid metabolism pathway; Ras signaling; Hedgehog signaling pathway; Thermogenesis; Hippo signaling regulation pathways; Hipp…	Endocrine resistance; MAPK signaling pathway; Ras signaling pathway; Calcium signaling pathway; cAMP signaling pathway; Chemokine signaling pathway; Oocyte meiosis; Autophagy; Longevity regulating pathway; Longevity regulating pathway; Adrenergic signaling in cardiomyocytes; Vascular smooth muscle contraction; Wnt signaling pathway; Hedgehog signaling pathway; Apelin signaling pathway; Tight junc…	Factors involved in megakaryocyte development and platelet production; CD209 (DC-SIGN) signaling; FCGR3A-mediated IL10 synthesis; Degradation of GLI1 by the proteasome; Degradation of GLI2 by the proteasome; GLI3 is processed to GLI3R by the proteasome; MAPK6/MAPK4 signaling; Triglyceride catabolism; GPER1 signaling; ADORA2B mediated anti-inflammatory cytokines production; RET signaling; VEGFA-VE…	113	12	0.827	0.0054936	90.5	109.5	2.02	1.29	1527.7	1563.7	1593.8	2196.7	2494.4	2321
FALSE	High	Master Protein	G5E9Q6	Profilin OS=Homo sapiens OX=9606 GN=PFN2 PE=1 SV=1	0	41.51	44	8	13	5	188	20.8	7.52	44.56	8	cell organization and biogenesis;other biological processes	other membranes;cytoskeleton;other cell component	cytoskeletal activity	Pf00235		ENSG00000070087	PFN2	G5E9Q6	Physico-chemical features and toxicity-associated pathways			1	4	0.827	0.00653042	90.5	109.5	2.36	1.69	548.8	538	564.1	755.7	876.7	826.8
FALSE	High	Master Protein	Q9UIQ6	Leucyl-cystinyl aminopeptidase OS=Homo sapiens OX=9606 GN=LNPEP PE=1 SV=3	0	49.242	12	12	13	12	1025	117.3	5.73	42.01	12	cell-cell signaling;protein metabolism;other metabolic processes;signal transduction;other biological processes	non-structural extracellular;plasma membrane;other membranes;cytosol;other cytoplasmic organelle;other cell component	other molecular function	Pf01433, Pf11838, Pf17900	4012	ENSG00000113441	LNPEP	hsa:4012; O00769; Q15145; Q59H76; Q9TNQ2; Q9TNQ3; Q9UIQ6; Q9UIQ7		Renin-angiotensin system	Antigen processing: Ubiquitination & Proteasome degradation; Endosomal/Vacuolar pathway; Translocation of SLC2A4 (GLUT4) to the plasma membrane	4	0	0.827	0.00752941	90.5	109.5	0.81	1.89	1063.1	1053.8	1048.3	1479.1	1705.6	1570.9
FALSE	High	Master Protein	Q12955	Ankyrin-3 OS=Homo sapiens OX=9606 GN=ANK3 PE=1 SV=3	0	77.985	5	16	16	14	4377	480.1	6.49	58.69	16	cell cycle OR cell proliferation;cell organization and biogenesis;transport;developmental processes;signal transduction;other biological processes	plasma membrane;other membranes;cytosol;cytoskeleton;ER/Golgi;other cytoplasmic organelle;other cell component	cytoskeletal activity;other molecular function	Pf00531, Pf00791, Pf12796, Pf17809	288	ENSG00000151150	ANK3	B1AQT2; B4DIL1; E9PE32; hsa:288; Q12955; Q13484; Q5CZH9; Q5VXD5; Q7Z3G4; Q9H0P5	Splicing factor NOVA regulated synaptic proteins	Proteoglycans in cancer	COPI-mediated anterograde transport; Interaction between L1 and Ankyrins	4	2	0.827	0.0108527	90.6	109.4	2.98	1.66	790.7	838.5	828.6	1155	1336.9	1245.2
FALSE	High	Master Protein	Q32P41	tRNA (guanine(37)-N1)-methyltransferase OS=Homo sapiens OX=9606 GN=TRMT5 PE=1 SV=2	0	65.48	39	16	18	16	509	58.2	8.62	56.84	16	RNA metabolism OR transcription;other metabolic processes	mitochondrion;nucleus;other cell component	other molecular function	Pf02475	57570	ENSG00000126814	TRMT5	B2RN19; hsa:57570; Q32P41; Q9P2F4			Synthesis of wybutosine at G37 of tRNA(Phe)	1	0	0.827	0.0115317	90.5	109.5	1.27	2.6	1147.2	1124.7	1124	1628.3	1771.1	1656.6
FALSE	Low	Master Protein	Q9NRE1	Matrix metalloproteinase-26 OS=Homo sapiens OX=9606 GN=MMP26 PE=2 SV=2	0.053	0.927	3	1	1	1	261	29.7	6.47	2.16	1	cell organization and biogenesis;protein metabolism;other metabolic processes;other biological processes	non-structural extracellular;extracellular matrix	other molecular function	Pf00413	56547	ENSG00000167346	MMP26	hsa:56547; Q3MJ78; Q9GZS2; Q9NR87; Q9NRE1	Matrix metalloproteinases			1	0	0.827	0.0230273	90.5	109.5	1.35	3.57	197.8	193.5	193.7	265.9	319.8	291.2
FALSE	High	Master Protein	A0A0S2Z4G6	Tropomyosin 1 (Alpha), isoform CRA_o (Fragment) OS=Homo sapiens OX=9606 GN=TPM1 PE=1 SV=1	0	86.518	62	23	27	3	284	32.7	4.74	70.86	23		cytosol;cytoskeleton	cytoskeletal activity	Pf00261		ENSG00000140416	TPM1	A0A0S2Z4G6; H0YL52				0	8	0.827	0.0245827	90.5	109.5	0.2	2.64	1584.4	1581.1	1583.4	2222.2	2547.9	2307.9
FALSE	High	Master Protein	Q5VUM1	Succinate dehydrogenase assembly factor 4, mitochondrial OS=Homo sapiens OX=9606 GN=SDHAF4 PE=1 SV=1	0	5.414	30	2	2	2	108	12.2	9.36	7.22	2	cell organization and biogenesis;other metabolic processes;stress response;other biological processes	mitochondrion	enzyme regulator activity	Pf07896	135154	ENSG00000154079	SDHAF4	E1P532; hsa:135154; Q5VUM1	Mitochondrial complex II assembly			1	0	0.827	0.0324597	90.5	109.5	5.09	5.64	161.2	178.1	166.1	254.8	257.9	249.9
FALSE	High	Master Protein	Q9NWB6	Arginine and glutamate-rich protein 1 OS=Homo sapiens OX=9606 GN=ARGLU1 PE=1 SV=1	0	16.405	16	7	7	7	273	33.2	10.35	20.63	7		cytosol;mitochondrion;nucleus		Pf15346	55082	ENSG00000134884	ARGLU1	B4E0Y3; hsa:55082; Q5T257; Q6IQ34; Q9NWB6				0	0	0.828	0.00183332	90.6	109.4	1.16	1.1	1051.1	1077.4	1068	1478.3	1695.3	1604.4
FALSE	High	Master Protein	Q15257	Serine/threonine-protein phosphatase 2A activator OS=Homo sapiens OX=9606 GN=PTPA PE=1 SV=3	0	68.491	57	16	21	1	358	40.6	5.94	73.38	16	cell cycle OR cell proliferation;cell organization and biogenesis;protein metabolism;other metabolic processes;other biological processes	other membranes;nucleus;other cell component	signal transduction activity or receptor binding;enzyme regulator activity;other molecular function	Pf03095	5524	ENSG00000119383	PTPA	A2A347; A9IZU4; B4DXM4; hsa:5524; Q15257; Q15258; Q53GZ3; Q5TZQ2; Q9BUK1; Q9NNZ7; Q9NNZ8; Q9NNZ9	Interleukin-11 signaling pathway; Constitutive androstane receptor pathway; Nuclear receptors meta-pathway; ATM signaling in development and disease ; Wnt signaling pathway and pluripotency; Netrin-UNC5B signaling pathway; Glycogen synthesis and degradation; Cohesin complex - Cornelia de Lange syndrome	Insulin resistance; Diabetic cardiomyopathy		10	15	0.828	0.00457404	90.6	109.4	0.84	1.52	1400	1403.7	1423.9	1969.6	2234.1	2069.6
FALSE	High	Master Protein	Q86UA6	RPA-interacting protein OS=Homo sapiens OX=9606 GN=RPAIN PE=1 SV=2	0	7.059	13	2	2	2	219	24.8	4.87	6.92	2	DNA metabolism;other metabolic processes;stress response;transport;other biological processes	nucleus;other cell component	other molecular function	Pf14766, Pf14767, Pf14768	84268	ENSG00000129197	RPAIN	A0A0B4J1T3; B4DI36; B4DTX7; E9PDG9; E9PES3; hsa:84268; J3KNH8; Q4G2Y0; Q4G2Y5; Q4G2Y8; Q6B4V9; Q6B4W0; Q6B4W1; Q6B4W4; Q86UA6; Q86X49; Q9BT00				0	0	0.828	0.0195654	90.6	109.4	4.33	4.47	91.1	87	94.9	128	153.5	134.8
FALSE	High	Master Protein	Q96AB3	Isochorismatase domain-containing protein 2 OS=Homo sapiens OX=9606 GN=ISOC2 PE=1 SV=1	0	38.202	68	6	6	6	205	22.3	7.77	31.86	6	other biological processes	nucleus;other cell component		Pf00857	79763	ENSG00000063241	ISOC2	hsa:79763; Q6ZN91; Q96AB3; Q9H5G0				0	0	0.828	0.0221216	90.6	109.4	2.78	4.04	120.8	124.2	117.5	159.6	190.4	184.7
FALSE	High	Master Protein	Q86VN1	Vacuolar protein-sorting-associated protein 36 OS=Homo sapiens OX=9606 GN=VPS36 PE=1 SV=1	0	54.492	37	11	11	11	386	43.8	7.2	45.9	11	cell organization and biogenesis;protein metabolism;other metabolic processes;transport	other membranes;cytosol;nucleus;other cytoplasmic organelle	other molecular function	Pf04157, Pf11605	51028	ENSG00000136100	VPS36	A8K125; hsa:51028; Q3ZCV7; Q5H9S1; Q5VXB6; Q86VN1; Q9H8Z5; Q9Y3E3	Network map of SARS-CoV-2 signaling pathway	Endocytosis	Endosomal Sorting Complex Required For Transport (ESCRT); HCMV Late Events	4	0	0.828	0.0294625	90.6	109.4	3.52	0.82	571.5	549.2	589.3	792.5	900.3	862.2
FALSE	Medium	Master Protein	P48230	Transmembrane 4 L6 family member 4 OS=Homo sapiens OX=9606 GN=TM4SF4 PE=1 SV=1	0.013	1.857	4	1	1	1	202	21.4	5.12	1.88	1	other biological processes	other membranes		Pf05805	7104	ENSG00000169903	TM4SF4	B2RDA4; hsa:7104; P48230				0	0	0.828	0.139407	90.6	109.4	4.67	7.14	50	46.2	46.3	64.9	64.3	69.8
FALSE	High	Master Protein	Q96EQ0	Small glutamine-rich tetratricopeptide repeat-containing protein beta OS=Homo sapiens OX=9606 GN=SGTB PE=1 SV=1	0	11.323	16	2	2	2	304	33.4	4.92	10.34	2	protein metabolism;other metabolic processes;stress response;transport;other biological processes	other membranes;cytosol	other molecular function	Pf00515, Pf13414, Pf16546	54557	ENSG00000197860	SGTB	hsa:54557; Q96EQ0				0	0	0.828	0.183338	90.6	109.4	9.19	8.38	59	53.9	64.8	71.9	93	89.9
FALSE	High	Master Protein	Q9H845	Complex I assembly factor ACAD9, mitochondrial OS=Homo sapiens OX=9606 GN=ACAD9 PE=1 SV=1	0	155.771	60	30	35	30	621	68.7	7.96	130.5	30	cell organization and biogenesis;other metabolic processes	other membranes;mitochondrion;nucleus;other cell component	other molecular function	Pf00441, Pf02770, Pf02771	28976	ENSG00000177646	ACAD9	D3DNB8; hsa:28976; Q8WXX3; Q9H845	Mitochondrial immune response to SARS-CoV-2		Complex I biogenesis	2	0	0.829	0.0023351	90.6	109.4	1.35	1.33	1457.3	1462	1427.3	2045.7	2308.1	2148.2
FALSE	High	Master Protein	Q6UVY6	DBH-like monooxygenase protein 1 OS=Homo sapiens OX=9606 GN=MOXD1 PE=1 SV=1	0	10.535	5	3	3	3	613	69.6	6.43	8.82	3	other metabolic processes	non-structural extracellular;other membranes;ER/Golgi	other molecular function	Pf01082, Pf03351, Pf03712	26002	ENSG00000079931	MOXD1	hsa:26002; Q5THU6; Q6UVY6; Q8NC97; Q8WV49; Q9H4M6; Q9Y4U3				0	0	0.829	0.00482078	90.6	109.4	1.86	2.13	270	260.6	265.7	366.2	417.5	409.1
FALSE	High	Master Protein	O75717	WD repeat and HMG-box DNA-binding protein 1 OS=Homo sapiens OX=9606 GN=WDHD1 PE=1 SV=1	0	217.911	51	44	49	44	1129	125.9	5.62	183.02	44	cell cycle OR cell proliferation;DNA metabolism;other metabolic processes;stress response	nucleus;other cell component	nucleic acid binding activity;other molecular function	Pf00400, Pf12341, Pf12894	11169	ENSG00000198554	WDHD1	C9JW18; F6W0U7; hsa:11169; O75717	Mesodermal commitment pathway			1	0	0.829	0.00650501	90.6	109.4	1.03	0.24	3086.6	3034	3041.9	4261.6	4761.2	4564.8
FALSE	High	Master Protein	P49189	4-trimethylaminobutyraldehyde dehydrogenase OS=Homo sapiens OX=9606 GN=ALDH9A1 PE=1 SV=3	0	163.324	76	32	43	32	494	53.8	5.87	142.61	32	cell organization and biogenesis;other metabolic processes	cytosol;other cell component	other molecular function	Pf00171	223	ENSG00000143149	ALDH9A1	B2R6X1; B4DXY7; B9EKV4; hsa:223; P49189; Q5VV90; Q6LCL1; Q9NZT7	GABA receptor signaling; Tryptophan metabolism; Fluoroacetic acid toxicity	Glycolysis / Gluconeogenesis; Ascorbate and aldarate metabolism; Fatty acid degradation; Valine, leucine and isoleucine degradation; Lysine degradation; Arginine and proline metabolism; Histidine metabolism; Tryptophan metabolism; beta-Alanine metabolism; Glycerolipid metabolism; Pyruvate metabolism; Metabolic pathways; Alcoholic liver disease	Carnitine synthesis	17	0	0.829	0.0133081	90.6	109.4	0.33	1.74	3054.5	3077.5	3061	4287.2	4871.5	4493.8
FALSE	High	Master Protein	Q9BRP4	Proteasomal ATPase-associated factor 1 OS=Homo sapiens OX=9606 GN=PAAF1 PE=1 SV=2	0	30.308	21	8	10	8	392	42.2	6.32	28.75	8		other cell component		Pf00400	80227	ENSG00000175575	PAAF1	A6NDR5; B4DPB0; B7ZAS9; hsa:80227; Q4G165; Q53HS9; Q7Z500; Q8TBU6; Q9BRP4; Q9HAB6				0	0	0.829	0.0309464	90.7	109.3	3.58	5.47	711.3	677.7	665.3	948.8	1041.9	1102.1
FALSE	High	Master Protein	Q6IPR1	Electron transfer flavoprotein regulatory factor 1 OS=Homo sapiens OX=9606 GN=ETFRF1 PE=1 SV=2	0	7.258	22	2	2	2	90	10.9	9.92	6.67	2	other metabolic processes	mitochondrion		Pf05347	144363	ENSG00000205707	ETFRF1	hsa:144363; J3KPI7; Q6IPR1				0	0	0.829	0.0406621	90.7	109.3	5.15	2.49	103.4	108.6	114.8	153.6	170.6	156.9
FALSE	High	Master Protein	Q7Z494	Nephrocystin-3 OS=Homo sapiens OX=9606 GN=NPHP3 PE=1 SV=1	0	29.52	7	7	7	7	1330	150.8	6.76	24.81	7	cell-cell signaling;cell organization and biogenesis;transport;developmental processes;signal transduction;other biological processes	non-structural extracellular;cytosol;other cell component		Pf13424	27031	ENSG00000113971	NPHP3	hsa:27031; Q5JPE3; Q5JPE6; Q68D99; Q6NVH3; Q7Z492; Q7Z493; Q7Z494; Q8N9R2; Q8NCM5; Q96N70; Q96NK2	Joubert syndrome; Ciliopathies		Trafficking of myristoylated proteins to the cilium	3	0	0.829	0.0498538	90.7	109.3	4.32	0.47	353.5	358.3	383.4	505.5	563	536.8
FALSE	High	Master Protein	Q8TE02	Elongator complex protein 5 OS=Homo sapiens OX=9606 GN=ELP5 PE=1 SV=2	0	11.008	10	2	2	2	316	34.8	4.97	7.65	2	RNA metabolism OR transcription;other metabolic processes;other biological processes	cytosol;nucleus;other cell component		Pf10483	23587	ENSG00000170291; ENSG00000288485	ELP5	A8K1M5; D3DTN9; hsa:23587; Q659B6; Q7Z2T4; Q8TDR9; Q8TE02; Q9BUB2; Q9Y2Q4			HATs acetylate histones	1	0	0.829	0.0520437	90.7	109.3	5.67	6.82	39.5	44.3	42.5	59.5	71.2	59.3
FALSE	High	Master Protein	P43155	Carnitine O-acetyltransferase OS=Homo sapiens OX=9606 GN=CRAT PE=1 SV=5	0	35.196	15	9	9	9	626	70.8	8.44	29.33	9	other metabolic processes	other membranes;cytosol;mitochondrion;ER/Golgi;other cytoplasmic organelle	other molecular function	Pf00755	1384	ENSG00000095321	CRAT	P43155; Q5T952; Q9BW16	Fatty acid beta-oxidation		Peroxisomal protein import; Beta-oxidation of pristanoyl-CoA	3	0	0.83	0.0069091	90.7	109.3	1.49	2.25	457.2	471.2	461.3	657.7	724.2	673.6
FALSE	High	Master Protein	O95479	GDH/6PGL endoplasmic bifunctional protein OS=Homo sapiens OX=9606 GN=H6PD PE=1 SV=2	0	29.79	11	8	8	8	791	88.8	7.3	23.7	8	other metabolic processes;other biological processes	mitochondrion;ER/Golgi	other molecular function	Pf00479, Pf01182, Pf02781	9563	ENSG00000049239	H6PD	hsa:9563; O95479; Q4TT33; Q66I35; Q68DT3; R4GMU1	Classical pathway of steroidogenesis with glucocorticoid and mineralocorticoid metabolism	Pentose phosphate pathway; Metabolic pathways; Carbon metabolism		4	0	0.83	0.0146361	90.7	109.3	3.16	3.25	442	471.7	458	640.9	683.8	694.3
FALSE	High	Master Protein	Q9UDR5	Alpha-aminoadipic semialdehyde synthase, mitochondrial OS=Homo sapiens OX=9606 GN=AASS PE=1 SV=1	0	139.881	36	27	31	27	926	102.1	6.64	112.3	27	other metabolic processes;other biological processes	cytosol;mitochondrion;nucleus;other cell component	other molecular function	Pf01262, Pf03435, Pf05222, Pf16653	10157	ENSG00000008311	AASS	hsa:10157; O95462; Q9UDR5	Vitamin B6-dependent and responsive disorders	Lysine degradation; Metabolic pathways	Lysine catabolism	4	0	0.831	0.00164971	90.7	109.3	1.07	0.92	1794.1	1797	1831	2550.3	2813.4	2691.3
FALSE	High	Master Protein	Q9NWV4	CXXC motif containing zinc binding protein OS=Homo sapiens OX=9606 GN=CZIB PE=1 SV=1	0	32.526	61	8	10	8	160	18	5.01	34.49	8			other molecular function	Pf05907	54987	ENSG00000162384	CZIB	hsa:54987; Q9NWV4				0	0	0.831	0.00277118	90.7	109.3	1.27	1.53	425	428.7	418.3	595.2	675.5	625.7
FALSE	High	Master Protein	P09417	Dihydropteridine reductase OS=Homo sapiens OX=9606 GN=QDPR PE=1 SV=2	0	47.446	55	9	12	9	244	25.8	7.37	36.99	9	other metabolic processes;developmental processes;other biological processes	cytosol;other cell component	other molecular function	Pf00106	5860	ENSG00000151552	QDPR	A8K158; B3KW71; hsa:5860; P09417; Q53F52; Q9H3M5		Folate biosynthesis; Metabolic pathways	Phenylalanine metabolism	3	0	0.831	0.00827678	90.8	109.2	1.47	2.34	563.1	551.6	548.9	782.5	838.2	825.2
FALSE	High	Master Protein	O95834	Echinoderm microtubule-associated protein-like 2 OS=Homo sapiens OX=9606 GN=EML2 PE=1 SV=1	0	22.461	11	5	5	5	649	70.6	6.32	18.88	5	cell organization and biogenesis;other biological processes	cytoskeleton;other cell component	signal transduction activity or receptor binding;cytoskeletal activity;other molecular function	Pf00400, Pf03451	24139	ENSG00000125746	EML2	B7Z3I2; B7Z3Q9; hsa:24139; K7ERL7; O95834; Q59EN8; Q8N5A2; Q9UG50				0	0	0.831	0.0103338	90.8	109.2	2.44	3.05	363.5	349.7	365.7	509	545.3	551.9
FALSE	High	Master Protein	Q86SQ0	Pleckstrin homology-like domain family B member 2 OS=Homo sapiens OX=9606 GN=PHLDB2 PE=1 SV=2	0	18.579	5	6	6	6	1253	142.1	7.43	14.04	6	cell organization and biogenesis;other biological processes	plasma membrane;other membranes;cytosol;cytoskeleton;other cell component		Pf00169	90102	ENSG00000144824	PHLDB2	A5PKZ3; hsa:90102; Q59EA8; Q68CY3; Q6NT98; Q86SQ0; Q8N8U8; Q8NAB1; Q8NCU5	Microtubule cytoskeleton regulation			1	0	0.831	0.0186549	90.8	109.2	0.78	2.76	1001	1008.1	1018.5	1469.5	1579.6	1495.5
FALSE	High	Master Protein	E7EQL5	Cytoplasmic dynein 1 intermediate chain 2 (Fragment) OS=Homo sapiens OX=9606 GN=DYNC1I2 PE=1 SV=1	0	85.443	76	15	36	1	305	34.9	5.03	108.02	15	other biological processes	cytoskeleton		Pf11540		ENSG00000077380	DYNC1I2	E7EQL5	Ciliary landscape; Intraflagellar transport proteins binding to dynein			2	0	0.831	0.436997	90.8	109.2	8.44	12.19	11.6	12.3	13.7	13.8	19.3	18.4
FALSE	High	Master Protein	O75477	Erlin-1 OS=Homo sapiens OX=9606 GN=ERLIN1 PE=1 SV=2	0	59.012	47	17	19	14	348	39.1	7.87	59.02	17	protein metabolism;other metabolic processes;stress response;signal transduction;other biological processes	other membranes;ER/Golgi;other cell component	other molecular function	Pf01145	10613	ENSG00000107566	ERLIN1	B0QZ42; D3DR65; hsa:10613; O75477; Q53HV0			ABC-family proteins mediated transport; Defective CFTR causes cystic fibrosis	2	0	0.832	0.00260306	90.8	109.2	0.5	0.96	1236.5	1244.3	1232.2	1743.2	1939.2	1831.9
FALSE	High	Master Protein	P51649	Succinate-semialdehyde dehydrogenase, mitochondrial OS=Homo sapiens OX=9606 GN=ALDH5A1 PE=1 SV=2	0	84.223	39	18	18	18	535	57.2	8.28	64.47	18	other metabolic processes;developmental processes	mitochondrion	other molecular function	Pf00171	7915	ENSG00000112294	ALDH5A1	B2RD26; G5E949; hsa:7915; P51649; Q546H9; Q8N3W6	Fragile X syndrome	Alanine, aspartate and glutamate metabolism; Butanoate metabolism; Metabolic pathways	Degradation of GABA	5	0	0.832	0.00315947	90.8	109.2	0.63	1.19	1084.3	1072.6	1078.6	1505.2	1719.4	1605.4
FALSE	High	Master Protein	Q93034	Cullin-5 OS=Homo sapiens OX=9606 GN=CUL5 PE=1 SV=4	0	128.535	42	29	30	29	780	90.9	7.94	98.5	29	cell cycle OR cell proliferation;protein metabolism;other metabolic processes;transport;signal transduction	cytosol;other cell component	transporter activity;other molecular function	Pf00888, Pf10557	8065	ENSG00000166266	CUL5	A8K960; hsa:8065; O14766; Q93034; Q9BZC6	Apoptosis-related network due to altered Notch3 in ovarian cancer; Dual hijack model of Vif in HIV infection; Modulators of TCR signaling and T cell activation	Ubiquitin mediated proteolysis; Human immunodeficiency virus 1 infection	Antigen processing: Ubiquitination & Proteasome degradation; Vif-mediated degradation of APOBEC3G; Neddylation; Downregulation of ERBB2 signaling; Inactivation of CSF3 (G-CSF) signaling	10	0	0.832	0.00315947	90.8	109.2	0.73	1.29	1947.7	1923.4	1943.2	2693.3	3042.4	2957.6
FALSE	High	Master Protein	P21912	Succinate dehydrogenase [ubiquinone] iron-sulfur subunit, mitochondrial OS=Homo sapiens OX=9606 GN=SDHB PE=1 SV=3	0	80.509	67	19	23	19	280	31.6	8.76	71.4	19	other metabolic processes	plasma membrane;other membranes;mitochondrion;nucleus	other molecular function	Pf13085, Pf13534	6390	ENSG00000117118	SDHB	B2R545; hsa:6390; P21912; Q0QEY7; Q9NQ12	Electron transport chain: OXPHOS system in mitochondria; Metabolic reprogramming in colon cancer; Nonalcoholic fatty liver disease; Mitochondrial complex II assembly; TCA cycle (aka Krebs or citric acid cycle)	Citrate cycle (TCA cycle); Oxidative phosphorylation; Metabolic pathways; Carbon metabolism; Thermogenesis; Non-alcoholic fatty liver disease; Alzheimer disease; Parkinson disease; Amyotrophic lateral sclerosis; Huntington disease; Prion disease; Pathways of neurodegeneration; Chemical carcinogenesis; Diabetic cardiomyopathy	Respiratory electron transport; Citric acid cycle (TCA cycle)	21	0	0.832	0.00601358	90.8	109.2	1.83	1.04	1465.8	1458.4	1509.8	2050.3	2263.7	2203.8
FALSE	High	Master Protein	O43175	D-3-phosphoglycerate dehydrogenase OS=Homo sapiens OX=9606 GN=PHGDH PE=1 SV=4	0	174.002	54	27	106	27	533	56.6	6.71	343.06	27	cell cycle OR cell proliferation;cell organization and biogenesis;other metabolic processes;developmental processes;other biological processes	cytosol	other molecular function	Pf00389, Pf02826, Pf19304	26227	ENSG00000092621	PHGDH	B2RD08; hsa:26227; O43175; Q5SZU3; Q9BQ01	Trans-sulfuration and one-carbon metabolism; Clear cell renal cell carcinoma pathways; Neuroinflammation and glutamatergic signaling	Glycine, serine and threonine metabolism; Cysteine and methionine metabolism; Metabolic pathways; Carbon metabolism; Biosynthesis of amino acids	Serine biosynthesis	9	0	0.832	0.00738982	90.8	109.2	1.55	0.57	4365.1	4509.9	4436.2	6232.8	6944	6601.5
FALSE	Medium	Master Protein	C9JZQ7	Pyridoxal phosphate phosphatase PHOSPHO2 (Fragment) OS=Homo sapiens OX=9606 GN=PHOSPHO2 PE=4 SV=8	0.014	1.787	13	1	1	1	55	6.6	6.6	2.77	1	other metabolic processes		other molecular function	Pf06888		ENSG00000144362	PHOSPHO2	C9JZQ7				0	0	0.832	0.00855039	90.8	109.2	2.66	1.86	223.7	212.5	217.7	309.3	334.3	325.4
FALSE	High	Master Protein	Q92889	DNA repair endonuclease XPF OS=Homo sapiens OX=9606 GN=ERCC4 PE=1 SV=3	0	86.053	28	17	17	17	916	104.4	6.93	64	17	cell cycle OR cell proliferation;cell organization and biogenesis;DNA metabolism;other metabolic processes;stress response;other biological processes	nucleus;other cell component	nucleic acid binding activity;other molecular function	Pf02732	2072	ENSG00000175595	ERCC4	A5PKV6; A8K111; hsa:2072; O00140; Q8TD83; Q92889	Nucleotide excision repair; DNA repair pathways, full network; Nucleotide excision repair in xeroderma pigmentosum	Nucleotide excision repair; Fanconi anemia pathway	Fanconi Anemia Pathway; Dual incision in TC-NER; HDR through Single Strand Annealing (SSA); Formation of Incision Complex in GG-NER; Dual Incision in GG-NER	10	0	0.832	0.00950414	90.8	109.2	1.67	0.53	801.5	830	813.8	1136.2	1283.4	1212.7
FALSE	High	Master Protein	E9PBG7	Calcium/calmodulin-dependent protein kinase OS=Homo sapiens OX=9606 GN=CAMK2D PE=1 SV=1	0	48.418	30	12	12	10	512	57.7	7.27	37.63	12	protein metabolism;other metabolic processes		kinase activity;other molecular function	Pf00069, Pf08332	817	ENSG00000145349	CAMK2D	E9PBG7	Physiological and pathological hypertrophy of the heart; MicroRNAs in cardiomyocyte hypertrophy; SRF and miRs in smooth muscle differentiation and proliferation; Cardiac hypertrophic response; Myometrial relaxation and contraction pathways; NO/cGMP/PKG mediated neuroprotection; Wnt signaling; Non-genomic actions of 1,25 dihydroxyvitamin D3; Disruption of postsynaptic signaling by CNV; Neuroinflam…			12	2	0.832	0.0110203	90.8	109.2	1.58	2.57	622.1	639.5	621.6	876.6	976.3	895
FALSE	High	Master Protein	Q9NRY5	Protein FAM114A2 OS=Homo sapiens OX=9606 GN=FAM114A2 PE=1 SV=4	0	83.972	45	17	19	17	505	55.4	4.88	67.83	17			other molecular function	Pf05334	10827	ENSG00000055147	FAM114A2	B2R8D8; hsa:10827; Q9H7E0; Q9NRY5			Signaling by BRAF and RAF1 fusions	1	0	0.832	0.0143571	90.8	109.2	2.8	1.22	1156	1114.8	1178.1	1597.4	1813.7	1753.4
FALSE	High	Master Protein	O95379	Tumor necrosis factor alpha-induced protein 8 OS=Homo sapiens OX=9606 GN=TNFAIP8 PE=1 SV=1	0	5.799	8	2	2	2	198	23	7.93	5.36	2	other biological processes	nucleus;other cell component	enzyme regulator activity	Pf05527	25816	ENSG00000145779	TNFAIP8	B3KMH1; B3KMI2; B7Z713; hsa:25816; O95379; Q9P1Q1; Q9UER5; Q9UP47			PI Metabolism	1	0	0.832	0.0327301	90.9	109.1	2.15	4.22	205.6	210	201.2	287.3	300.2	309.4
FALSE	High	Master Protein	Q13563	Polycystin-2 OS=Homo sapiens OX=9606 GN=PKD2 PE=1 SV=3	0	7.267	2	2	2	2	968	109.6	5.69	5.19	2	cell-cell signaling;cell cycle OR cell proliferation;cell organization and biogenesis;stress response;transport;developmental processes;signal transduction;other biological processes	plasma membrane;other membranes;cytoskeleton;ER/Golgi;other cell component	signal transduction activity or receptor binding;transporter activity;cytoskeletal activity;other molecular function	Pf08016, Pf18109, Pf20519	5311	ENSG00000118762	PKD2	hsa:5311; O60441; Q13563; Q15764; Q2M1Q3; Q2M1Q5	Ciliopathies		VxPx cargo-targeting to cilium	2	0	0.832	0.0523378	90.8	109.2	0.71	4.67	74.1	74.8	75.3	104.4	121.4	105.6
FALSE	Low	Master Protein	A0A087X136	Chloride channel protein ClC-Kb OS=Homo sapiens OX=9606 GN=CLCNKB PE=1 SV=1	0.062	0.87	2	1	1	1	463	50.7	8.05	1.98	1	transport	other membranes	transporter activity	Pf00654		ENSG00000184908	CLCNKB	A0A087X136				0	0	0.832	0.0660933	90.8	109.2	7.33	6.36	87.5	101.5	96	124.7	158.9	143.5
FALSE	High	Master Protein	P04264	Keratin, type II cytoskeletal 1 OS=Homo sapiens OX=9606 GN=KRT1 PE=1 SV=6	0	125.028	40	26	36	22	644	66	8.12	110	26	cell organization and biogenesis;protein metabolism;other metabolic processes;stress response;developmental processes;other biological processes	non-structural extracellular;plasma membrane;other membranes;cytosol;cytoskeleton;other cell component	bone, tooth or skin structural activity;other molecular function	Pf00038, Pf16208, Pf16210	3848	ENSG00000167768	KRT1	B2RA01; hsa:3848; P04264; P85925; P86104; Q14720; Q6GSJ0; Q9H298	Corticotropin-releasing hormone signaling pathway		Neutrophil degranulation; Formation of the cornified envelope	4	4	0.833	0.00597976	90.9	109.1	0.34	1.12	2578	2599.9	2589.5	3652.5	4006.6	3866.8
FALSE	High	Master Protein	Q9Y2Q3	Glutathione S-transferase kappa 1 OS=Homo sapiens OX=9606 GN=GSTK1 PE=1 SV=3	0	45.729	53	9	12	9	226	25.5	8.41	36.17	9	other metabolic processes;other biological processes	cytosol;mitochondrion;other cytoplasmic organelle	other molecular function	Pf01323	373156	ENSG00000197448	GSTK1	B4DIH1; B4DSY2; hsa:373156; Q6P4H0; Q7Z520; Q9P1S4; Q9Y2Q3	Metapathway biotransformation Phase I and II	Glutathione metabolism; Metabolism of xenobiotics by cytochrome P450; Drug metabolism; Metabolic pathways; Peroxisome; Chemical carcinogenesis	Peroxisomal protein import; Glutathione conjugation	9	0	0.833	0.00748293	90.9	109.1	1.85	0.82	642.2	622.7	643.1	895.8	1009.6	948.7
FALSE	High	Master Protein	Q9BQ69	ADP-ribose glycohydrolase MACROD1 OS=Homo sapiens OX=9606 GN=MACROD1 PE=1 SV=2	0	26.551	23	6	7	6	325	35.5	9.51	22.18	6	protein metabolism;other metabolic processes;stress response	nucleus	other molecular function	Pf01661	28992	ENSG00000133315	MACROD1	hsa:28992; Q9BQ69; Q9UH96				0	0	0.833	0.0140622	90.9	109.1	3.29	1.97	310.5	331	327.5	456.4	497.3	493.1
FALSE	High	Master Protein	H0YC18	Meckelin (Fragment) OS=Homo sapiens OX=9606 GN=TMEM67 PE=1 SV=1	0	7.137	12	1	1	1	173	18.6	5.22	5.71	1												0	0	0.833	0.0277282	90.9	109.1	4.33	3.9	36	39.3	38.1	53.1	55.7	57
FALSE	High	Master Protein	J3KSW2	DNA polymerase iota OS=Homo sapiens OX=9606 GN=POLI PE=1 SV=1	0.001	4.097	3	1	1	1	637	71.8	6.86	3.1	1	DNA metabolism;other metabolic processes;stress response	nucleus;other cell component	nucleic acid binding activity	Pf00817, Pf11799		ENSG00000101751	POLI	J3KSW2	DNA repair pathways, full network			1	0	0.833	0.108976	90.9	109.1	7.62	3.2	16.1	16.2	18.4	22.1	26.4	24.2
FALSE	High	Master Protein	X6R6T9	Fucose mutarotase OS=Homo sapiens OX=9606 GN=FUOM PE=1 SV=1	0.001	4.545	14	1	1	1	109	12.1	6.71	3.83	1	other metabolic processes		other molecular function	Pf05025	282969	ENSG00000148803	FUOM	X6R6T9				0	0	0.833	0.549211	90.9	109.1	8.39	14.96	23.3	23.9	27.2	26.2	39.4	35.7
FALSE	High	Master Protein	Q7Z392	Trafficking protein particle complex subunit 11 OS=Homo sapiens OX=9606 GN=TRAPPC11 PE=1 SV=2	0	27.658	9	8	8	8	1133	128.8	7.14	22.63	8	cell organization and biogenesis;transport;other biological processes	cytosol;ER/Golgi;other cell component		Pf11817, Pf12742	60684	ENSG00000168538	TRAPPC11	A4QPB8; B2RCD6; hsa:60684; Q5U5I7; Q6FI73; Q7Z392; Q86T25; Q9H0L1; Q9H5K9; Q9H8Q1; Q9H9I7	Genes related to primary cilium development (based on CRISPR)		RAB GEFs exchange GTP for GDP on RABs	2	0	0.834	0.00167755	91	109	1.11	1.01	375.6	384.7	380.9	530.1	605	567.4
FALSE	High	Master Protein	P11586	C-1-tetrahydrofolate synthase, cytoplasmic OS=Homo sapiens OX=9606 GN=MTHFD1 PE=1 SV=3	0	325.416	65	56	141	56	935	101.5	7.3	450.86	56												0	0	0.834	0.00195413	90.9	109.1	0.64	0.99	6107.3	6128.9	6058.1	8384.1	9558.1	9146.1
FALSE	High	Master Protein	P49959	Double-strand break repair protein MRE11 OS=Homo sapiens OX=9606 GN=MRE11 PE=1 SV=3	0	131.167	41	28	34	28	708	80.5	5.9	122.34	28	cell cycle OR cell proliferation;cell organization and biogenesis;DNA metabolism;other metabolic processes;stress response;signal transduction;other biological processes	cytosol;nucleus;other cell component	nucleic acid binding activity;other molecular function	Pf00149, Pf04152	4361	ENSG00000020922	MRE11	B3KTC7; hsa:4361; O43475; P49959	miRNA regulation of DNA damage response; Homologous recombination; DDX1 as a regulatory component of the Drosha microprocessor; ATM signaling in development and disease ; Breast cancer pathway; Joubert syndrome; DNA repair pathways, full network; SMC1/SMC3 role in DNA damage - Cornelia de Lange Syndrome; DNA damage response	Homologous recombination; Non-homologous end-joining; Cellular senescence	Regulation of TP53 Activity through Phosphorylation; Processing of DNA double-strand break ends; Presynaptic phase of homologous DNA pairing and strand exchange; G2/M DNA damage checkpoint; Meiotic recombination; HDR through Single Strand Annealing (SSA); Resolution of D-loop Structures through Holliday Junction Intermediates; Recruitment and ATM-mediated phosphorylation of repair and signaling p…	32	0	0.834	0.00329184	91	109	1.62	1.41	2224.9	2283.6	2215.5	3160.3	3480.2	3293.1
FALSE	High	Master Protein	O43719	HIV Tat-specific factor 1 OS=Homo sapiens OX=9606 GN=HTATSF1 PE=1 SV=1	0	165.528	41	35	48	35	755	85.8	4.4	160.29	35	RNA metabolism OR transcription;other metabolic processes;other biological processes	nucleus		Pf00076	27336	ENSG00000102241	HTATSF1	D3DWG9; hsa:27336; O43719; Q59G06; Q99730				0	0	0.834	0.00429055	91	109	1.19	1.82	3336.6	3344.5	3275.5	4651.6	5359.4	4942.8
FALSE	High	Master Protein	O95168	NADH dehydrogenase [ubiquinone] 1 beta subcomplex subunit 4 OS=Homo sapiens OX=9606 GN=NDUFB4 PE=1 SV=3	0	20.336	53	7	9	7	129	15.2	9.85	27.11	7	cell organization and biogenesis;other metabolic processes;stress response;transport	other membranes;mitochondrion;nucleus	transporter activity	Pf07225	4710	ENSG00000065518	NDUFB4	B2RUY3; B9EJC7; hsa:4710; O95168	Electron transport chain: OXPHOS system in mitochondria; Nonalcoholic fatty liver disease; Oxidative phosphorylation	Oxidative phosphorylation; Metabolic pathways; Thermogenesis; Retrograde endocannabinoid signaling; Non-alcoholic fatty liver disease; Alzheimer disease; Parkinson disease; Amyotrophic lateral sclerosis; Huntington disease; Prion disease; Pathways of neurodegeneration; Chemical carcinogenesis; Diabetic cardiomyopathy	Complex I biogenesis	18	0	0.834	0.00738982	90.9	109.1	2.11	1.3	719.8	724.1	749.4	990.2	1131.5	1087.6
FALSE	High	Master Protein	E9PJD7	Cysteine and histidine-rich protein 1 OS=Homo sapiens OX=9606 GN=CYHR1 PE=1 SV=1	0	18.594	20	5	5	5	404	43.8	6.76	18.41	5		nucleus	other molecular function		50626	ENSG00000187954	CYHR1	E9PJD7				0	0	0.834	0.0110684	90.9	109.1	2.18	0.91	136.1	130.6	132.7	184.8	205.5	199.8
FALSE	High	Master Protein	Q9NYB9	Abl interactor 2 OS=Homo sapiens OX=9606 GN=ABI2 PE=1 SV=1	0	38.963	19	8	10	6	513	55.6	6.16	33.97	8	cell organization and biogenesis;protein metabolism;other metabolic processes;developmental processes;signal transduction;other biological processes	cytosol;cytoskeleton;nucleus;other cell component	other molecular function	Pf07815, Pf14604	10152	ENSG00000138443	ABI2	B4DSN1; hsa:10152; Q13147; Q13249; Q13801; Q9BV70; Q9NYB9	Regulation of actin cytoskeleton	Regulation of actin cytoskeleton	VEGFA-VEGFR2 Pathway; RAC1 GTPase cycle; RAC3 GTPase cycle; RAC2 GTPase cycle; Regulation of actin dynamics for phagocytic cup formation; FCGR3A-mediated phagocytosis; RHO GTPases Activate WASPs and WAVEs	9	0	0.834	0.0223213	90.9	109.1	2.22	3.88	374.5	378.8	363.1	531.9	586	528.6
FALSE	High	Master Protein	Q9BRG1	Vacuolar protein-sorting-associated protein 25 OS=Homo sapiens OX=9606 GN=VPS25 PE=1 SV=1	0	34.956	49	8	8	8	176	20.7	6.34	28.43	8	cell organization and biogenesis;protein metabolism;other metabolic processes;transport;other biological processes	other membranes;cytosol;nucleus;other cytoplasmic organelle;other cell component	other molecular function	Pf05871	84313	ENSG00000131475	VPS25	B2R581; hsa:84313; Q9BRG1		Endocytosis	Endosomal Sorting Complex Required For Transport (ESCRT); HCMV Late Events	3	0	0.834	0.0381226	91	109	1.39	4.11	280.8	289.1	284.2	373.4	454	423.5
FALSE	High	Master Protein	F5GXR3	Parathymosin OS=Homo sapiens OX=9606 GN=PTMS PE=1 SV=1	0	7.196	16	2	3	2	104	12.1	11	8.03	2				Pf03247	5763	ENSG00000159335	PTMS	F5GXR3	IL-18 signaling pathway			1	0	0.834	0.0386537	91	109	4.49	2	248.2	247	267.6	346.1	396.7	363.9
FALSE	High	Master Protein	P52824	Diacylglycerol kinase theta OS=Homo sapiens OX=9606 GN=DGKQ PE=1 SV=2	0.001	4.937	1	1	1	1	942	101.1	7.49	3.1	1	cell organization and biogenesis;protein metabolism;other metabolic processes;stress response;signal transduction;other biological processes	plasma membrane;other membranes;cytosol;cytoskeleton;nucleus;other cytoplasmic organelle;other cell component	enzyme regulator activity;kinase activity;other molecular function	Pf00130, Pf00609, Pf00781, Pf00788	1609	ENSG00000145214	DGKQ	hsa:1609; P52824; Q6P3W4		Glycerolipid metabolism; Glycerophospholipid metabolism; Metabolic pathways; Phosphatidylinositol signaling system; Phospholipase D signaling pathway; Choline metabolism in cancer	Effects of PIP2 hydrolysis	7	0	0.834	0.0534598	91	109	7.09	5.88	38.3	34.5	39.6	56.3	59.9	53.6
FALSE	High	Master Protein	Q9H7J1	Protein phosphatase 1 regulatory subunit 3E OS=Homo sapiens OX=9606 GN=PPP1R3E PE=1 SV=2	0	6.553	5	1	1	1	279	30.6	11.15	3.29	1	protein metabolism;other metabolic processes;other biological processes	other cell component	other molecular function	Pf03370	90673	ENSG00000235194	PPP1R3E	D3DS47; hsa:90673; Q9H7J1		Insulin signaling pathway; Insulin resistance		2	0	0.834	0.558288	90.9	109.1	20.18	3.88	63.5	58.1	84.4	88.6	100.1	89
FALSE	High	Master Protein	Q9UBE0	SUMO-activating enzyme subunit 1 OS=Homo sapiens OX=9606 GN=SAE1 PE=1 SV=1	0	175.991	83	28	49	28	346	38.4	5.3	178.06	28	protein metabolism;other metabolic processes;other biological processes	nucleus;other cell component	enzyme regulator activity;other molecular function	Pf00899	10055	ENSG00000142230	SAE1	B2RDP5; B3KMQ2; F5GXX7; G3XAK6; hsa:10055; O95717; Q9P020; Q9UBE0		Ubiquitin mediated proteolysis	SUMO is conjugated to E1 (UBA2:SAE1); SUMO is transferred from E1 to E2 (UBE2I, UBC9)	3	0	0.835	0.0006472	91	109	0.59	0.57	2420.8	2453.5	2436.8	3410.2	3782.6	3628.3
FALSE	High	Master Protein	Q9HCE1	Helicase MOV-10 OS=Homo sapiens OX=9606 GN=MOV10 PE=1 SV=2	0	133.014	36	30	36	30	1003	113.6	8.82	110.01	30	stress response;other biological processes	cytosol;nucleus;other cell component	nucleic acid binding activity;other molecular function	Pf13087, Pf13604	4343	ENSG00000155363	MOV10	hsa:4343; Q5JR03; Q8TEF0; Q9BSY3; Q9BUJ9; Q9HCE1	VEGFA-VEGFR2 signaling pathway		MAPK6/MAPK4 signaling; TP53 Regulates Metabolic Genes; NR1H3 & NR1H2 regulate gene expression linked to cholesterol transport and efflux; Oxidative Stress Induced Senescence; Estrogen-dependent gene expression; Pre-NOTCH Transcription and Translation; RUNX1 regulates genes involved in megakaryocyte differentiation and platelet function; Oncogene Induced Senescence; Transcriptional Regulation by V…	16	0	0.835	0.000718219	91	109	0.67	0.63	2170.1	2150.3	2177.5	3021.3	3425.9	3234.3
FALSE	High	Master Protein	P78527	DNA-dependent protein kinase catalytic subunit OS=Homo sapiens OX=9606 GN=PRKDC PE=1 SV=3	0	1221.24	60	251	418	251	4128	468.8	7.12	1317.28	251	cell cycle OR cell proliferation;cell organization and biogenesis;protein metabolism;DNA metabolism;RNA metabolism OR transcription;other metabolic processes;stress response;developmental processes;signal transduction;other biological processes	cytosol;nucleus;other cell component	nucleic acid binding activity;kinase activity;other molecular function	Pf00454, Pf02259, Pf02260, Pf08163, Pf19704, Pf20502	5591	ENSG00000253729	PRKDC	hsa:5591; P78527; P78528; Q13327; Q13337; Q14175; Q59H99; Q7Z611; Q96SE6; Q9UME3	miRNA regulation of DNA damage response; Cell cycle; Retinoblastoma gene in cancer; Fas ligand pathway and stress induction of heat shock proteins; Pathways affected in adenoid cystic carcinoma; ATM signaling in development and disease ; Non-homologous end joining; Osteoblast differentiation and related diseases; DNA repair pathways, full network; DNA damage response	Non-homologous end-joining; Cell cycle	E3 ubiquitin ligases ubiquitinate target proteins; Cytosolic sensors of pathogen-associated DNA ; Nonhomologous End-Joining (NHEJ); IRF3-mediated induction of type I IFN	16	0	0.835	0.00248233	91	109	0.43	0.85	26721.2	26572.7	26575.4	36953.8	41855.4	39290.6
FALSE	High	Master Protein	Q9UGI8	Testin OS=Homo sapiens OX=9606 GN=TES PE=1 SV=1	0	113.09	56	21	31	21	421	48	7.68	109.81	21	other biological processes	plasma membrane;other membranes;cytosol;other cell component	other molecular function	Pf00412, Pf06297	26136	ENSG00000135269	TES	A4D0U6; hsa:26136; Q9GZQ1; Q9HAJ9; Q9UGI8				0	0	0.835	0.00753128	91	109	1.46	0.52	1642.5	1685.5	1642.5	2299.5	2552.9	2449.4
FALSE	High	Master Protein	P35241	Radixin OS=Homo sapiens OX=9606 GN=RDX PE=1 SV=1	0	215.484	72	49	106	32	583	68.5	6.37	347.92	49	cell organization and biogenesis;signal transduction;other biological processes	plasma membrane;other membranes;cytoskeleton;other cell component	cytoskeletal activity;other molecular function	Pf00373, Pf00769, Pf09379, Pf09380, Pf20492	5962	ENSG00000137710	RDX	A7YIJ8; A7YIK0; A7YIK3; B7Z9U6; F5H1A7; hsa:5962; P35241; Q86Y61	Regulation of actin cytoskeleton	Tight junction; Regulation of actin cytoskeleton; Proteoglycans in cancer; MicroRNAs in cancer	Recycling pathway of L1; Sensory processing of sound by inner hair cells of the cochlea; Sensory processing of sound by outer hair cells of the cochlea	8	1	0.835	0.00948604	91	109	0.84	2.01	3143.7	3165.1	3114.2	4291.3	5011.8	4688.6
FALSE	High	Master Protein	A0A087X1S3	E3 ubiquitin-protein ligase HUWE1 (Fragment) OS=Homo sapiens OX=9606 GN=HUWE1 PE=1 SV=1	0	15.287	25	6	6	1	230	24	5.58	16.86	6				Pf06025		ENSG00000086758	HUWE1	A0A087X1S3				0	0	0.835	0.00994176	91	109	3.26	3.33	208.5	209	197.4	290.5	343.1	308
FALSE	High	Master Protein	Q96BW5	Phosphotriesterase-related protein OS=Homo sapiens OX=9606 GN=PTER PE=1 SV=1	0	38.858	34	9	10	8	349	39	6.52	31.72	9	other metabolic processes;other biological processes		other molecular function	Pf02126	9317	ENSG00000165983	PTER	B0YJ77; B3KTF5; D3DRU0; hsa:9317; Q96BW5; Q9BY46				0	0	0.835	0.0115932	91	109	3.5	2.78	533.8	563.6	571.9	774.9	916.1	839.3
FALSE	High	Master Protein	Q9Y2D4	Exocyst complex component 6B OS=Homo sapiens OX=9606 GN=EXOC6B PE=1 SV=3	0	61.419	18	12	13	12	811	94.1	6.46	46.48	12	cell organization and biogenesis;transport	other membranes;other cell component		Pf04091	23233	ENSG00000144036	EXOC6B	B8ZZY3; hsa:23233; Q9Y2D4	Ciliary landscape			1	0	0.835	0.01169	91	109	0.79	2.07	612.7	608.7	604.3	846.2	925	920.2
FALSE	High	Master Protein	Q9UKG1	DCC-interacting protein 13-alpha OS=Homo sapiens OX=9606 GN=APPL1 PE=1 SV=1	0	109.362	43	20	21	20	709	79.6	5.41	76.03	20	cell cycle OR cell proliferation;transport;signal transduction;other biological processes	plasma membrane;other membranes;cytosol;nucleus;other cytoplasmic organelle;other cell component	cytoskeletal activity;other molecular function	Pf00169, Pf00640, Pf16746	26060	ENSG00000157500	APPL1	hsa:26060; Q9P2B9; Q9UKG1	Follicle stimulating hormone (FSH) signaling pathway; Chromosomal and microsatellite instability in colorectal cancer	Longevity regulating pathway; Pathways in cancer; Colorectal cancer	Caspase activation via Dependence Receptors in the absence of ligand	6	0	0.835	0.0137182	91	109	2.78	1.31	930.6	984.9	952.5	1353.8	1483.3	1419.3
FALSE	High	Master Protein	Q13451	Peptidyl-prolyl cis-trans isomerase FKBP5 OS=Homo sapiens OX=9606 GN=FKBP5 PE=1 SV=2	0	113.285	60	24	28	24	457	51.2	5.9	102.77	24	protein metabolism;other metabolic processes;other biological processes	cytosol;nucleus;other cell component	other molecular function	Pf00254, Pf00515	2289	ENSG00000096060	FKBP5	F5H7R1; hsa:2289; Q13451; Q59EB8; Q5TGM6	Farnesoid X receptor pathway; Nuclear receptors meta-pathway; MECP2 and associated Rett syndrome	Estrogen signaling pathway	HSP90 chaperone cycle for steroid hormone receptors (SHR) in the presence of ligand; ESR-mediated signaling; MECP2 regulates neuronal receptors and channels	7	0	0.835	0.0184339	91	109	0.59	2.27	2516.9	2519.1	2495.2	3501.5	3932.1	3606.6
FALSE	High	Master Protein	Q9HAB8	Phosphopantothenate--cysteine ligase OS=Homo sapiens OX=9606 GN=PPCS PE=1 SV=2	0	33.161	25	9	9	9	311	34	6.71	25.85	9	other metabolic processes;other biological processes	cytosol;nucleus;other cell component	other molecular function	Pf04127	79717	ENSG00000127125	PPCS	hsa:79717; Q3KQT2; Q5VVM0; Q9HAB8		Pantothenate and CoA biosynthesis; Metabolic pathways; Biosynthesis of cofactors	Coenzyme A biosynthesis	4	0	0.835	0.0294906	91	109	0.58	3.46	531.3	526.7	532	778.3	818.1	792
FALSE	High	Master Protein	Q9NRG7	Epimerase family protein SDR39U1 OS=Homo sapiens OX=9606 GN=SDR39U1 PE=1 SV=3	0	16.994	17	5	6	5	293	31.1	9.04	18.25	5			other molecular function	Pf01370, Pf08338	56948	ENSG00000100445	SDR39U1	hsa:56948; Q6ZW71; Q9BVQ3; Q9NRG7				0	0	0.835	0.0304932	91	109	2.92	0.4	639.6	611.3	607.8	850.6	955.4	905.4
FALSE	High	Master Protein	P78356	Phosphatidylinositol 5-phosphate 4-kinase type-2 beta OS=Homo sapiens OX=9606 GN=PIP4K2B PE=1 SV=1	0	48.453	32	11	11	6	416	47.3	7.33	32.18	11	cell organization and biogenesis;other metabolic processes;transport;signal transduction;other biological processes	plasma membrane;other membranes;cytosol;ER/Golgi;nucleus;other cytoplasmic organelle	kinase activity;other molecular function	Pf01504	8396	ENSG00000276293; ENSG00000277292	PIP4K2B	hsa:8396; P78356; Q5U0E8; Q8TBP2	Regulation of actin cytoskeleton	Inositol phosphate metabolism; Metabolic pathways; Phosphatidylinositol signaling system; Regulation of actin cytoskeleton	PI5P, PP2A and IER3 Regulate PI3K/AKT Signaling; Synthesis of PIPs at the plasma membrane; PI5P Regulates TP53 Acetylation; Synthesis of PIPs in the nucleus	9	0	0.835	0.0306415	91	109	3.4	0.65	241.3	258.7	251.2	348.2	391.7	377.6
FALSE	High	Master Protein	Q9H7D0	Dedicator of cytokinesis protein 5 OS=Homo sapiens OX=9606 GN=DOCK5 PE=1 SV=3	0	11.169	1	2	2	2	1870	215.2	7.96	6.93	2	signal transduction;other biological processes	plasma membrane;other membranes;cytosol;other cell component	enzyme regulator activity	Pf00018, Pf06920, Pf14429, Pf16172, Pf20421, Pf20422	80005	ENSG00000147459	DOCK5	B2RNY0; hsa:80005; Q5XKD5; Q6AI11; Q6PJS6; Q6ZTS6; Q9H7D0	Ciliary landscape		RAC1 GTPase cycle; RHOG GTPase cycle; Factors involved in megakaryocyte development and platelet production	4	0	0.835	0.0482345	91	109	5.12	1.66	119.9	112.9	108.6	160.8	174.8	168.1
FALSE	High	Master Protein	B8ZZQ6	Prothymosin alpha OS=Homo sapiens OX=9606 GN=PTMA PE=1 SV=1	0	25.685	41	5	10	5	107	11.8	3.81	30.66	5		cytosol;nucleus		Pf03247		ENSG00000187514	PTMA	B8ZZQ6				0	0	0.835	0.0700327	91	109	2.17	7.27	742.5	773.3	746.4	1038	1301.9	1088
FALSE	High	Master Protein	Q13107	Ubiquitin carboxyl-terminal hydrolase 4 OS=Homo sapiens OX=9606 GN=USP4 PE=1 SV=3	0	28.007	12	8	9	7	963	108.5	5.71	31.04	8	cell organization and biogenesis;protein metabolism;RNA metabolism OR transcription;other metabolic processes;other biological processes	plasma membrane;other membranes;cytosol;nucleus;other cytoplasmic organelle;other cell component	signal transduction activity or receptor binding;other molecular function	Pf00443, Pf06337, Pf14836	7375	ENSG00000114316	USP4	A8K6Y0; C9IY91; hsa:7375; O43452; O43453; Q08AK8; Q13107			Ub-specific processing proteases; Regulation of TNFR1 signaling; TNFR1-induced NFkappaB signaling pathway; TNFR1-induced proapoptotic signaling	4	0	0.836	0.00344941	91.1	108.9	1.3	1.52	625.2	611.3	614.1	854.6	932.6	913.1
FALSE	High	Master Protein	Q5VW32	BRO1 domain-containing protein BROX OS=Homo sapiens OX=9606 GN=BROX PE=1 SV=1	0	77.234	57	18	25	18	411	46.4	7.65	70.08	18		other membranes		Pf03097	148362	ENSG00000162819	BROX	B7Z9G5; hsa:148362; Q5VW32; Q96MG1				0	0	0.836	0.00386859	91.1	108.9	0.68	1.3	1677.7	1689.3	1667.1	2334.8	2663.3	2478.8
FALSE	High	Master Protein	A0A0U1RQJ2	Dystonin OS=Homo sapiens OX=9606 GN=DST PE=1 SV=2	0	112.282	11	24	24	2	2676	304.4	5.74	78.15	24	cell organization and biogenesis	cytoskeleton	cytoskeletal activity;other molecular function	Pf00435, Pf02187, Pf13499		ENSG00000151914	DST	A0A0U1RQJ2				0	0	0.836	0.0057908	91	109	1.31	0.5	127.3	129.4	126.1	178.7	198.7	189.8
FALSE	High	Master Protein	Q9H3H3	UPF0696 protein C11orf68 OS=Homo sapiens OX=9606 GN=C11orf68 PE=1 SV=3	0	15.717	18	4	4	4	292	31.4	6.32	12.32	4				Pf08939	83638	ENSG00000175573	C11orf68	hsa:83638; J3KQG9; Q9BT13; Q9H3H3				0	0	0.836	0.00597976	91.1	108.9	1.94	2.09	203.8	196.7	198.6	268.2	313.5	295.3
FALSE	High	Master Protein	Q15126	Phosphomevalonate kinase OS=Homo sapiens OX=9606 GN=PMVK PE=1 SV=3	0	56.663	59	12	13	12	192	22	5.73	48.84	12	other metabolic processes;other biological processes	cytosol;other cytoplasmic organelle	kinase activity;other molecular function	Pf04275	10654	ENSG00000163344	PMVK	hsa:10654; Q15126; Q5TZW9	Cholesterol biosynthesis pathway; Cholesterol metabolism with Bloch and Kandutsch-Russell pathways	Terpenoid backbone biosynthesis; Metabolic pathways; Peroxisome	Activation of gene expression by SREBF (SREBP); Cholesterol biosynthesis	7	0	0.836	0.00900105	91.1	108.9	1.7	0.61	796	808.8	825	1130.5	1260.6	1196.2
FALSE	High	Master Protein	Q9BQP7	Mitochondrial genome maintenance exonuclease 1 OS=Homo sapiens OX=9606 GN=MGME1 PE=1 SV=1	0	57.9	44	14	16	14	344	39.4	7.68	51.8	14	cell organization and biogenesis;DNA metabolism;other metabolic processes;stress response	mitochondrion	other molecular function	Pf12705	92667	ENSG00000125871	MGME1	B2RDG5; D3DW29; hsa:92667; Q96SW3; Q9BQP7				0	0	0.836	0.0104601	91.1	108.9	2.2	1.02	998.3	995.4	1036.2	1388.2	1550.6	1509.5
FALSE	High	Master Protein	Q01658	Protein Dr1 OS=Homo sapiens OX=9606 GN=DR1 PE=1 SV=1	0	19.948	43	5	5	5	176	19.4	4.75	18.45	5	cell organization and biogenesis;protein metabolism;RNA metabolism OR transcription;other metabolic processes;other biological processes	nucleus	nucleic acid binding activity;other molecular function	Pf00808	1810	ENSG00000117505	DR1	hsa:1810; Q01658			HATs acetylate histones	1	0	0.836	0.0133462	91	109	3.33	2.67	338.7	343	322.2	473.7	529	483.3
FALSE	High	Master Protein	Q9NPJ3	Acyl-coenzyme A thioesterase 13 OS=Homo sapiens OX=9606 GN=ACOT13 PE=1 SV=1	0	13.928	29	4	4	4	140	15	9.14	13.64	4	cell organization and biogenesis;other biological processes	cytosol;cytoskeleton;mitochondrion	other molecular function	Pf03061	55856	ENSG00000112304	ACOT13	F5H2L4; hsa:55856; O95549; Q9NPJ3			Mitochondrial Fatty Acid Beta-Oxidation	1	0	0.836	0.0136656	91.1	108.9	2.14	3.6	335.2	348.4	348.8	477.5	573	518.3
FALSE	High	Master Protein	D6RJ90	COMM domain containing 10, isoform CRA_b OS=Homo sapiens OX=9606 GN=COMMD10 PE=1 SV=1	0	19.584	37	4	4	4	188	21.5	6.54	17.97	4		nucleus		Pf07258	51397	ENSG00000145781	COMMD10	D6RJ90				0	0	0.836	0.0457316	91.1	108.9	3.73	5.33	219	213.9	203.8	272.1	336.9	318.3
FALSE	High	Master Protein	A0A087WT87	Amino acid transporter OS=Homo sapiens OX=9606 GN=SLC1A3 PE=1 SV=1	0	26.25	13	6	7	6	496	54.2	7.44	23.51	6	transport	other membranes	transporter activity	Pf00375	6507	ENSG00000079215	SLC1A3	A0A087WT87	Synaptic vesicle pathway; Neuroinflammation and glutamatergic signaling; Sudden infant death syndrome (SIDS) susceptibility pathways			3	0	0.836	0.0584628	91	109	5.06	1.11	188.9	203.1	184.4	261.2	295	285.9
FALSE	High	Master Protein	Q9H1D9	DNA-directed RNA polymerase III subunit RPC6 OS=Homo sapiens OX=9606 GN=POLR3F PE=1 SV=1	0	28.014	29	7	7	7	316	35.7	6.11	22.28	7	RNA metabolism OR transcription;other metabolic processes;stress response;other biological processes	cytosol;nucleus	nucleic acid binding activity;other molecular function	Pf05158	10621	ENSG00000132664	POLR3F	A8K4C7; hsa:10621; O15319; Q9H1D9	Pyrimidine metabolism; Cytosolic DNA-sensing pathway	RNA polymerase; Cytosolic DNA-sensing pathway	Cytosolic sensors of pathogen-associated DNA ; RNA Polymerase III Abortive And Retractive Initiation; RNA Polymerase III Transcription Initiation From Type 1 Promoter; RNA Polymerase III Transcription Initiation From Type 2 Promoter; RNA Polymerase III Transcription Initiation From Type 3 Promoter; RNA Polymerase III Transcription Termination; RNA Polymerase III Chain Elongation	11	0	0.836	0.0728789	91.1	108.9	3.25	5.94	342.7	328.3	322.5	465.3	466.2	488.6
FALSE	High	Master Protein	A0A0C4DG91	Nucleoside diphosphate kinase OS=Homo sapiens OX=9606 GN=NME6 PE=1 SV=1	0	7.179	10	2	2	2	194	22	7.96	5.6	2	other metabolic processes		kinase activity;other molecular function	Pf00334	10201	ENSG00000172113	NME6	A0A0C4DG91	Pyrimidine metabolism			1	0	0.836	0.0775424	91	109	5.51	0.77	187.2	206.7	188.9	265.5	293.6	281.1
FALSE	High	Master Protein	B3KVL5	Zinc finger CCHC domain-containing protein 10 OS=Homo sapiens OX=9606 GN=ZCCHC10 PE=1 SV=1	0.001	5.11	8	1	1	1	186	20.3	7.88	3.88	1			nucleic acid binding activity;other molecular function	Pf13917	54819	ENSG00000155329	ZCCHC10	B3KVL5				0	0	0.836	0.638756	91.1	108.9	13.88	20.41	9	10.3	11.9	14.3	11.6	16.7
FALSE	High	Master Protein	Q92878	DNA repair protein RAD50 OS=Homo sapiens OX=9606 GN=RAD50 PE=1 SV=1	0	291.103	50	72	90	72	1312	153.8	6.89	280.03	72	cell cycle OR cell proliferation;cell organization and biogenesis;DNA metabolism;other metabolic processes;stress response;other biological processes	nucleus;other cell component	nucleic acid binding activity;other molecular function	Pf04423, Pf13476, Pf13558	10111	ENSG00000113522	RAD50	B9EGF5; hsa:10111; O43254; Q6GMT7; Q6P5X3; Q92878; Q9UP86	miRNA regulation of DNA damage response; Homologous recombination; DDX1 as a regulatory component of the Drosha microprocessor; ATM signaling in development and disease ; Breast cancer pathway; Joubert syndrome; DNA repair pathways, full network; SMC1/SMC3 role in DNA damage - Cornelia de Lange Syndrome; DNA damage response	Homologous recombination; Non-homologous end-joining; Cellular senescence	Recruitment and ATM-mediated phosphorylation of repair and signaling proteins at DNA double strand breaks; Sensing of DNA Double Strand Breaks; Regulation of TP53 Activity through Phosphorylation; Processing of DNA double-strand break ends; Resolution of D-loop Structures through Holliday Junction Intermediates; Presynaptic phase of homologous DNA pairing and strand exchange; G2/M DNA damage chec…	30	0	0.837	0.000725329	91.1	108.9	0.62	0.63	7557.2	7480.3	7505.8	10451.2	11679.6	11058.3
FALSE	High	Master Protein	Q9NZI8	Insulin-like growth factor 2 mRNA-binding protein 1 OS=Homo sapiens OX=9606 GN=IGF2BP1 PE=1 SV=2	0	167.847	59	37	65	33	577	63.4	9.2	212.26	37	cell cycle OR cell proliferation;cell organization and biogenesis;stress response;transport;developmental processes;other biological processes	cytosol;nucleus;other cell component	nucleic acid binding activity;other molecular function	Pf00013, Pf00076	10642	ENSG00000159217	IGF2BP1	C9JT33; hsa:10642; Q9NZI8	Brain-derived neurotrophic factor (BDNF) signaling pathway; eIF5A regulation in response to inhibition of the nuclear export system	MicroRNAs in cancer	MAPK6/MAPK4 signaling; Insulin-like Growth Factor-2 mRNA Binding Proteins (IGF2BPs/IMPs/VICKZs) bind RNA	5	5	0.837	0.000764294	91.1	108.9	0.47	0.61	6022.6	6073.8	6020.3	8372.5	9436.6	8901.5
FALSE	High	Master Protein	Q92947	Glutaryl-CoA dehydrogenase, mitochondrial OS=Homo sapiens OX=9606 GN=GCDH PE=1 SV=1	0	49.538	31	11	14	10	438	48.1	8.06	46.57	11	other metabolic processes	mitochondrion	other molecular function	Pf00441, Pf02770, Pf02771	2639	ENSG00000105607	GCDH	A8K2Z2; hsa:2639; O14719; Q92947	Fatty acid beta-oxidation; Tryptophan metabolism	Fatty acid degradation; Lysine degradation; Tryptophan metabolism; Metabolic pathways	Lysine catabolism	7	0	0.837	0.00593155	91.1	108.9	1.13	1.95	996.3	1004.5	982.9	1418.5	1531.5	1482.6
FALSE	High	Master Protein	Q9H4Z3	mRNA (2'-O-methyladenosine-N(6)-)-methyltransferase OS=Homo sapiens OX=9606 GN=PCIF1 PE=1 SV=1	0	29.984	12	7	8	7	704	80.6	7.42	27.46	7	RNA metabolism OR transcription;other metabolic processes;other biological processes	non-structural extracellular;cytoskeleton;nucleus	other molecular function	Pf00397, Pf12237	63935	ENSG00000100982	PCIF1	E1P5P1; hsa:63935; Q54AB9; Q9H4Z3; Q9NT85				0	0	0.837	0.0122395	91.1	108.9	2.47	1.19	268.7	271.4	281.9	373.9	422.6	409.9
FALSE	High	Master Protein	Q9UEW8	STE20/SPS1-related proline-alanine-rich protein kinase OS=Homo sapiens OX=9606 GN=STK39 PE=1 SV=3	0	63.81	34	14	14	12	545	59.4	6.29	51.79	14	protein metabolism;other metabolic processes;stress response;signal transduction;other biological processes	plasma membrane;other membranes;cytosol;cytoskeleton;nucleus;other cell component	kinase activity;other molecular function	Pf00069, Pf12202	27347	ENSG00000198648	STK39	hsa:27347; O14774; Q53S90; Q53SL7; Q53SS1; Q9UER4; Q9UEW8; X5D9C8				0	0	0.837	0.0136295	91.1	108.9	2.53	3.06	752.9	735.5	717.2	1027.9	1089.6	1093.1
FALSE	High	Master Protein	Q8TEA7	TBC domain-containing protein kinase-like protein OS=Homo sapiens OX=9606 GN=TBCK PE=1 SV=4	0	5.904	2	2	2	2	893	100.6	6.58	4.7	2	cell cycle OR cell proliferation;cell organization and biogenesis;protein metabolism;other metabolic processes;transport;other biological processes	cytoskeleton;other cell component	enzyme regulator activity;kinase activity;other molecular function	Pf00069, Pf00566, Pf00581	93627	ENSG00000145348	TBCK	B9A6J1; hsa:93627; Q4W5B3; Q4W5E1; Q6NUP4; Q8N7M8; Q8TEA7; Q8WW57; Q96GV6; Q9P080				0	0	0.837	0.0543804	91.1	108.9	6.4	2.81	107.7	94.9	102	147.3	158.8	149.5
FALSE	High	Master Protein	P50548	ETS domain-containing transcription factor ERF OS=Homo sapiens OX=9606 GN=ERF PE=1 SV=2	0	11.957	10	3	3	3	548	58.7	7.3	11.57	3	other biological processes	cytosol;nucleus;other cell component	nucleic acid binding activity;other molecular function	Pf00178	2077	ENSG00000105722	ERF	B2RAP1; B7Z4R0; hsa:2077; P50548; Q59G38; Q9UPI7	Ciliary landscape		Oncogene Induced Senescence	2	0	0.837	0.065584	91.1	108.9	2.31	6.77	99.4	103.8	100	138.7	151	163.8
FALSE	High	Master Protein	P46100	Transcriptional regulator ATRX OS=Homo sapiens OX=9606 GN=ATRX PE=1 SV=5	0	203.756	21	44	51	42	2492	282.4	6.58	176.29	44	cell cycle OR cell proliferation;cell organization and biogenesis;DNA metabolism;other metabolic processes;stress response;developmental processes;signal transduction;other biological processes	nucleus;other cell component	nucleic acid binding activity;other molecular function	Pf00176, Pf00271, Pf17981	546	ENSG00000085224	ATRX	D3DTE2; hsa:546; P46100; P51068; Q15886; Q59FB5; Q59H31; Q5H9A2; Q5JWI4; Q7Z2J1; Q9H0Z1; Q9NTS3	Pathways affected in adenoid cystic carcinoma		Inhibition of DNA recombination at telomere; Defective Inhibition of DNA Recombination at Telomere Due to DAXX Mutations; Defective Inhibition of DNA Recombination at Telomere Due to ATRX Mutations	4	2	0.838	0.000863606	91.2	108.8	0.34	0.16	4453.6	4491.7	4476.7	6204.2	6966.5	6630.3
FALSE	High	Master Protein	P49748	Very long-chain specific acyl-CoA dehydrogenase, mitochondrial OS=Homo sapiens OX=9606 GN=ACADVL PE=1 SV=1	0	79.274	36	19	21	19	655	70.3	8.75	67.98	19	other metabolic processes;stress response;other biological processes	other membranes;mitochondrion;nucleus	other molecular function	Pf00441, Pf02770, Pf02771	37	ENSG00000072778	ACADVL	B4DEB6; F5H2A9; hsa:37; O76056; P49748; Q8WUL0	Fatty acid beta-oxidation; Mitochondrial long chain fatty acid beta-oxidation	Fatty acid degradation; Metabolic pathways; Fatty acid metabolism; Alcoholic liver disease	XBP1(S) activates chaperone genes; Beta oxidation of palmitoyl-CoA to myristoyl-CoA	8	0	0.838	0.00738982	91.2	108.8	2.37	1.67	1486.9	1498.2	1556	2075.4	2322.5	2285
FALSE	High	Master Protein	Q3SXM5	Inactive hydroxysteroid dehydrogenase-like protein 1 OS=Homo sapiens OX=9606 GN=HSDL1 PE=1 SV=3	0	25.026	21	4	5	4	330	37	8.72	19.48	4		cytoskeleton;mitochondrion;other cell component	other molecular function	Pf00106	83693	ENSG00000103160	HSDL1	B4DSL2; D3DUL4; hsa:83693; Q3SXM4; Q3SXM5; Q8NC98; Q9BY22				0	0	0.838	0.0119663	91.2	108.8	2.13	3	431.8	446.2	428.6	599.4	696.5	626.5
FALSE	High	Master Protein	Q9BT43	DNA-directed RNA polymerase III subunit RPC7-like OS=Homo sapiens OX=9606 GN=POLR3GL PE=1 SV=1	0	6.847	13	3	3	3	218	25.3	4.54	4.69	3	RNA metabolism OR transcription;other metabolic processes	cytosol;nucleus		Pf11705	84265	ENSG00000121851	POLR3GL	B1MVG5; hsa:84265; Q9BT43	Pyrimidine metabolism; Cytosolic DNA-sensing pathway	RNA polymerase; Cytosolic DNA-sensing pathway	RNA Polymerase III Abortive And Retractive Initiation; RNA Polymerase III Transcription Initiation From Type 1 Promoter; RNA Polymerase III Transcription Initiation From Type 2 Promoter; RNA Polymerase III Transcription Initiation From Type 3 Promoter; RNA Polymerase III Transcription Termination; Cytosolic sensors of pathogen-associated DNA ; RNA Polymerase III Chain Elongation	11	0	0.838	0.0216332	91.2	108.8	1.61	3.74	192.5	186.8	190.8	279.4	296.4	279
FALSE	High	Master Protein	Q9H019	Mitochondrial fission regulator 1-like OS=Homo sapiens OX=9606 GN=MTFR1L PE=1 SV=2	0	18.415	15	3	3	3	292	31.9	6.1	12.1	3	cell organization and biogenesis;other metabolic processes	mitochondrion		Pf05308	56181	ENSG00000117640	MTFR1L	A6NCB4; B7WNV5; D3DPJ4; hsa:56181; Q63HP1; Q7Z2S7; Q9H019; Q9NUI7				0	0	0.838	0.0264902	91.2	108.8	1.8	4.09	151.6	146.6	150.3	208.1	225.7	233.7
FALSE	High	Master Protein	P50747	Biotin--protein ligase OS=Homo sapiens OX=9606 GN=HLCS PE=1 SV=1	0	30.827	17	7	8	7	726	80.7	5.62	25.47	7	protein metabolism;other metabolic processes;other biological processes	cytosol;mitochondrion;nucleus;other cell component	other molecular function	Pf02237, Pf03099	3141	ENSG00000159267	HLCS	B2RAH1; D3DSG6; hsa:3141; P50747; Q99451		Biotin metabolism; Metabolic pathways	Biotin transport and metabolism; Defective HLCS causes multiple carboxylase deficiency	4	0	0.838	0.0312115	91.2	108.8	4.68	2.41	295.9	271.1	291.5	406.8	436.2	432.5
FALSE	High	Master Protein	P13645	Keratin, type I cytoskeletal 10 OS=Homo sapiens OX=9606 GN=KRT10 PE=1 SV=6	0	94.162	31	16	21	12	584	58.8	5.21	79.95	16	cell organization and biogenesis;protein metabolism;other metabolic processes;developmental processes;other biological processes	plasma membrane;cytosol;cytoskeleton;other cell component	bone, tooth or skin structural activity;other molecular function	Pf00038	3858	ENSG00000186395	KRT10	hsa:3858; P13645; Q14664; Q8N175		Estrogen signaling pathway; Staphylococcus aureus infection	Formation of the cornified envelope	4	3	0.838	0.0590433	91.2	108.8	1.97	5.19	1102.9	1068.2	1068.1	1534.8	1553.3	1586.3
FALSE	High	Master Protein	H3BTT0	Zinc finger protein 276 OS=Homo sapiens OX=9606 GN=ZNF276 PE=1 SV=1	0.001	3.938	3	1	1	1	355	37.5	8.63	2.47	1		nucleus	other molecular function	Pf07776		ENSG00000158805	ZNF276	H3BTT0				0	0	0.838	0.129534	91.2	108.8	4.87	11.11	52.9	54.4	58.2	75.4	79.7	94
FALSE	High	Master Protein	P10412	Histone H1.4 OS=Homo sapiens OX=9606 GN=H1-4 PE=1 SV=2	0	154.415	58	23	460	8	219	21.9	11.03	1148.02	23	cell organization and biogenesis;other biological processes	nucleus;other cell component	nucleic acid binding activity;other molecular function	Pf00538	3008	ENSG00000168298	H1-4	hsa:3008; P10412; Q4VB25	Pathways affected in adenoid cystic carcinoma		Formation of Senescence-Associated Heterochromatin Foci (SAHF); Apoptosis induced DNA fragmentation	3	15	0.839	0.0012815	91.2	108.8	0.5	0.72	47513.9	47178.3	47584.1	65842.3	74361.4	69981.4
FALSE	High	Master Protein	O14737	Programmed cell death protein 5 OS=Homo sapiens OX=9606 GN=PDCD5 PE=1 SV=3	0	41.561	68	9	13	9	125	14.3	6.04	35.81	9	other biological processes	cytosol;nucleus	enzyme regulator activity;cytoskeletal activity;nucleic acid binding activity;other molecular function	Pf01984	9141	ENSG00000105185	PDCD5	B4DE64; hsa:9141; O14737; Q53YC9; Q6IB70				0	0	0.839	0.00535329	91.3	108.7	1.86	2.05	1189.1	1175.8	1148.5	1626.5	1858.2	1702.9
FALSE	High	Master Protein	Q8NDX6	Zinc finger protein 740 OS=Homo sapiens OX=9606 GN=ZNF740 PE=1 SV=1	0	10.486	19	3	3	3	193	21.8	9.19	9.57	3	other biological processes	nucleus;other cell component	nucleic acid binding activity;other molecular function	Pf00096	283337	ENSG00000139651	ZNF740	A8K9M9; hsa:283337; Q8NDX6			Generic Transcription Pathway	1	0	0.839	0.00554306	91.2	108.8	1.76	2.33	338.3	339.2	328.9	469.2	525.1	522.5
FALSE	High	Master Protein	Q8NE62	Choline dehydrogenase, mitochondrial OS=Homo sapiens OX=9606 GN=CHDH PE=1 SV=2	0	59.237	34	12	12	12	594	65.3	8.28	43.77	12	other metabolic processes	other membranes;mitochondrion	other molecular function	Pf00732, Pf05199	55349	ENSG00000016391	CHDH	hsa:55349; Q8NE62; Q9NY17	Methionine de novo and salvage pathway; One-carbon metabolism and related pathways	Glycine, serine and threonine metabolism; Metabolic pathways	Choline catabolism	5	0	0.839	0.00630443	91.3	108.7	2.27	2.05	423.8	433	444.3	589.8	689.1	641.6
FALSE	High	Master Protein	O75569	Interferon-inducible double-stranded RNA-dependent protein kinase activator A OS=Homo sapiens OX=9606 GN=PRKRA PE=1 SV=1	0	53.382	38	10	10	10	313	34.4	8.41	38	10	protein metabolism;RNA metabolism OR transcription;other metabolic processes;stress response;developmental processes;other biological processes	cytosol;nucleus;other cell component	enzyme regulator activity;nucleic acid binding activity;other molecular function	Pf00035	8575	ENSG00000180228	PRKRA	A8K3I6; hsa:8575; O75569; Q53G24; Q6X7T5; Q8NDK4	VEGFA-VEGFR2 signaling pathway; Ebola virus infection in host		MicroRNA (miRNA) biogenesis; Small interfering RNA (siRNA) biogenesis	4	0	0.839	0.010831	91.2	108.8	2.54	1.26	682.3	684.2	654.3	945.9	1075.8	1001.6
FALSE	High	Master Protein	P08758	Annexin A5 OS=Homo sapiens OX=9606 GN=ANXA5 PE=1 SV=2	0	131.025	70	25	40	24	320	35.9	5.05	130.78	25	stress response;signal transduction;other biological processes	non-structural extracellular;cytosol;other cell component	enzyme regulator activity;other molecular function	Pf00191	308	ENSG00000164111	ANXA5	D3DNW7; hsa:308; P08758; Q6FHB3; Q6FI16; Q8WV69; Q9UDH9	Apoptosis-related network due to altered Notch3 in ovarian cancer; Interactions between LOXL4 and oxidative stress pathway; Prostaglandin synthesis and regulation		Platelet degranulation	4	1	0.839	0.0138317	91.2	108.8	0.18	1.5	2985.1	2999.9	2991.7	4034	4645.7	4434.7
FALSE	High	Master Protein	P22033	Methylmalonyl-CoA mutase, mitochondrial OS=Homo sapiens OX=9606 GN=MMUT PE=1 SV=4	0	88.487	29	19	20	19	750	83.1	6.93	70.75	19	other metabolic processes;developmental processes;other biological processes	mitochondrion;other cell component	other molecular function	Pf01642, Pf02310	4594	ENSG00000146085	MMUT	A8K953; hsa:4594; P22033; Q5SYZ3; Q96B11; Q9UD64	Vitamin B12 metabolism; Amino acid metabolism	Valine, leucine and isoleucine degradation; Glyoxylate and dicarboxylate metabolism; Propanoate metabolism; Metabolic pathways; Carbon metabolism	Cobalamin (Cbl, vitamin B12) transport and metabolism; Propionyl-CoA catabolism; Defective MMAA causes MMA, cblA type; Defective MUT causes MMAM	11	0	0.839	0.0156519	91.3	108.7	2.31	0.67	1455	1518.8	1516.3	2104.2	2353.5	2225
FALSE	High	Master Protein	P00374	Dihydrofolate reductase OS=Homo sapiens OX=9606 GN=DHFR PE=1 SV=2	0	67.988	84	15	21	15	187	21.4	7.42	63.35	15	cell organization and biogenesis;other metabolic processes;stress response;developmental processes;other biological processes	cytosol;mitochondrion	nucleic acid binding activity;other molecular function	Pf00186	1719	ENSG00000228716	DHFR	B4DDD2; hsa:1719; P00374; Q14130; Q6IRW8	Fluoropyrimidine activity; Folate metabolism; One-carbon metabolism; Retinoblastoma gene in cancer; Trans-sulfuration and one-carbon metabolism; Ethanol effects on histone modifications	One carbon pool by folate; Folate biosynthesis; Metabolic pathways; Biosynthesis of cofactors; Antifolate resistance	G1/S-Specific Transcription; Metabolism of folate and pterines; Tetrahydrobiopterin (BH4) synthesis, recycling, salvage and regulation	14	0	0.839	0.0158429	91.2	108.8	1.44	2.79	1518.1	1484.2	1483.2	2054.1	2351	2123.7
FALSE	High	Master Protein	Q9H9P8	L-2-hydroxyglutarate dehydrogenase, mitochondrial OS=Homo sapiens OX=9606 GN=L2HGDH PE=1 SV=3	0	60.557	36	13	14	13	463	50.3	8.15	44.46	13	protein metabolism;other metabolic processes	other membranes;mitochondrion	other molecular function	Pf01266	79944	ENSG00000087299	L2HGDH	hsa:79944; Q9BRR1; Q9H9P8	Cerebral organic acidurias, including diseases	Butanoate metabolism; Metabolic pathways	Interconversion of 2-oxoglutarate and 2-hydroxyglutarate	4	0	0.839	0.0352342	91.3	108.7	3.77	0.86	754.7	732.1	701.3	1013.1	1127	1094.7
FALSE	High	Master Protein	Q9NRF8	CTP synthase 2 OS=Homo sapiens OX=9606 GN=CTPS2 PE=1 SV=1	0	97.981	44	24	25	21	586	65.6	6.9	86.16	24	other metabolic processes	cytosol;other cell component	other molecular function	Pf00117, Pf06418	56474	ENSG00000047230	CTPS2	B3KWM2; hsa:56474; Q9BRI0; Q9H809; Q9H8K9; Q9NRF8	Pyrimidine metabolism	Pyrimidine metabolism; Metabolic pathways; Biosynthesis of cofactors	Interconversion of nucleotide di- and triphosphates	5	0	0.84	0.00151278	91.3	108.7	0.53	0.27	1456.1	1470.6	1456.6	2008.1	2264.8	2159.1
FALSE	High	Master Protein	Q15435	Protein phosphatase 1 regulatory subunit 7 OS=Homo sapiens OX=9606 GN=PPP1R7 PE=1 SV=1	0	97.103	59	23	25	23	360	41.5	4.91	85.58	23	other biological processes	other cell component	enzyme regulator activity	Pf14580	5510	ENSG00000115685	PPP1R7	B4DFD4; B5MCY6; hsa:5510; Q15435; Q9UQE5; Q9UQE6; Q9Y6K4				0	0	0.84	0.00203723	91.3	108.7	0.98	0.61	1345.9	1372.7	1370.1	1899.8	2125.3	2011.2
FALSE	High	Master Protein	Q99766	ATP synthase subunit s, mitochondrial OS=Homo sapiens OX=9606 GN=DMAC2L PE=1 SV=3	0	15.536	18	4	4	4	215	24.9	7.56	12.91	4	other metabolic processes;transport	other membranes;mitochondrion;other cell component	transporter activity;other molecular function		27109	ENSG00000125375	DMAC2L	A8K1U3; D9N156; hsa:27109; Q8WWX3; Q96F77; Q99766	Electron transport chain: OXPHOS system in mitochondria; Oxidative phosphorylation		Cristae formation; Formation of ATP by chemiosmotic coupling	4	0	0.84	0.0236579	91.3	108.7	2.96	4.53	303.8	291	288	433.7	449.2	431
FALSE	High	Master Protein	Q8N8N7	Prostaglandin reductase 2 OS=Homo sapiens OX=9606 GN=PTGR2 PE=1 SV=1	0	34.903	29	7	8	7	351	38.5	5.41	30.96	7	other metabolic processes	other cell component	other molecular function	Pf00107, Pf16884	145482	ENSG00000140043	PTGR2	hsa:145482; Q3L8A4; Q6MZH8; Q8N8N7	Eicosanoid metabolism via cyclooxygenases (COX); Eicosanoid metabolism via lipooxygenases (LOX)		Synthesis of Prostaglandins (PG) and Thromboxanes (TX)	3	0	0.84	0.0245397	91.3	108.7	2.66	0.54	430.2	438.5	454.1	606.5	676	652.4
FALSE	High	Master Protein	Q9UIF7	Adenine DNA glycosylase OS=Homo sapiens OX=9606 GN=MUTYH PE=1 SV=1	0	6.565	4	2	2	2	546	60	8.69	5.87	2	DNA metabolism;other metabolic processes;stress response	mitochondrion;nucleus	nucleic acid binding activity;other molecular function	Pf00633, Pf00730, Pf14815	4595	ENSG00000132781	MUTYH	D3DPZ4; hsa:4595; Q15830; Q9UBP2; Q9UBS7; Q9UIF4; Q9UIF5; Q9UIF6; Q9UIF7	Base excision repair; DNA repair pathways, full network	Base excision repair		3	0	0.84	0.0331338	91.3	108.7	4.91	3.42	112.7	121.3	110.6	156	184.1	164.8
FALSE	High	Master Protein	P01116	GTPase KRas OS=Homo sapiens OX=9606 GN=KRAS PE=1 SV=1	0	68.282	62	10	13	1	189	21.6	6.77	51.14	10	cell-cell signaling;cell organization and biogenesis;stress response;developmental processes;signal transduction;other biological processes	plasma membrane;other membranes;cytosol;mitochondrion;ER/Golgi;other cell component	other molecular function	Pf00071	3845	ENSG00000133703	KRAS	A8K8Z5; B0LPF9; hsa:3845; P01116; P01118; Q96D10	IL-5 signaling pathway; Alzheimer's disease and miRNA effects; Glioblastoma signaling pathways; RalA downstream regulated genes; TNF-alpha signaling pathway; Oncostatin M signaling pathway; Aryl hydrocarbon receptor pathway; Bladder cancer; Extracellular vesicle-mediated signaling in recipient cells; RAC1/PAK1/p38/MMP2 pathway; G protein signaling pathways; BDNF-TrkB signaling; MAPK signaling pat…	EGFR tyrosine kinase inhibitor resistance; Endocrine resistance; MAPK signaling pathway; ErbB signaling pathway; Ras signaling pathway; Rap1 signaling pathway; Chemokine signaling pathway; FoxO signaling pathway; Sphingolipid signaling pathway; Phospholipase D signaling pathway; Mitophagy; Autophagy; mTOR signaling pathway; PI3K-Akt signaling pathway; Apoptosis; Longevity regulating pathway; Long…	Signaling by CSF3 (G-CSF); RAS processing; Signaling by moderate kinase activity BRAF mutants; Paradoxical activation of RAF signaling by kinase inactive BRAF; Signaling downstream of RAS mutants; Signaling by RAS GAP mutants; Signaling by RAS GTPase mutants; RUNX3 regulates p14-ARF	137	0	0.84	0.0734051	91.3	108.7	9.82	7.18	52.5	53.4	44.5	72.7	89.4	74.2
FALSE	High	Master Protein	Q9NZJ6	Ubiquinone biosynthesis O-methyltransferase, mitochondrial OS=Homo sapiens OX=9606 GN=COQ3 PE=1 SV=3	0	6.531	6	2	2	2	369	41	7.42	6	2	other metabolic processes;other biological processes	other membranes;mitochondrion	other molecular function	Pf08241	51805	ENSG00000132423	COQ3	B3KPX0; hsa:51805; Q5T061; Q6P4F0; Q8IXG6; Q96BG1; Q9H0N1; Q9NZJ6		Ubiquinone and other terpenoid-quinone biosynthesis; Metabolic pathways; Biosynthesis of cofactors	Ubiquinol biosynthesis	4	0	0.84	0.0971416	91.3	108.7	1.81	6.2	154	159.9	156.5	195.5	246.2	231.8
FALSE	High	Master Protein	Q86UV5	Ubiquitin carboxyl-terminal hydrolase 48 OS=Homo sapiens OX=9606 GN=USP48 PE=1 SV=1	0	57.297	15	14	17	14	1035	119	6.05	53.15	14	protein metabolism;other metabolic processes	cytosol;mitochondrion;nucleus	other molecular function	Pf00443	84196	ENSG00000090686	USP48	B7ZKS7; hsa:84196; Q2M3I4; Q5SZI4; Q5T3T5; Q6NX53; Q86UV5; Q8N3F6; Q96F64; Q96IQ3; Q9H5N3; Q9H5T7; Q9NUJ6; Q9NXR0			Ub-specific processing proteases	1	0	0.841	0.00132487	91.4	108.6	0.72	0.85	1061.7	1049.3	1061.3	1457.2	1662	1568.5
FALSE	High	Master Protein	Q96SW2	Protein cereblon OS=Homo sapiens OX=9606 GN=CRBN PE=1 SV=1	0	19.84	16	6	6	6	442	50.5	5.63	15.57	6	protein metabolism;other metabolic processes;other biological processes	other membranes;cytosol;nucleus;other cell component	other molecular function	Pf02190, Pf03226	51185	ENSG00000113851	CRBN	B2R6H4; C9IZA9; C9JAH6; hsa:51185; Q6AI62; Q6NVZ0; Q96SW2; Q9UHW4			Potential therapeutics for SARS	1	0	0.841	0.0120824	91.4	108.6	1.61	2.77	297.8	307.3	299.7	429.4	463.9	435.9
FALSE	High	Master Protein	Q4G0N4	NAD kinase 2, mitochondrial OS=Homo sapiens OX=9606 GN=NADK2 PE=1 SV=2	0	76.062	47	15	15	15	442	49.4	8.18	55.63	15	other metabolic processes	mitochondrion	kinase activity;other molecular function	Pf01513	133686	ENSG00000152620	NADK2	B5MC93; hsa:133686; Q4G0N4; Q6UTX5; Q96NM0		Nicotinate and nicotinamide metabolism; Metabolic pathways; Biosynthesis of cofactors	Nicotinate metabolism	4	0	0.841	0.0133925	91.4	108.6	2.18	0.82	805.5	782.7	773.9	1092	1205.6	1157.4
FALSE	High	Master Protein	Q8N1G2	Cap-specific mRNA (nucleoside-2'-O-)-methyltransferase 1 OS=Homo sapiens OX=9606 GN=CMTR1 PE=1 SV=1	0	130.435	36	28	32	27	835	95.3	7.05	114.94	28	RNA metabolism OR transcription;other metabolic processes	nucleus;other cell component	nucleic acid binding activity;other molecular function	Pf01585, Pf01728	23070	ENSG00000137200	CMTR1	A8K949; hsa:23070; Q14670; Q8N1G2; Q96FJ9				0	0	0.841	0.0149136	91.3	108.7	0.52	1.92	1812.3	1828.7	1834.2	2534.6	2745.5	2705.5
FALSE	High	Master Protein	Q9UBN7	Histone deacetylase 6 OS=Homo sapiens OX=9606 GN=HDAC6 PE=1 SV=2	0	68.02	15	10	14	10	1215	131.3	5.3	64.47	10	cell organization and biogenesis;protein metabolism;other metabolic processes;stress response;transport;developmental processes;other biological processes	plasma membrane;other membranes;cytosol;cytoskeleton;nucleus;other cytoplasmic organelle;other cell component	cytoskeletal activity;nucleic acid binding activity;other molecular function	Pf00850, Pf02148	10013	ENSG00000094631	HDAC6	hsa:10013; O94975; Q6NT75; Q7L3E5; Q96CY0; Q9UBN7	Neural crest differentiation; Ectoderm differentiation; Ectoderm differentiation; Ethanol effects on histone modifications; 7q11.23 copy number variation syndrome	Neutrophil extracellular trap formation; Amyotrophic lateral sclerosis; Alcoholism; Viral carcinogenesis	Transcriptional regulation by RUNX2; Late endosomal microautophagy; Chaperone Mediated Autophagy; Cilium Assembly; Aggrephagy; Constitutive Signaling by NOTCH1 PEST Domain Mutants; Constitutive Signaling by NOTCH1 HD+PEST Domain Mutants; NOTCH1 Intracellular Domain Regulates Transcription; Notch-HLH transcription pathway; RUNX2 regulates osteoblast differentiation; HSF1 activation	20	0	0.841	0.0224668	91.3	108.7	2.72	0.62	409.8	432.5	427.5	585.4	664.8	632.3
FALSE	High	Master Protein	Q92609	TBC1 domain family member 5 OS=Homo sapiens OX=9606 GN=TBC1D5 PE=1 SV=1	0	81.99	26	15	17	15	795	88.9	6.54	65.77	15	other metabolic processes;stress response;transport;other biological processes	other membranes;cytosol;ER/Golgi;other cytoplasmic organelle;other cell component	enzyme regulator activity;other molecular function	Pf00566	9779	ENSG00000131374	TBC1D5	A6NP25; C9JP52; hsa:9779; Q92609				0	0	0.841	0.0243421	91.3	108.7	2.81	0.68	825.7	844.1	874.4	1166	1321.2	1245.1
FALSE	High	Master Protein	K7EPV3	Inactive rhomboid protein 2 (Fragment) OS=Homo sapiens OX=9606 GN=RHBDF2 PE=1 SV=1	0.001	3.832	8	2	2	2	185	20.8	10.42	2.41	2				Pf12595		ENSG00000129667	RHBDF2	K7EPV3				0	0	0.841	0.321427	91.4	108.6	3.17	15.6	163.6	166.9	156.9	254	207.8	242.3
FALSE	High	Master Protein	P31040	Succinate dehydrogenase [ubiquinone] flavoprotein subunit, mitochondrial OS=Homo sapiens OX=9606 GN=SDHA PE=1 SV=2	0	147.433	53	27	41	27	664	72.6	7.39	135.56	27	other metabolic processes;developmental processes	other membranes;mitochondrion;nucleus	other molecular function	Pf00890, Pf02910	6389	ENSG00000073578	SDHA	A8K5J6; B4DJ60; E9PBJ5; hsa:6389; P31040; Q16395; Q59GW8; Q8IW48; Q9UMY5	Electron transport chain: OXPHOS system in mitochondria; TCA cycle and deficiency of pyruvate dehydrogenase complex (PDHc); Amino acid metabolism; Nonalcoholic fatty liver disease; Mitochondrial complex II assembly; TCA cycle (aka Krebs or citric acid cycle)	Citrate cycle (TCA cycle); Oxidative phosphorylation; Metabolic pathways; Carbon metabolism; Thermogenesis; Non-alcoholic fatty liver disease; Alzheimer disease; Parkinson disease; Amyotrophic lateral sclerosis; Huntington disease; Prion disease; Pathways of neurodegeneration; Chemical carcinogenesis; Diabetic cardiomyopathy	Respiratory electron transport; Citric acid cycle (TCA cycle)	22	0	0.842	0.00183332	91.4	108.6	0.84	1.05	2757.3	2761.2	2802.8	3811.3	4354.2	4082
FALSE	High	Master Protein	O14727	Apoptotic protease-activating factor 1 OS=Homo sapiens OX=9606 GN=APAF1 PE=1 SV=2	0	50.418	11	12	13	12	1248	141.7	6.4	42.71	12	stress response;developmental processes;signal transduction;other biological processes	non-structural extracellular;cytosol;other cell component	enzyme regulator activity;other molecular function	Pf00400, Pf00619, Pf00931, Pf17908	317	ENSG00000120868	APAF1	B2RMX8; hsa:317; O14727; O43297; Q7Z438; Q9BXZ6; Q9UBZ5; Q9UGN8; Q9UGN9; Q9UGP0; Q9UJ58; Q9UJ59; Q9UJ60; Q9UJ61; Q9UJ62; Q9UJ63; Q9UJ64; Q9UJ65; Q9UJ66; Q9UJ67; Q9UNC9	miRNA regulation of DNA damage response; Alzheimer's disease and miRNA effects; TNF-alpha signaling pathway; Parkinson's disease pathway; Amyotrophic lateral sclerosis (ALS); Nanomaterial induced apoptosis; Apoptosis; Fas ligand pathway and stress induction of heat shock proteins; Apoptosis modulation by HSP70; Oxidative damage response; miRNA regulation of p53 pathway in prostate cancer; Measles…	Platinum drug resistance; p53 signaling pathway; Apoptosis; Apoptosis; Alzheimer disease; Parkinson disease; Amyotrophic lateral sclerosis; Huntington disease; Prion disease; Pathways of neurodegeneration; Legionellosis; Tuberculosis; Hepatitis C; Hepatitis B; Measles; Influenza A; Herpes simplex virus 1 infection; Epstein-Barr virus infection; Pathways in cancer; Small cell lung cancer; Lipid an…	Neutrophil degranulation; Transcriptional Regulation by E2F6; Formation of apoptosome; Activation of caspases through apoptosome-mediated cleavage; SMAC (DIABLO) binds to IAPs ; SMAC(DIABLO)-mediated dissociation of IAP:caspase complexes ; TP53 Regulates Transcription of Caspase Activators and Caspases; Regulation of the apoptosome activity	49	0	0.842	0.00461109	91.4	108.6	1.53	0.87	876.2	864	891.1	1227.9	1358.3	1294.7
FALSE	High	Master Protein	Q9Y3Z3	Deoxynucleoside triphosphate triphosphohydrolase SAMHD1 OS=Homo sapiens OX=9606 GN=SAMHD1 PE=1 SV=2	0	115.285	45	23	26	23	626	72.2	7.14	86.37	23	cell organization and biogenesis;DNA metabolism;RNA metabolism OR transcription;other metabolic processes;stress response;developmental processes;other biological processes	plasma membrane;other membranes;nucleus;other cell component	nucleic acid binding activity;other molecular function	Pf01966, Pf07647	25939	ENSG00000101347	SAMHD1	B4E2A5; E1P5V2; hsa:25939; Q5JXG8; Q8N491; Q9H004; Q9H005; Q9H3U9; Q9Y3Z3		Human immunodeficiency virus 1 infection	Interferon alpha/beta signaling; Nucleotide catabolism	3	0	0.842	0.00559674	91.4	108.6	1.83	1.15	1565.7	1584.1	1625.3	2183.6	2494.5	2331.7
FALSE	High	Master Protein	P49840	Glycogen synthase kinase-3 alpha OS=Homo sapiens OX=9606 GN=GSK3A PE=1 SV=2	0	52.484	28	10	11	6	483	50.9	8.75	40.94	10	cell-cell signaling;cell organization and biogenesis;protein metabolism;other metabolic processes;transport;developmental processes;signal transduction;other biological processes	cytosol;cytoskeleton;mitochondrion;nucleus;other cell component	signal transduction activity or receptor binding;cytoskeletal activity;kinase activity;other molecular function	Pf00069	2931	ENSG00000105723	GSK3A	hsa:2931; O14959; P49840	IL-5 signaling pathway; Sterol regulatory element-binding proteins (SREBP) signaling; Leptin signaling pathway; B cell receptor signaling pathway; T cell receptor and co-stimulatory signaling; Wnt signaling pathway; Regulation of apoptosis by parathyroid hormone-related protein; Angiopoietin-like protein 8 regulatory pathway; Nonalcoholic fatty liver disease; Insulin signaling; Glycogen synthesis…	Chemokine signaling pathway; Dopaminergic synapse; Non-alcoholic fatty liver disease; Shigellosis	Constitutive Signaling by AKT1 E17K in Cancer; XBP1(S) activates chaperone genes; AKT phosphorylates targets in the cytosol; Suppression of apoptosis; Maturation of nucleoprotein; Maturation of nucleoprotein	21	0	0.842	0.0126492	91.4	108.6	2.34	3.18	507.4	501.7	485.7	712.2	776.3	715.9
FALSE	High	Master Protein	Q9HA64	Ketosamine-3-kinase OS=Homo sapiens OX=9606 GN=FN3KRP PE=1 SV=2	0	26.142	19	6	6	6	309	34.4	7.33	22.61	6	protein metabolism;other metabolic processes	cytosol	kinase activity;other molecular function	Pf03881	79672	ENSG00000141560	FN3KRP	hsa:79672; Q969F4; Q9H0U7; Q9HA64			Gamma carboxylation, hypusine formation and arylsulfatase activation	1	0	0.842	0.0237704	91.4	108.6	4.25	2.77	321.4	345.6	348.1	479.1	534.5	487.7
FALSE	High	Master Protein	A0A0A0MRA8	Band 4.1-like protein 3 OS=Homo sapiens OX=9606 GN=EPB41L3 PE=1 SV=1	0	178.392	41	36	39	1	918	102.2	5.31	140.16	36	cell organization and biogenesis;other biological processes	plasma membrane;other membranes;cytoskeleton;other cell component	cytoskeletal activity;other molecular function	Pf00373, Pf04382, Pf05902, Pf08736, Pf09379, Pf09380	23136	ENSG00000082397	EPB41L3	A0A0A0MRA8	Splicing factor NOVA regulated synaptic proteins			1	0	0.842	0.027685	91.4	108.6	3.91	1.45	136.5	126.9	134.7	184.2	208.3	202.9
FALSE	High	Master Protein	Q8WXF0	Serine/arginine-rich splicing factor 12 OS=Homo sapiens OX=9606 GN=SRSF12 PE=2 SV=1	0	29.683	22	6	8	3	261	30.5	11.69	30.08	6	cell organization and biogenesis;RNA metabolism OR transcription;other metabolic processes;other biological processes	nucleus;other cell component	other molecular function	Pf00076	135295	ENSG00000154548	SRSF12	B2RA22; hsa:135295; Q5T7K0; Q8WW25; Q8WXF0				0	0	0.842	0.0418337	91.4	108.6	4.27	2	260.8	242.3	243.5	325.8	379.8	359.5
FALSE	Medium	Master Protein	Q8IX15	Homeobox and leucine zipper protein Homez OS=Homo sapiens OX=9606 GN=HOMEZ PE=1 SV=2	0.01	1.985	1	1	1	1	550	61.2	4.93	2.43	1	other biological processes	cytosol;nucleus;other cell component	nucleic acid binding activity;other molecular function	Pf11569	57594	ENSG00000215271	HOMEZ	A1L445; B4DZ80; F8WCA3; hsa:57594; Q6P049; Q86XB6; Q8IX15; Q9P2A5				0	0	0.842	0.0922564	91.4	108.6	5.23	6.8	81	83.8	75.6	112.6	125.5	106.6
FALSE	High	Master Protein	Q9BQC3	2-(3-amino-3-carboxypropyl)histidine synthase subunit 2 OS=Homo sapiens OX=9606 GN=DPH2 PE=1 SV=1	0	42.587	28	9	10	9	489	52.1	5.53	37.01	9	protein metabolism;other metabolic processes	cytosol	other molecular function	Pf01866	1802	ENSG00000132768	DPH2	A8MVC9; B2RDE3; B4DNI8; hsa:1802; O60623; Q9BQC3			Synthesis of diphthamide-EEF2	1	0	0.843	0.00441502	91.5	108.5	1.58	1.73	701.4	688.7	681.2	960	1040.8	1015.6
FALSE	High	Master Protein	P11766	Alcohol dehydrogenase class-3 OS=Homo sapiens OX=9606 GN=ADH5 PE=1 SV=4	0	68.544	43	15	24	15	374	39.7	7.49	88.96	15	protein metabolism;other metabolic processes;stress response;other biological processes	cytosol;mitochondrion	other molecular function	Pf00107, Pf08240	128	ENSG00000197894	ADH5	hsa:128; P11766; Q6FHR2	Folate-alcohol and cancer pathway hypotheses; Amino acid metabolism	Glycolysis / Gluconeogenesis; Fatty acid degradation; Tyrosine metabolism; Pyruvate metabolism; Retinol metabolism; Metabolism of xenobiotics by cytochrome P450; Drug metabolism; Metabolic pathways; Carbon metabolism; Alcoholic liver disease	Ethanol oxidation	13	0	0.843	0.00629584	91.5	108.5	1.9	2.19	1554.5	1612.9	1565.9	2155.9	2492.8	2281.5
FALSE	High	Master Protein	Q9HA77	Probable cysteine--tRNA ligase, mitochondrial OS=Homo sapiens OX=9606 GN=CARS2 PE=1 SV=1	0	61.322	28	12	15	12	564	62.2	8.34	55.29	12	protein metabolism;RNA metabolism OR transcription;other metabolic processes	mitochondrion;other cell component	other molecular function	Pf01406	79587	ENSG00000134905	CARS2	hsa:79587; Q8NI84; Q96IV4; Q9HA77		Aminoacyl-tRNA biosynthesis	Mitochondrial tRNA aminoacylation	2	0	0.843	0.0119594	91.5	108.5	0.03	1.32	686.5	687.4	687.9	964	1063.1	1006.2
FALSE	High	Master Protein	B4DHE8	RNA-binding protein Musashi homolog 2 OS=Homo sapiens OX=9606 GN=MSI2 PE=1 SV=1	0	27.44	23	7	7	5	324	34.8	8.88	18.45	7		cytosol;other cell component	nucleic acid binding activity	Pf00076	124540	ENSG00000153944	MSI2	B4DHE8				0	0	0.843	0.03019	91.5	108.5	3.76	1.15	278.1	296.8	298.3	410.4	450.6	438
FALSE	High	Master Protein	P07205	Phosphoglycerate kinase 2 OS=Homo sapiens OX=9606 GN=PGK2 PE=1 SV=3	0	37.759	18	8	23	1	417	44.8	8.54	76.62	8	other metabolic processes	cytosol;cytoskeleton	kinase activity;other molecular function	Pf00162	5232	ENSG00000170950	PGK2	B2R6Y8; hsa:5232; P07205; Q9H107	Cori cycle; Clear cell renal cell carcinoma pathways; Glycolysis and gluconeogenesis	Glycolysis / Gluconeogenesis; Metabolic pathways; Carbon metabolism; Biosynthesis of amino acids; HIF-1 signaling pathway	Glycolysis; Gluconeogenesis	10	0	0.843	0.0372199	91.5	108.5	4.09	4.44	151.3	143.9	139.9	198.3	228.5	199.9
FALSE	High	Master Protein	Q08AM6	Protein VAC14 homolog OS=Homo sapiens OX=9606 GN=VAC14 PE=1 SV=1	0	76.047	24	17	19	17	782	87.9	6.13	60.65	17	other metabolic processes;signal transduction;other biological processes	other membranes;cytosol;ER/Golgi;other cytoplasmic organelle;other cell component	other molecular function	Pf11916, Pf12755	55697	ENSG00000103043	VAC14	B3KPJ5; B3KSM8; hsa:55697; Q08AM6; Q13174; Q6IA12; Q7L4Y1; Q9BW96; Q9H6V6		Human T-cell leukemia virus 1 infection; Viral carcinogenesis	Synthesis of PIPs at the Golgi membrane; Synthesis of PIPs at the early endosome membrane; Synthesis of PIPs at the late endosome membrane	5	0	0.844	0.000273351	91.5	108.5	0.24	0.24	1148.6	1150.9	1146.2	1583.7	1770.4	1697.9
FALSE	High	Master Protein	P30044	Peroxiredoxin-5, mitochondrial OS=Homo sapiens OX=9606 GN=PRDX5 PE=1 SV=4	0	79.944	59	13	24	13	214	22.1	8.7	88.64	13	other metabolic processes;stress response;other biological processes	cytosol;mitochondrion;nucleus;other cytoplasmic organelle;other cell component	signal transduction activity or receptor binding;enzyme regulator activity;nucleic acid binding activity;other molecular function	Pf08534	25824	ENSG00000126432	PRDX5	A6NC19; A6NG06; B7ZLJ4; B7ZVW3; hsa:25824; P30044; Q14CK0; Q6IAF2; Q9UBU5; Q9UJU4; Q9UKX4	Selenium micronutrient network	Peroxisome		2	0	0.844	0.00184722	91.5	108.5	0.79	1.06	1269.9	1253.1	1268.2	1745	1987.4	1859.1
FALSE	High	Master Protein	Q9H7E2	Tudor domain-containing protein 3 OS=Homo sapiens OX=9606 GN=TDRD3 PE=1 SV=1	0	33.067	17	8	9	8	651	73.1	9.23	30.81	8	cell organization and biogenesis;other biological processes	cytosol;ER/Golgi;nucleus	other molecular function	Pf00567, Pf00627, Pf08585	81550	ENSG00000083544	TDRD3	B2MWP9; hsa:81550; Q53XA6; Q6P992; Q9H7E2				0	0	0.844	0.00429215	91.5	108.5	1.72	1.93	605.1	611.8	591.8	862	936.1	892.6
FALSE	High	Master Protein	Q9UNH7	Sorting nexin-6 OS=Homo sapiens OX=9606 GN=SNX6 PE=1 SV=1	0	107.459	50	25	32	24	406	46.6	6.16	94.72	25	transport;other biological processes	other membranes;cytosol;nucleus;other cytoplasmic organelle;other cell component	signal transduction activity or receptor binding;cytoskeletal activity;other molecular function	Pf00787, Pf09325	58533	ENSG00000129515	SNX6	C0H5W9; hsa:58533; Q9UNH7; Q9Y449		Endocytosis		1	0	0.844	0.0148311	91.5	108.5	2.33	0.84	2269.7	2304	2202.1	3128.2	3530.1	3315.2
FALSE	High	Master Protein	Q9P0M6	Core histone macro-H2A.2 OS=Homo sapiens OX=9606 GN=MACROH2A2 PE=1 SV=3	0	113.363	56	21	32	19	372	40	9.69	102.65	21	cell organization and biogenesis;developmental processes;other biological processes	nucleus;other cell component	nucleic acid binding activity;other molecular function	Pf00125, Pf01661, Pf16211	55506	ENSG00000099284	MACROH2A2	hsa:55506; Q5SQT2; Q9P0M6	Pre-implantation embryo; lncRNA in canonical Wnt signaling and colorectal cancer; FBXL10 enhancement of MAP/ERK signaling in diffuse large B-cell lymphoma	Necroptosis; Neutrophil extracellular trap formation; Alcoholism; Systemic lupus erythematosus		7	0	0.844	0.0156303	91.5	108.5	1.85	0.36	1694.4	1727.2	1664.7	2335.9	2607.8	2507.6
FALSE	High	Master Protein	Q9ULJ6	Zinc finger MIZ domain-containing protein 1 OS=Homo sapiens OX=9606 GN=ZMIZ1 PE=1 SV=3	0	24.321	9	6	6	6	1067	115.4	7.46	21.59	6	cell organization and biogenesis;developmental processes;signal transduction;other biological processes	cytosol;nucleus;other cell component	other molecular function	Pf02891, Pf18028	57178	ENSG00000108175	ZMIZ1	hsa:57178; Q5JSH9; Q7Z7E6; Q9ULJ6	Androgen receptor signaling pathway			1	0	0.844	0.0188594	91.5	108.5	1.59	2.98	602.5	608.3	622.4	837.3	951.5	857.9
FALSE	High	Master Protein	Q15651	High mobility group nucleosome-binding domain-containing protein 3 OS=Homo sapiens OX=9606 GN=HMGN3 PE=1 SV=2	0	19.921	53	7	8	7	99	10.7	9.66	20.84	7	cell organization and biogenesis;other biological processes	cytosol;nucleus;other cell component	nucleic acid binding activity;other molecular function	Pf01101	9324	ENSG00000118418	HMGN3	B2RD37; hsa:9324; Q15651; Q5HYD3; Q7RTT0; Q969M5; Q9BZT7				0	0	0.844	0.0280014	91.5	108.5	1.28	3.37	1256.3	1261.6	1232.8	1731.7	1959.8	1757.3
FALSE	High	Master Protein	E9PMS5	BTB/POZ domain-containing protein KCTD21 (Fragment) OS=Homo sapiens OX=9606 GN=KCTD21 PE=1 SV=8	0	10.287	32	3	3	2	115	13	5.24	9.06	3	cell organization and biogenesis			Pf02214		ENSG00000188997	KCTD21	E9PMS5				0	1	0.844	0.122382	91.5	108.5	6.86	4.5	153.9	138	136.5	177.9	217.8	203.4
FALSE	High	Master Protein	Q96IT1	Zinc finger protein 496 OS=Homo sapiens OX=9606 GN=ZNF496 PE=1 SV=1	0.004	2.622	4	1	1	1	587	66.9	5.69	2.21	1	other biological processes	nucleus	nucleic acid binding activity;other molecular function	Pf00096, Pf01352, Pf02023	84838	ENSG00000162714	ZNF496	hsa:84838; Q8TBS2; Q96IT1			Generic Transcription Pathway	1	0	0.845	0.345584	91.6	108.4	11.13	4.25	20.1	16.8	16.6	23.5	25.9	23.2
FALSE	High	Master Protein	Q9NZL9	Methionine adenosyltransferase 2 subunit beta OS=Homo sapiens OX=9606 GN=MAT2B PE=1 SV=1	0	62.788	47	13	18	13	334	37.5	7.36	65.77	13	other metabolic processes;other biological processes	cytosol;nucleus;other cell component	enzyme regulator activity;other molecular function	Pf04321	27430	ENSG00000038274	MAT2B	B2R5Y6; hsa:27430; Q1WAI7; Q27J92; Q3LIE8; Q567T7; Q6NYC7; Q9BS89; Q9H3E1; Q9NZL9; Q9UJ54	Trans-sulfuration pathway; One-carbon metabolism; Trans-sulfuration and one-carbon metabolism; Methionine de novo and salvage pathway; Methylation pathways	Cysteine and methionine metabolism; Metabolic pathways; Biosynthesis of amino acids; Biosynthesis of cofactors	Ub-specific processing proteases; Methylation	11	0	0.846	0.00354046	91.7	108.3	0.83	1.34	1092.5	1092.5	1078.2	1499.6	1657.7	1625.7
FALSE	High	Master Protein	P07992	DNA excision repair protein ERCC-1 OS=Homo sapiens OX=9606 GN=ERCC1 PE=1 SV=1	0	23.391	20	6	6	6	297	32.5	6.25	20.24	6	cell cycle OR cell proliferation;cell organization and biogenesis;DNA metabolism;other metabolic processes;stress response;developmental processes;other biological processes	nucleus;other cell component	nucleic acid binding activity;other molecular function	Pf00633, Pf03834	2067	ENSG00000012061	ERCC1	B2RC01; B3KRR0; hsa:2067; P07992; Q7Z7F5; Q96S40	Male infertility; Nucleotide excision repair; DNA repair pathways, full network; Nucleotide excision repair in xeroderma pigmentosum	Platinum drug resistance; Nucleotide excision repair; Fanconi anemia pathway	HDR through Single Strand Annealing (SSA); Fanconi Anemia Pathway; Dual incision in TC-NER; Formation of Incision Complex in GG-NER; Dual Incision in GG-NER	12	0	0.846	0.0100201	91.7	108.3	1.43	2.31	427.5	424.9	436.9	587.7	667.7	609.4
FALSE	High	Master Protein	Q9Y6M1	Insulin-like growth factor 2 mRNA-binding protein 2 OS=Homo sapiens OX=9606 GN=IGF2BP2 PE=1 SV=2	0	49.613	25	15	20	11	599	66.1	8.46	60.77	15	transport;developmental processes;other biological processes	cytosol;cytoskeleton;nucleus;other cell component	nucleic acid binding activity;other molecular function	Pf00013, Pf00076	10644	ENSG00000073792	IGF2BP2	A0A4Z0; B3FTN2; B3FTN3; B3FTN4; hsa:10644; Q9Y6M1			Insulin-like Growth Factor-2 mRNA Binding Proteins (IGF2BPs/IMPs/VICKZs) bind RNA	1	0	0.846	0.0120081	91.7	108.3	2.68	1.57	786.6	769.8	812.2	1081.2	1199.1	1181
FALSE	High	Master Protein	Q96CN4	EVI5-like protein OS=Homo sapiens OX=9606 GN=EVI5L PE=1 SV=1	0	10.367	2	1	1	1	794	91.3	5.34	6.19	1	transport;other biological processes		enzyme regulator activity;other molecular function	Pf00566	115704	ENSG00000142459	EVI5L	B9A6I9; hsa:115704; Q96CN4				0	0	0.846	0.0511113	91.7	108.3	4.38	1.62	58.4	63.3	59	79	91.4	86.7
FALSE	High	Master Protein	Q5BKX5	UPF0692 protein C19orf54 OS=Homo sapiens OX=9606 GN=C19orf54 PE=1 SV=2	0	6.101	6	2	2	2	351	37.8	7.47	4.9	2					284325	ENSG00000188493	C19orf54	A8MSZ5; B4DNU7; hsa:284325; Q5BKX5				0	0	0.846	0.0689618	91.7	108.3	5.91	1.2	258.3	247.2	230	339.1	386.9	360.9
FALSE	High	Master Protein	Q96QK1	Vacuolar protein sorting-associated protein 35 OS=Homo sapiens OX=9606 GN=VPS35 PE=1 SV=2	0	158.948	56	36	40	36	796	91.6	5.49	141.95	36	cell-cell signaling;cell organization and biogenesis;transport;signal transduction;other biological processes	other membranes;cytosol;other cytoplasmic organelle;other cell component	signal transduction activity or receptor binding	Pf03635	55737	ENSG00000069329	VPS35	hsa:55737; Q561W2; Q96QK1; Q9H016; Q9H096; Q9H4P3; Q9H8J0; Q9NRS7; Q9NVG2; Q9NX80; Q9NZK2		Endocytosis	WNT ligand biogenesis and trafficking	2	0	0.847	0.00609747	91.7	108.3	1.81	1.02	2371.9	2388.5	2309.5	3225	3692.6	3490.9
FALSE	High	Master Protein	P45974	Ubiquitin carboxyl-terminal hydrolase 5 OS=Homo sapiens OX=9606 GN=USP5 PE=1 SV=2	0	170.979	49	29	67	28	858	95.7	5.03	206.76	29	protein metabolism;other metabolic processes;other biological processes	cytosol;nucleus;other cytoplasmic organelle	other molecular function	Pf00443, Pf00627, Pf02148, Pf17807	8078	ENSG00000111667	USP5	D3DUS7; D3DUS8; hsa:8078; P45974; Q96J22	IL-18 signaling pathway		Synthesis of active ubiquitin: roles of E1 and E2 enzymes; Ub-specific processing proteases	3	1	0.847	0.00967411	91.7	108.3	0.12	1.12	2266.1	2270.2	2275.4	3089.9	3543.7	3334.9
FALSE	High	Master Protein	Q96QR8	Transcriptional activator protein Pur-beta OS=Homo sapiens OX=9606 GN=PURB PE=1 SV=3	0	32.027	31	9	9	9	312	33.2	5.43	26.26	9	cell cycle OR cell proliferation;other biological processes	nucleus	nucleic acid binding activity;other molecular function	Pf04845	5814	ENSG00000146676	PURB	A4D2L7; hsa:5814; Q96QR8				0	0	0.847	0.01877	91.7	108.3	2.81	1.16	743	721.3	704	1002	1109.5	1048.8
FALSE	High	Master Protein	Q5T4U5	Medium-chain specific acyl-CoA dehydrogenase, mitochondrial OS=Homo sapiens OX=9606 GN=ACADM PE=1 SV=1	0	100.065	50	21	28	21	454	50.2	7.8	86.58	21	other metabolic processes	mitochondrion	other molecular function	Pf00441, Pf02770, Pf02771	34	ENSG00000117054	ACADM	Q5T4U5	Fatty acid beta-oxidation; PPAR-alpha pathway; Nuclear receptors meta-pathway; Mitochondrial long chain fatty acid beta-oxidation; Amino acid metabolism; PPAR signaling pathway; Sudden infant death syndrome (SIDS) susceptibility pathways			7	0	0.847	0.0235732	91.7	108.3	1.09	2.91	1339.2	1367.1	1367.5	1873.6	2105.2	1909
FALSE	High	Master Protein	O15235	28S ribosomal protein S12, mitochondrial OS=Homo sapiens OX=9606 GN=MRPS12 PE=1 SV=1	0	22.024	40	6	7	6	138	15.2	10.29	24.26	6	protein metabolism;other metabolic processes	other membranes;mitochondrion;translational apparatus	other molecular function	Pf00164	6183	ENSG00000128626; ENSG00000283018	MRPS12	hsa:6183; O15235; Q53X98		Ribosome	Mitochondrial translation initiation; Mitochondrial translation elongation; Mitochondrial translation termination	4	0	0.847	0.0304697	91.7	108.3	3.63	1.49	530.3	535.1	567.4	733.2	842.6	783.1
FALSE	High	Master Protein	Q86TP1	Exopolyphosphatase PRUNE1 OS=Homo sapiens OX=9606 GN=PRUNE1 PE=1 SV=2	0	43.423	21	7	7	7	453	50.2	5.5	28.48	7	other metabolic processes;developmental processes;other biological processes	cytosol;nucleus;other cell component	cytoskeletal activity;other molecular function	Pf01368, Pf02833	58497	ENSG00000143363	PRUNE1	B2RCH8; B4DFL7; hsa:58497; Q5SZF9; Q659E5; Q6P4E0; Q86TP1; Q8N654; Q96JU5; Q9C071; Q9C072; Q9UIV0		Purine metabolism; Metabolic pathways		2	0	0.847	0.0332893	91.7	108.3	3.76	4.82	230.4	248.7	238.4	313.2	386.8	350.2
FALSE	High	Master Protein	A0A087WYF8	PDZ and LIM domain protein 3 OS=Homo sapiens OX=9606 GN=PDLIM3 PE=1 SV=2	0	12.59	15	3	3	3	276	30.1	7.72	8.76	3		cytosol		Pf00412, Pf00595, Pf15936	27295	ENSG00000154553	PDLIM3	A0A087WYF8; A0A0A0MQY0				0	0	0.847	0.159401	91.7	108.3	9.31	5.12	124	148.1	129.9	178	191.3	202.2
FALSE	High	Master Protein	Q96S55	ATPase WRNIP1 OS=Homo sapiens OX=9606 GN=WRNIP1 PE=1 SV=2	0	70.657	30	15	17	15	665	72.1	6.1	59.89	15	cell organization and biogenesis;DNA metabolism;other metabolic processes;stress response;other biological processes	nucleus;other cell component	enzyme regulator activity;nucleic acid binding activity;other molecular function	Pf00004, Pf12002, Pf16193, Pf18279	56897	ENSG00000124535	WRNIP1	B2RDB0; hsa:56897; Q53EP6; Q59ET8; Q5W0E2; Q5W0E4; Q8WV26; Q96S55; Q9H681; Q9NRJ6				0	0	0.848	0.0029824	91.8	108.2	1.35	1	911.7	933.5	936.3	1257.1	1434.4	1370.6
FALSE	High	Master Protein	O95219	Sorting nexin-4 OS=Homo sapiens OX=9606 GN=SNX4 PE=1 SV=1	0	43.415	27	10	10	10	450	51.9	5.99	34.28	10	transport;other biological processes	plasma membrane;other membranes;cytoskeleton;other cytoplasmic organelle;other cell component	signal transduction activity or receptor binding;other molecular function	Pf00787	8723	ENSG00000114520	SNX4	B3KMH0; B4DQV4; D3DNA3; hsa:8723; O95219		Endocytosis		1	0	0.848	0.00331681	91.8	108.2	1.13	0.65	516	528.5	520.8	713.1	792.2	765.7
FALSE	High	Master Protein	A1X283	SH3 and PX domain-containing protein 2B OS=Homo sapiens OX=9606 GN=SH3PXD2B PE=1 SV=3	0	63.524	24	16	17	16	911	101.5	8.69	50.71	16	cell organization and biogenesis;other metabolic processes;developmental processes;other biological processes	cytoskeleton;other cell component	enzyme regulator activity;other molecular function	Pf00018, Pf00787, Pf07653	285590	ENSG00000174705	SH3PXD2B	A1X283; B6F0V2; hsa:285590; Q9P2Q1				0	0	0.848	0.00332689	91.8	108.2	0.64	0.21	1238.7	1225.4	1235.8	1691.1	1901.5	1808
FALSE	High	Master Protein	Q9NVD7	Alpha-parvin OS=Homo sapiens OX=9606 GN=PARVA PE=1 SV=1	0	40.78	27	11	12	9	372	42.2	5.95	40.99	11	cell adhesion;cell organization and biogenesis;developmental processes;other biological processes	plasma membrane;other membranes;cytosol;cytoskeleton;nucleus;other cell component	enzyme regulator activity;cytoskeletal activity	Pf00307	55742	ENSG00000197702	PARVA	hsa:55742; Q96C85; Q9HA48; Q9NVD7	Primary focal segmental glomerulosclerosis (FSGS); Focal adhesion	Focal adhesion	Localization of the PINCH-ILK-PARVIN complex to focal adhesions; Regulation of cytoskeletal remodeling and cell spreading by IPP complex components	6	2	0.848	0.00554306	91.8	108.2	1.11	0.43	913.5	910.9	930.5	1253.3	1402	1349.9
FALSE	High	Master Protein	Q9H0F6	Sharpin OS=Homo sapiens OX=9606 GN=SHARPIN PE=1 SV=1	0	8.826	6	2	2	2	387	39.9	5.8	6.19	2	cell organization and biogenesis;protein metabolism;other metabolic processes;developmental processes;other biological processes	cytosol;other cell component	other molecular function	Pf16764	81858	ENSG00000179526	SHARPIN	A6NEG3; C0L3L2; D3DWL3; hsa:81858; Q8IXF5; Q8IXF6; Q8N2E7; Q8TB25; Q9BUE4; Q9H0F6		Necroptosis; NOD-like receptor signaling pathway; Shigellosis	Neurexins and neuroligins; Regulation of TNFR1 signaling; TNFR1-induced NFkappaB signaling pathway	6	0	0.848	0.00559674	91.8	108.2	2	1.55	103.8	108.1	107	148.5	164.3	154.2
FALSE	High	Master Protein	O95182	NADH dehydrogenase [ubiquinone] 1 alpha subcomplex subunit 7 OS=Homo sapiens OX=9606 GN=NDUFA7 PE=1 SV=3	0	35.371	73	10	12	10	113	12.5	10.18	39.62	10	protein metabolism;other metabolic processes;transport	other membranes;mitochondrion;translational apparatus	transporter activity;other molecular function	Pf07347	4701	ENSG00000267855	NDUFA7	hsa:4701; O95182	Electron transport chain: OXPHOS system in mitochondria; Nonalcoholic fatty liver disease; Oxidative phosphorylation	Oxidative phosphorylation; Metabolic pathways; Thermogenesis; Retrograde endocannabinoid signaling; Non-alcoholic fatty liver disease; Alzheimer disease; Parkinson disease; Amyotrophic lateral sclerosis; Huntington disease; Prion disease; Pathways of neurodegeneration; Chemical carcinogenesis; Diabetic cardiomyopathy	Complex I biogenesis	18	0	0.848	0.0132737	91.8	108.2	0.29	1.58	1353.5	1363.4	1362.2	1837.1	2127	1998.4
FALSE	High	Master Protein	Q5T6V5	Queuosine salvage protein OS=Homo sapiens OX=9606 GN=C9orf64 PE=1 SV=1	0	75.779	50	17	20	17	341	39	5.88	69.33	17	RNA metabolism OR transcription;other metabolic processes			Pf10343	84267	ENSG00000165118	C9orf64	B2RPI6; hsa:84267; Q5T6V5; Q8N2B1; Q9BT18				0	0	0.848	0.0144199	91.8	108.2	2.75	1.74	1143.9	1208.2	1162.7	1549.1	1795.5	1704.9
FALSE	High	Master Protein	P62312	U6 snRNA-associated Sm-like protein LSm6 OS=Homo sapiens OX=9606 GN=LSM6 PE=1 SV=1	0	19.912	75	6	7	6	80	9.1	9.58	19.48	6	RNA metabolism OR transcription;other metabolic processes	cytosol;nucleus;other cell component	other molecular function	Pf01423	11157	ENSG00000164167	LSM6	hsa:11157; P62312; Q4W5J5; Q9Y4Y8		RNA degradation; Spliceosome	mRNA Splicing - Major Pathway; mRNA decay by 5' to 3' exoribonuclease	4	0	0.848	0.0306442	91.8	108.2	1.39	3.46	580.1	591.6	575.8	796	909.4	811.7
FALSE	High	Master Protein	P62837	Ubiquitin-conjugating enzyme E2 D2 OS=Homo sapiens OX=9606 GN=UBE2D2 PE=1 SV=1	0	26.945	43	4	11	1	147	16.7	7.83	30.57	4	protein metabolism;other metabolic processes	cytosol;nucleus;other cell component	other molecular function	Pf00179	7322	ENSG00000131508	UBE2D2	D3DQC9; hsa:7322; P51669; P62837; Q3MN78; Q96RP6	Proteasome degradation; Ciliary landscape	Ubiquitin mediated proteolysis; Protein processing in endoplasmic reticulum; Shigellosis	FCERI mediated NF-kB activation; Downstream TCR signaling; Antigen processing: Ubiquitination & Proteasome degradation; Oxygen-dependent proline hydroxylation of Hypoxia-inducible Factor Alpha; CLEC7A (Dectin-1) signaling; Neddylation; Peroxisomal protein import; Inactivation of CSF3 (G-CSF) signaling; E3 ubiquitin ligases ubiquitinate target proteins; Synthesis of active ubiquitin: roles of E1 a…	18	0	0.848	0.0434935	91.8	108.2	4.81	2.9	117.3	118.7	128.2	159.1	189	174.1
FALSE	High	Master Protein	Q14653	Interferon regulatory factor 3 OS=Homo sapiens OX=9606 GN=IRF3 PE=1 SV=1	0	58.666	39	13	13	13	427	47.2	5.34	46.6	13	stress response;signal transduction;other biological processes	cytosol;mitochondrion;nucleus;other cell component	nucleic acid binding activity;other molecular function	Pf00605, Pf10401	3661	ENSG00000126456	IRF3	A8K7L2; B2RAZ3; hsa:3661; Q14653; Q5FBY1; Q5FBY2; Q5FBY4; Q7Z5G6	Apoptosis; TLR4 signaling and tolerance; Toll-like receptor signaling related to MyD88; Novel intracellular components of RIG-I-like receptor (RLR) pathway; Fibrin complement receptor 3 signaling pathway; White fat cell differentiation; Ebola virus infection in host; Measles virus infection; Cytosolic DNA-sensing pathway; Hepatitis B infection; Type I interferon induction and signaling during SAR…	Toll-like receptor signaling pathway; NOD-like receptor signaling pathway; RIG-I-like receptor signaling pathway; Cytosolic DNA-sensing pathway; Alcoholic liver disease; Shigellosis; Pertussis; Yersinia infection; Hepatitis C; Hepatitis B; Measles; Human cytomegalovirus infection; Influenza A; Human papillomavirus infection; Kaposi sarcoma-associated herpesvirus infection; Herpes simplex virus 1 …	ISG15 antiviral mechanism; Activation of IRF3/IRF7 mediated by TBK1/IKK epsilon; Interferon gamma signaling; Interferon alpha/beta signaling; Negative regulators of DDX58/IFIH1 signaling; TICAM1-dependent activation of IRF3/IRF7; TRAF3-dependent IRF activation pathway; TRAF6 mediated IRF7 activation; Regulation of innate immune responses to cytosolic DNA; IRF3-mediated induction of type I IFN; LR…	53	0	0.848	0.0484632	91.8	108.2	1.65	5.11	633.1	614.5	619.6	912.7	929.6	908.1
FALSE	High	Master Protein	A0A2R8Y7W5	Cyclin-dependent kinase 13 (Fragment) OS=Homo sapiens OX=9606 GN=CDK13 PE=1 SV=1	0	103.246	28	21	22	1	1099	121.2	8.9	74.13	21	protein metabolism;other metabolic processes		kinase activity;other molecular function	Pf00069		ENSG00000065883	CDK13	A0A2R8Y7W5				0	0	0.848	0.0850503	91.8	108.2	9.26	4.6	57	58.7	49.2	78.2	85	88.8
FALSE	High	Master Protein	D3YTI2	Acid phosphatase OS=Homo sapiens OX=9606 GN=ACP1 PE=1 SV=1	0	13.205	55	3	3	1	85	9.4	8.35	13.15	3	protein metabolism;other metabolic processes		other molecular function	Pf01451		ENSG00000143727	ACP1	D3YTI2				0	0	0.848	0.106903	91.8	108.2	6.79	7.79	16.6	18.8	18.7	25.6	25.2	27.8
FALSE	High	Master Protein	P02533	Keratin, type I cytoskeletal 14 OS=Homo sapiens OX=9606 GN=KRT14 PE=1 SV=4	0	19.341	13	7	8	3	472	51.5	5.16	18.45	7	cell organization and biogenesis;other biological processes	cytosol;cytoskeleton;nucleus;other cell component	cytoskeletal activity;other molecular function	Pf00038	3861	ENSG00000186847	KRT14	hsa:3861; P02533; Q14715; Q53XY3; Q9BUE3; Q9UBN2; Q9UBN3; Q9UCY4	Corticotropin-releasing hormone signaling pathway	Estrogen signaling pathway; Staphylococcus aureus infection	Formation of the cornified envelope; Type I hemidesmosome assembly	6	0	0.849	0.00409103	91.8	108.2	1.67	1.41	281	290.6	288.7	394.9	434.6	426.5
FALSE	High	Master Protein	Q4KMP7	TBC1 domain family member 10B OS=Homo sapiens OX=9606 GN=TBC1D10B PE=1 SV=3	0	50.345	19	12	13	12	808	87.1	9.19	44.27	12	transport;other biological processes	plasma membrane;other membranes;cytosol	enzyme regulator activity	Pf00566	26000	ENSG00000169221	TBC1D10B	B9A6L0; hsa:26000; Q4KMP7; Q6IN54; Q6P530; Q71RG7; Q86VC5; Q9H8Z2; Q9NUN6; Q9UFP2			TBC/RABGAPs	1	0	0.849	0.00422569	91.8	108.2	1.66	1.39	1043.7	1035.9	1070	1414.6	1603.8	1557.5
FALSE	High	Master Protein	Q9UGM6	Tryptophan--tRNA ligase, mitochondrial OS=Homo sapiens OX=9606 GN=WARS2 PE=1 SV=1	0	61.033	53	13	16	13	360	40.1	9.28	53.52	13	protein metabolism;RNA metabolism OR transcription;other metabolic processes;developmental processes	plasma membrane;other membranes;mitochondrion;nucleus	other molecular function	Pf00579	10352	ENSG00000116874	WARS2	B1ALR1; B2R9D4; hsa:10352; Q53FT4; Q5VUD2; Q86TQ0; Q9UGM6		Aminoacyl-tRNA biosynthesis	Mitochondrial tRNA aminoacylation	2	0	0.849	0.00687848	91.9	108.1	2.1	1.56	1239.4	1227.4	1278.4	1672.4	1935.6	1818.1
FALSE	High	Master Protein	P23786	Carnitine O-palmitoyltransferase 2, mitochondrial OS=Homo sapiens OX=9606 GN=CPT2 PE=1 SV=2	0	118.76	50	28	29	28	658	73.7	8.18	96.8	28	other metabolic processes;transport;developmental processes;other biological processes	other membranes;mitochondrion;nucleus	other molecular function	Pf00755	1376	ENSG00000157184	CPT2	B2R6S0; hsa:1376; P23786; Q5SW68; Q9BQ26	Fatty acid beta-oxidation; PPAR-alpha pathway; Nuclear receptors meta-pathway; Mitochondrial long chain fatty acid beta-oxidation; PPAR signaling pathway; Thermogenesis	Fatty acid degradation; Fatty acid metabolism; PPAR signaling pathway; Thermogenesis; Diabetic cardiomyopathy	PPARA activates gene expression; Carnitine metabolism	13	0	0.849	0.0248047	91.8	108.2	2.45	0.41	1993.3	1957.2	2055.2	2716.2	3063.7	2932.7
FALSE	High	Master Protein	P56181	NADH dehydrogenase [ubiquinone] flavoprotein 3, mitochondrial OS=Homo sapiens OX=9606 GN=NDUFV3 PE=1 SV=2	0	11.319	26	3	3	3	108	11.9	9.7	10.17	3	other metabolic processes;transport	other membranes;mitochondrion	transporter activity	Pf15880	4731	ENSG00000160194	NDUFV3	A8K0M1; hsa:4731; J3KNX7; P56181; Q6FGD3; Q8WU60; Q9HCR5	Electron transport chain: OXPHOS system in mitochondria; Nonalcoholic fatty liver disease; Oxidative phosphorylation	Oxidative phosphorylation; Metabolic pathways; Thermogenesis; Retrograde endocannabinoid signaling; Non-alcoholic fatty liver disease; Alzheimer disease; Parkinson disease; Amyotrophic lateral sclerosis; Huntington disease; Prion disease; Pathways of neurodegeneration; Chemical carcinogenesis; Diabetic cardiomyopathy	Complex I biogenesis	18	0	0.849	0.0305935	91.8	108.2	4.48	2.84	177.2	187	194.2	255.7	294.1	265.3
FALSE	Medium	Master Protein	A0A087X235	Tetraspanin OS=Homo sapiens OX=9606 GN=TSPAN10 PE=1 SV=1	0.022	1.34	2	1	1	1	355	36.6	6.21	2.73	1		other membranes		Pf00335	83882	ENSG00000182612	TSPAN10	A0A087X235				0	0	0.849	0.0347527	91.8	108.2	1.5	4.04	123.3	123.2	126.6	169	200	176.5
FALSE	High	Master Protein	K7ELH8	Probable C-mannosyltransferase DPY19L3 OS=Homo sapiens OX=9606 GN=DPY19L3 PE=1 SV=1	0.002	3.17	1	1	1	1	688	79.5	8.72	2.98	1		other membranes		Pf10034		ENSG00000178904	DPY19L3	K7ELH8				0	0	0.849	0.0354007	91.8	108.2	4.38	4.4	90	87.6	82.7	112.5	134.4	131.3
FALSE	High	Master Protein	O00512	B-cell CLL/lymphoma 9 protein OS=Homo sapiens OX=9606 GN=BCL9 PE=1 SV=4	0.002	3.28	1	1	1	1	1426	149.2	8.91	2.49	1	cell-cell signaling;developmental processes;signal transduction;other biological processes	ER/Golgi;nucleus	other molecular function	Pf11502	607	ENSG00000116128	BCL9	hsa:607; O00512; Q5T489	Wnt signaling pathway; Wnt/beta-catenin signaling pathway in leukemia; 1q21.1 copy number variation syndrome		Formation of the beta-catenin:TCF transactivating complex; Deactivation of the beta-catenin transactivating complex	5	0	0.849	0.153595	91.8	108.2	4.02	9.37	43.1	44.9	46.8	61.4	61.7	71.1
FALSE	High	Master Protein	Q9Y2G2	Caspase recruitment domain-containing protein 8 OS=Homo sapiens OX=9606 GN=CARD8 PE=1 SV=1	0	7.796	6	1	1	1	431	48.9	5.22	4.15	1	other biological processes	other cell component		Pf00619, Pf13553	22900		CARD8	A0A024QZD3				0	0	0.849	0.164007	91.9	108.1	8.55	8.21	41.8	49.6	45	55.9	69	70.6
FALSE	High	Master Protein	O43813	Glutathione S-transferase LANCL1 OS=Homo sapiens OX=9606 GN=LANCL1 PE=1 SV=1	0	58.544	52	15	23	15	399	45.3	7.75	69.01	15	other metabolic processes;signal transduction;other biological processes	plasma membrane;other membranes;other cell component	signal transduction activity or receptor binding;other molecular function	Pf05147	10314	ENSG00000115365	LANCL1	hsa:10314; O43813		Glutathione metabolism; Metabolic pathways		2	0	0.85	0.000575506	91.9	108.1	0.5	0.5	1103	1094	1099.7	1498.2	1685.4	1620.3
FALSE	High	Master Protein	Q92990	Glomulin OS=Homo sapiens OX=9606 GN=GLMN PE=1 SV=2	0	88.327	36	17	23	17	594	68.2	5.33	83.1	17	cell organization and biogenesis;developmental processes;signal transduction;other biological processes	other cell component	signal transduction activity or receptor binding;enzyme regulator activity;other molecular function	Pf08568	11146	ENSG00000174842	GLMN	hsa:11146; Q5VVC3; Q92990; Q9BVE8		Shigellosis	Antigen processing: Ubiquitination & Proteasome degradation	2	0	0.85	0.00154495	91.9	108.1	0.8	0.87	1605.7	1621.8	1634.8	2215.1	2508.9	2354.2
FALSE	High	Master Protein	O60551	Glycylpeptide N-tetradecanoyltransferase 2 OS=Homo sapiens OX=9606 GN=NMT2 PE=1 SV=1	0	53.156	27	10	12	8	498	56.9	7.58	46.39	10	protein metabolism;other metabolic processes;other biological processes	plasma membrane;other membranes;cytosol;ER/Golgi;other cell component	other molecular function	Pf01233, Pf02799	9397	ENSG00000152465	NMT2	B0YJ49; hsa:9397; O60551; Q53Y38; Q5VUC8; Q9BRB4			Membrane binding and targetting of GAG proteins; Inactivation, recovery and regulation of the phototransduction cascade	2	0	0.85	0.00190481	91.9	108.1	0.69	0.98	721.8	722.1	714.2	976.8	1106.4	1066.9
FALSE	High	Master Protein	Q16718	NADH dehydrogenase [ubiquinone] 1 alpha subcomplex subunit 5 OS=Homo sapiens OX=9606 GN=NDUFA5 PE=1 SV=3	0	34.474	64	6	6	6	116	13.5	5.99	28.87	6	cell organization and biogenesis;other metabolic processes;transport	other membranes;mitochondrion	transporter activity	Pf04716	4698	ENSG00000128609	NDUFA5	B2RD98; hsa:4698; Q16718; Q5H9R2; Q6IRX7	Electron transport chain: OXPHOS system in mitochondria; Ciliary landscape; Nonalcoholic fatty liver disease; Oxidative phosphorylation	Oxidative phosphorylation; Metabolic pathways; Thermogenesis; Retrograde endocannabinoid signaling; Non-alcoholic fatty liver disease; Alzheimer disease; Parkinson disease; Amyotrophic lateral sclerosis; Huntington disease; Prion disease; Pathways of neurodegeneration; Chemical carcinogenesis; Diabetic cardiomyopathy	RHOG GTPase cycle; Complex I biogenesis	20	0	0.85	0.00535776	91.9	108.1	1.59	1.76	460.8	474	460.9	630.5	716.9	661
FALSE	High	Master Protein	Q8NHV4	Protein NEDD1 OS=Homo sapiens OX=9606 GN=NEDD1 PE=1 SV=1	0	65.122	26	13	13	13	660	71.9	7.97	46.94	13	cell cycle OR cell proliferation;other biological processes	plasma membrane;other membranes;cytosol;cytoskeleton;nucleus		Pf00400	121441	ENSG00000139350	NEDD1	B0AZN0; B4E145; G3V3F1; hsa:121441; Q8NA30; Q8NHV4			Regulation of PLK1 Activity at G2/M Transition; Recruitment of NuMA to mitotic centrosomes; Loss of Nlp from mitotic centrosomes; Recruitment of mitotic centrosome proteins and complexes; Anchoring of the basal body to the plasma membrane; AURKA Activation by TPX2	7	0	0.85	0.00993321	91.9	108.1	1.37	0.38	810.8	792.9	793.9	1084.4	1220.9	1156.9
FALSE	High	Master Protein	Q9UNH6	Sorting nexin-7 OS=Homo sapiens OX=9606 GN=SNX7 PE=1 SV=1	0	13.209	9	3	3	3	387	45.3	5.11	10.83	3	transport	other membranes	other molecular function	Pf00787	51375	ENSG00000162627	SNX7	A8KAF3; D3DT50; hsa:51375; Q53FQ3; Q5VT09; Q5VT10; Q86U82; Q8WVD4; Q96FW9; Q9UNH6; Q9Y3Z7				0	0	0.85	0.0110172	91.9	108.1	2.92	2.57	214.2	216	204.7	293.1	336.3	305
FALSE	High	Master Protein	P13798	Acylamino-acid-releasing enzyme OS=Homo sapiens OX=9606 GN=APEH PE=1 SV=4	0	114.684	36	21	25	21	732	81.2	5.48	92.94	21	cell organization and biogenesis;protein metabolism;other metabolic processes	non-structural extracellular;other membranes;cytosol;nucleus;other cell component	other molecular function	Pf00326, Pf19283	327	ENSG00000164062	APEH	hsa:327; P13798; Q9BQ33; Q9P0Y2			Neutrophil degranulation; Eukaryotic Translation Termination	2	0	0.85	0.0154247	91.9	108.1	0.94	2.47	1476.2	1506.7	1494.8	2041.2	2373.5	2162.1
FALSE	High	Master Protein	A0A2R8Y4L3	Coiled-coil domain-containing protein 82 OS=Homo sapiens OX=9606 GN=CCDC82 PE=1 SV=1	0	15.5	9	3	3	3	495	58.3	4.89	10.51	3				Pf13846, Pf13926		ENSG00000149231	CCDC82	A0A2R8Y4L3				0	0	0.85	0.0174984	91.9	108.1	2.58	3.13	329.4	314.2	317.8	433.8	468.6	476.2
FALSE	High	Master Protein	O95429	BAG family molecular chaperone regulator 4 OS=Homo sapiens OX=9606 GN=BAG4 PE=1 SV=1	0	15.789	6	4	4	3	457	49.6	5.12	14.25	4	cell organization and biogenesis;other biological processes	plasma membrane;other membranes;cytosol;nucleus;other cell component	other molecular function	Pf02179	9530	ENSG00000156735	BAG4	B4E217; hsa:9530; O95429; O95818	Oxidative damage response	TNF signaling pathway	Signaling by FGFR1 in disease; Regulation of HSF1-mediated heat shock response; Signaling by plasma membrane FGFR1 fusions; TNF signaling	6	0	0.85	0.0456199	91.9	108.1	5.27	2.07	192.1	190.2	174.5	259.9	284.1	282.6
FALSE	High	Master Protein	Q05397	Focal adhesion kinase 1 OS=Homo sapiens OX=9606 GN=PTK2 PE=1 SV=2	0	102.807	32	25	27	24	1052	119.2	6.62	94.68	25	cell organization and biogenesis;protein metabolism;other metabolic processes;stress response;transport;developmental processes;signal transduction;other biological processes	plasma membrane;other membranes;cytosol;cytoskeleton;nucleus;other cell component	signal transduction activity or receptor binding;cytoskeletal activity;kinase activity;other molecular function	Pf00373, Pf03623, Pf07714, Pf18038	5747	ENSG00000169398	PTK2	B4E2N6; F5H4S4; hsa:5747; J3QT16; Q05397; Q14291; Q8IYN9; Q9UD85	Androgen receptor signaling pathway; Integrin-mediated cell adhesion; RANKL/RANK signaling pathway; Leptin signaling pathway; Prolactin signaling pathway; Corticotropin-releasing hormone signaling pathway; Alpha 6 beta 4 signaling pathway; Primary focal segmental glomerulosclerosis (FSGS); Apoptosis-related network due to altered Notch3 in ovarian cancer; Focal adhesion; Hepatocyte growth factor …	Endocrine resistance; ErbB signaling pathway; Chemokine signaling pathway; PI3K-Akt signaling pathway; Axon guidance; VEGF signaling pathway; Focal adhesion; Leukocyte transendothelial migration; Regulation of actin cytoskeleton; Growth hormone synthesis, secretion and action; Bacterial invasion of epithelial cells; Shigellosis; Yersinia infection; Amoebiasis; Human cytomegalovirus infection; Hum…	MET activates PTK2 signaling; RAF/MAP kinase cascade; NCAM signaling for neurite out-growth; Regulation of actin dynamics for phagocytic cup formation; FCGR3A-mediated phagocytosis; RHO GTPases Activate WASPs and WAVEs; DCC mediated attractive signaling; VEGFA-VEGFR2 Pathway; Apoptotic cleavage of cellular proteins; EPHB-mediated forward signaling; Extra-nuclear estrogen signaling; Signal regulat…	70	1	0.851	0.00261042	92	108	1.23	1.21	1751	1780.1	1797.8	2395.2	2752.6	2600.9
FALSE	High	Master Protein	Q8WW12	PEST proteolytic signal-containing nuclear protein OS=Homo sapiens OX=9606 GN=PCNP PE=1 SV=2	0	54.207	56	11	14	11	178	18.9	7.49	45.55	11	cell cycle OR cell proliferation;protein metabolism;other metabolic processes	nucleus		Pf15473	57092	ENSG00000081154	PCNP	B2RBE7; D3DN52; hsa:57092; Q53GF3; Q6AI44; Q8WW12; Q96CU3; Q9NS81				0	0	0.851	0.00276913	91.9	108.1	1.1	1.37	1739.6	1734	1706.7	2411.2	2655.9	2514.6
FALSE	High	Master Protein	P27695	DNA-(apurinic or apyrimidinic site) endonuclease OS=Homo sapiens OX=9606 GN=APEX1 PE=1 SV=2	0	146.225	70	25	38	25	318	35.5	8.12	150.71	25	cell organization and biogenesis;DNA metabolism;RNA metabolism OR transcription;other metabolic processes;stress response;other biological processes	cytoskeleton;mitochondrion;ER/Golgi;translational apparatus;nucleus;other cell component	nucleic acid binding activity;other molecular function	Pf03372	328	ENSG00000100823	APEX1	hsa:328; P27695; Q969L5; Q99775	Thyroid stimulating hormone (TSH) signaling pathway; Spinal cord injury; Base excision repair; DNA repair pathways, full network	Base excision repair	Displacement of DNA glycosylase by APEX1; POLB-Dependent Long Patch Base Excision Repair; PCNA-Dependent Long Patch Base Excision Repair; Abasic sugar-phosphate removal via the single-nucleotide replacement pathway	11	0	0.851	0.0044171	92	108	1.54	1.52	2212.7	2279.2	2222.9	3031.1	3431.3	3180.3
FALSE	High	Master Protein	Q9NVI1	Fanconi anemia group I protein OS=Homo sapiens OX=9606 GN=FANCI PE=1 SV=4	0	248.329	45	55	69	55	1328	149.2	6.74	225.96	55	cell cycle OR cell proliferation;DNA metabolism;other metabolic processes;stress response;other biological processes	cytosol;nucleus;other cell component	nucleic acid binding activity;other molecular function	Pf14674, Pf14675, Pf14676, Pf14677, Pf14678, Pf14679, Pf14680	55215	ENSG00000140525	FANCI	A4ZVE4; A5YMH4; A6NJZ0; hsa:55215; Q96JN1; Q96ST0; Q9BT96; Q9NVI1	Gastric cancer network 2; DNA repair pathways, full network	Fanconi anemia pathway	TP53 Regulates Transcription of DNA Repair Genes; Fanconi Anemia Pathway	5	0	0.851	0.00585854	91.9	108.1	1.17	0.45	4103	4179.9	4088.5	5593.2	6330.5	6007.3
FALSE	High	Master Protein	Q6SZW1	NAD(+) hydrolase SARM1 OS=Homo sapiens OX=9606 GN=SARM1 PE=1 SV=1	0	67.771	29	16	17	16	724	79.3	6.55	58.06	16	other metabolic processes;stress response;developmental processes;signal transduction;other biological processes	other membranes;cytosol;cytoskeleton;mitochondrion;other cell component	other molecular function	Pf07647, Pf13676	23098	ENSG00000004139	SARM1	hsa:23098; O60277; Q6SZW1; Q7LGG3; Q9NXY5				0	0	0.851	0.00638079	91.9	108.1	1.51	0.72	618.6	606.9	625.2	836.3	951	905.7
FALSE	High	Master Protein	A8MTY9	Vacuolar protein sorting-associated protein 26C OS=Homo sapiens OX=9606 GN=VPS26C PE=1 SV=1	0	13.089	12	2	3	2	249	27.9	7.91	10.47	2	transport	other cytoplasmic organelle		Pf03643	10311	ENSG00000157538	VPS26C	A8MTY9				0	0	0.851	0.00804428	91.9	108.1	2.34	1.74	85.6	85.2	82.1	113	130.5	124.9
FALSE	High	Master Protein	B8ZZ90	WAS/WASL-interacting protein family member 1 OS=Homo sapiens OX=9606 GN=WIPF1 PE=1 SV=1	0.001	3.913	7	1	1	1	131	12.5	10.87	3	1	cell organization and biogenesis	cytoskeleton	cytoskeletal activity	Pf02205		ENSG00000115935	WIPF1	B8ZZ90				0	0	0.851	0.0100437	91.9	108.1	2.81	2.71	77.6	81.5	81.8	114.7	124.8	116.4
FALSE	Medium	Master Protein	O95644	Nuclear factor of activated T-cells, cytoplasmic 1 OS=Homo sapiens OX=9606 GN=NFATC1 PE=1 SV=3	0.024	1.283	1	1	2	1	943	101.2	6.99	4.35	1	developmental processes;signal transduction;other biological processes	cytosol;nucleus;other cell component	nucleic acid binding activity;other molecular function	Pf00554, Pf16179	4772	ENSG00000131196	NFATC1	B5B2M4; B5B2M5; B5B2M6; B5B2M7; B5B2M8; B5B2M9; B5B2N1; hsa:4772; O95644; Q12865; Q15793; Q2M1S3	Heart development; RANKL/RANK signaling pathway; Ectoderm differentiation; Initiation of transcription and translation elongation at the HIV-1 LTR; MAPK signaling pathway; VEGFA-VEGFR2 signaling pathway; Wnt signaling; Vitamin D in inflammatory diseases; Cancer immunotherapy by PD-1 blockade; Hepatitis B infection; T-cell receptor signaling pathway	MAPK signaling pathway; cGMP-PKG signaling pathway; cAMP signaling pathway; Cellular senescence; Wnt signaling pathway; Osteoclast differentiation; C-type lectin receptor signaling pathway; Natural killer cell mediated cytotoxicity; Th1 and Th2 cell differentiation; Th17 cell differentiation; T cell receptor signaling pathway; B cell receptor signaling pathway; Oxytocin signaling pathway; AGE-RAG…	FCERI mediated Ca+2 mobilization; Ca2+ pathway; CLEC7A (Dectin-1) induces NFAT activation; Calcineurin activates NFAT	38	0	0.851	0.0334313	92	108	3.81	1.57	144.2	151.5	140.6	200	221	207.6
FALSE	High	Master Protein	Q96QE2	Proton myo-inositol cotransporter OS=Homo sapiens OX=9606 GN=SLC2A13 PE=1 SV=3	0	6.105	2	1	1	1	648	70.3	5.96	4.15	1	transport;other biological processes	plasma membrane;other membranes;other cell component	transporter activity;other molecular function	Pf00083	114134	ENSG00000151229	SLC2A13	hsa:114134; Q17S07; Q96QE2	Nuclear receptors meta-pathway; NRF2 pathway		Inositol transporters	3	0	0.851	0.102245	91.9	108.1	8.36	6.75	46.3	43	50.8	69	71	64.8
FALSE	Medium	Master Protein	Q05516	Zinc finger and BTB domain-containing protein 16 OS=Homo sapiens OX=9606 GN=ZBTB16 PE=1 SV=2	0.047	0.966	1	1	1	1	673	74.2	6.47	2.4	1	protein metabolism;other metabolic processes;developmental processes;other biological processes	plasma membrane;other membranes;cytosol;nucleus;other cell component	nucleic acid binding activity;other molecular function	Pf00096, Pf00651, Pf13912	7704	ENSG00000109906	ZBTB16	hsa:7704; Q05516; Q8TAL4	Hair follicle development: cytodifferentiation - part 3 of 3; Ectoderm differentiation; Ectoderm differentiation; Wnt/beta-catenin signaling pathway in leukemia; Development and heterogeneity of the ILC family	Pathways in cancer; Transcriptional misregulation in cancer; Acute myeloid leukemia	Antigen processing: Ubiquitination & Proteasome degradation; Neddylation	10	0	0.851	0.121392	91.9	108.1	8.57	2.79	44.3	52.7	49.2	64.7	76.7	71.9
FALSE	High	Master Protein	O15056	Synaptojanin-2 OS=Homo sapiens OX=9606 GN=SYNJ2 PE=1 SV=3	0.005	2.382	1	1	1	1	1496	165.4	7.34	0	1	cell organization and biogenesis;other metabolic processes;transport;developmental processes	plasma membrane;other membranes;cytosol;cytoskeleton;other cell component	nucleic acid binding activity;other molecular function	Pf02383, Pf03372, Pf08952	8871	ENSG00000078269	SYNJ2	hsa:8871; O15056; Q5TA13; Q5TA16; Q5TA19; Q86XK0; Q8IZA8; Q9H226		Inositol phosphate metabolism; Metabolic pathways; Phosphatidylinositol signaling system	Clathrin-mediated endocytosis; Synthesis of PIPs at the plasma membrane	5	0	0.851	0.250303	91.9	108.1	9.63	7.6	31.7	31.8	37.4	43.4	53.2	43.7
FALSE	High	Master Protein	A0A087WVZ6	Protein kinase C-binding protein 1 OS=Homo sapiens OX=9606 GN=ZMYND8 PE=1 SV=2	0	97.113	29	21	21	2	1136	125.7	6.8	72.03	21	other biological processes	ER/Golgi;nucleus	other molecular function	Pf00439, Pf00855, Pf12064	23613	ENSG00000101040	ZMYND8	A0A087WVZ6				0	0	0.851	0.2523	92	108	3.43	12.53	24.7	25.8	26.5	38.9	33.9	37.7
FALSE	High	Master Protein	Q92945	Far upstream element-binding protein 2 OS=Homo sapiens OX=9606 GN=KHSRP PE=1 SV=4	0	244.297	62	39	75	35	711	73.1	7.3	259.39	39	RNA metabolism OR transcription;other metabolic processes;transport;other biological processes	cytosol;nucleus;other cell component	nucleic acid binding activity	Pf00013, Pf09005	8570	ENSG00000088247	KHSRP	hsa:8570; O00301; Q59EZ9; Q5U4P6; Q92945; Q9UNT5; Q9UQH5	Pre-implantation embryo		ATF4 activates genes in response to endoplasmic reticulum stress; KSRP (KHSRP) binds and destabilizes mRNA	3	4	0.852	0.0030401	92	108	1.27	0.91	4115.7	4204.3	4106.2	5590.8	6384.3	6020.3
FALSE	High	Master Protein	E9PLK3	Aminopeptidase OS=Homo sapiens OX=9606 GN=NPEPPS PE=1 SV=1	0	179.144	49	43	62	43	915	102.9	5.6	171.95	43	protein metabolism	cytosol	other molecular function	Pf01433, Pf11838, Pf17900	9520	ENSG00000141279	NPEPPS	E9PLK3				0	0	0.852	0.00475036	92	108	0.53	1.18	3848.8	3863.4	3825.7	5252.4	6001.9	5605.8
FALSE	High	Master Protein	B7Z3B9	GRB2-associated-binding protein 1 OS=Homo sapiens OX=9606 GN=GAB1 PE=1 SV=1	0	18.001	10	3	3	3	591	64.4	5.66	14.57	3						ENSG00000109458	GAB1	B7Z3B9	Glioblastoma signaling pathways; BDNF-TrkB signaling; Embryonic stem cell pluripotency pathways; Ras signaling; Fragile X syndrome; Head and neck squamous cell carcinoma			6	0	0.852	0.00622833	92	108	2.14	1.62	132.8	130.1	127.5	177.4	198.8	195.3
FALSE	High	Master Protein	Q9UEY8	Gamma-adducin OS=Homo sapiens OX=9606 GN=ADD3 PE=1 SV=1	0	88.259	33	21	23	20	706	79.1	6.32	77.75	21	cell organization and biogenesis	plasma membrane;other membranes;cytosol;cytoskeleton;nucleus;other cell component	cytoskeletal activity;other molecular function	Pf00596	120	ENSG00000148700	ADD3	D3DRA8; hsa:120; O43243; Q5VU09; Q92773; Q9UEY7; Q9UEY8			RHOF GTPase cycle; Miscellaneous transport and binding events; RHOD GTPase cycle	3	0	0.852	0.0122175	92	108	0.26	1.4	925	926.8	931.1	1244.8	1436.2	1352.6
FALSE	High	Master Protein	O75155	Cullin-associated NEDD8-dissociated protein 2 OS=Homo sapiens OX=9606 GN=CAND2 PE=1 SV=3	0	103.867	24	21	23	17	1236	135.2	5.68	82.37	21	cell organization and biogenesis;protein metabolism;other metabolic processes;other biological processes	cytosol;nucleus	other molecular function	Pf08623	23066	ENSG00000144712	CAND2	B9EGM9; E9KL24; hsa:23066; O75155				0	0	0.852	0.0211627	92	108	2.31	0.52	750.3	733.2	768	1019	1155.1	1096.8
FALSE	High	Master Protein	O77932	Decapping and exoribonuclease protein OS=Homo sapiens OX=9606 GN=DXO PE=1 SV=2	0	24.133	17	5	5	5	396	44.9	7.69	18.2	5	RNA metabolism OR transcription;other metabolic processes;other biological processes	plasma membrane;other membranes;cytosol;nucleus	nucleic acid binding activity;other molecular function	Pf08652	1797	ENSG00000204348; ENSG00000206346; ENSG00000224313; ENSG00000225682; ENSG00000234798; ENSG00000236765	DXO	A2CER3; B0UZ80; hsa:1797; O15004; O77932; O78127; O78128; Q5ST60; Q6IPZ2; Q9NPK4				0	0	0.852	0.0319734	92	108	2.9	5.31	234.8	239	225.9	320.5	357.4	374.7
FALSE	High	Master Protein	Q9GZZ9	Ubiquitin-like modifier-activating enzyme 5 OS=Homo sapiens OX=9606 GN=UBA5 PE=1 SV=1	0	30.157	26	9	11	8	404	44.8	4.84	34.38	9	cell organization and biogenesis;protein metabolism;other metabolic processes;stress response;developmental processes;other biological processes	other membranes;cytosol;ER/Golgi;nucleus;other cell component	other molecular function	Pf00899	79876	ENSG00000081307	UBA5	A6NJL3; D3DNC8; hsa:79876; Q96ST1; Q9GZZ9			Antigen processing: Ubiquitination & Proteasome degradation	1	1	0.852	0.036906	92	108	4.06	1.74	831.6	896.4	840.2	1144.2	1284.6	1263.4
FALSE	High	Master Protein	A0A0B4J1R2	Propionate--CoA ligase OS=Homo sapiens OX=9606 GN=ACSS3 PE=1 SV=1	0.007	2.134	3	2	2	2	685	74.5	8.63	0	2		mitochondrion;other cell component	other molecular function	Pf00501, Pf13193, Pf16177	79611	ENSG00000111058	ACSS3	A0A0B4J1R2				0	0	0.852	0.0450211	92	108	4.29	3.58	253.1	239.3	233.4	326.1	367	328.6
FALSE	Medium	Master Protein	Q9H9Y4	GPN-loop GTPase 2 OS=Homo sapiens OX=9606 GN=GPN2 PE=1 SV=2	0.012	1.924	2	1	1	1	310	34.5	5.25	1.6	1			other molecular function	Pf03029	54707	ENSG00000142751	GPN2	hsa:54707; Q96HG4; Q9H9Y4; Q9NUE1; Q9NW30				0	0	0.852	0.152648	92	108	7.69	2.59	100	113.9	99.8	141.2	153.1	143.8
FALSE	High	Master Protein	G3V2U7	Acylphosphatase OS=Homo sapiens OX=9606 GN=ACYP1 PE=1 SV=1	0	14.118	33	5	6	5	129	14.1	9.7	16.59	5			other molecular function	Pf00708	97	ENSG00000119640	ACYP1	G3V2U7				0	0	0.853	0.00218753	92	108	0.72	0.37	1155.2	1161.4	1173.6	1590.7	1774.5	1692.2
FALSE	High	Master Protein	Q00688	Peptidyl-prolyl cis-trans isomerase FKBP3 OS=Homo sapiens OX=9606 GN=FKBP3 PE=1 SV=1	0	109.587	63	21	55	21	224	25.2	9.28	131.77	21	protein metabolism;other metabolic processes	nucleus	other molecular function	Pf00254, Pf18410	2287	ENSG00000100442	FKBP3	B2R4Q9; hsa:2287; Q00688; Q14317				0	0	0.853	0.00425331	92.1	107.9	0.94	1.52	3137.4	3194.3	3195.8	4348.2	4991.9	4631.9
FALSE	High	Master Protein	Q9H0C8	Integrin-linked kinase-associated serine/threonine phosphatase 2C OS=Homo sapiens OX=9606 GN=ILKAP PE=1 SV=1	0	84.108	52	18	23	18	392	42.9	7.09	76.54	18	protein metabolism;other metabolic processes	cytosol;nucleus	other molecular function	Pf00481	80895	ENSG00000132323	ILKAP	B3KM39; hsa:80895; Q9H0C8				0	0	0.853	0.00598128	92.1	107.9	1.21	1.82	1519.2	1488.4	1493.1	2031.2	2327.7	2143.5
FALSE	High	Master Protein	Q8NEC7	Glutathione S-transferase C-terminal domain-containing protein OS=Homo sapiens OX=9606 GN=GSTCD PE=1 SV=2	0	32.747	14	6	6	6	633	71	7.78	25.21	6		other cell component		Pf13679	79807	ENSG00000138780	GSTCD	A8K8J0; A8MVD3; H9KV97; hsa:79807; Q8NEC7; Q9H8S3	Metapathway biotransformation Phase I and II			1	0	0.853	0.00784476	92.1	107.9	1.23	2.16	275.5	276.4	270.4	375.7	417.3	415.2
FALSE	High	Master Protein	P13804	Electron transfer flavoprotein subunit alpha, mitochondrial OS=Homo sapiens OX=9606 GN=ETFA PE=1 SV=1	0	99.247	67	16	27	16	333	35.1	8.38	97.05	16	other metabolic processes	mitochondrion	other molecular function	Pf00766, Pf01012	2108	ENSG00000140374	ETFA	B4DT43; hsa:2108; P13804; Q53XN3			Respiratory electron transport	1	0	0.853	0.00886099	92.1	107.9	0.95	1.82	1091	1089.7	1109.3	1445	1668.6	1601
FALSE	High	Master Protein	P78364	Polyhomeotic-like protein 1 OS=Homo sapiens OX=9606 GN=PHC1 PE=1 SV=3	0	14.223	7	3	3	3	1004	105.5	9.03	12.95	3	protein metabolism;other metabolic processes;other biological processes	nucleus	nucleic acid binding activity;other molecular function	Pf00536, Pf16616	1911	ENSG00000111752	PHC1	D3DUV4; hsa:1911; P78364; Q8WVM3; Q9BU63	Malignant pleural mesothelioma		SUMOylation of DNA damage response and repair proteins; SUMOylation of chromatin organization proteins; SUMOylation of RNA binding proteins; Oxidative Stress Induced Senescence; SUMOylation of transcription cofactors; SUMOylation of DNA methylation proteins; RUNX1 interacts with co-factors whose precise effect on RUNX1 targets is not known; Regulation of PTEN gene transcription; Transcriptional R…	10	0	0.853	0.0096662	92.1	107.9	2.71	2.27	188.1	178.5	183.5	258.8	278.5	267.4
FALSE	High	Master Protein	O14920	Inhibitor of nuclear factor kappa-B kinase subunit beta OS=Homo sapiens OX=9606 GN=IKBKB PE=1 SV=1	0	40.281	13	8	8	8	756	86.5	5.78	32.3	8	cell organization and biogenesis;protein metabolism;other metabolic processes;stress response;signal transduction;other biological processes	plasma membrane;other membranes;cytosol;nucleus;other cell component	signal transduction activity or receptor binding;kinase activity;other molecular function	Pf00069, Pf12179, Pf18397	3551	ENSG00000104365	IKBKB	B4DZ30; B4E0U4; hsa:3551; O14920; O75327	Nucleotide-binding oligomerization domain (NOD) pathway; Osteopontin signaling; MicroRNAs in cardiomyocyte hypertrophy; Type II diabetes mellitus; IL-1 signaling pathway; RANKL/RANK signaling pathway; Leptin signaling pathway; TNF-related weak inducer of apoptosis (TWEAK) signaling pathway; Alzheimer's disease and miRNA effects; IL-17 signaling pathway; B cell receptor signaling pathway; TNF-alph…	Antifolate resistance; MAPK signaling pathway; Ras signaling pathway; Chemokine signaling pathway; NF-kappa B signaling pathway; FoxO signaling pathway; mTOR signaling pathway; PI3K-Akt signaling pathway; Apoptosis; Osteoclast differentiation; Toll-like receptor signaling pathway; NOD-like receptor signaling pathway; RIG-I-like receptor signaling pathway; Cytosolic DNA-sensing pathway; C-type lec…	FCERI mediated NF-kB activation; Downstream TCR signaling; Activation of NF-kappaB in B cells; ER-Phagosome pathway; CLEC7A (Dectin-1) signaling; IKK complex recruitment mediated by RIP1; NOD1/2 Signaling Pathway; TICAM1, RIP1-mediated IKK complex recruitment; RIP-mediated NFkB activation via ZBP1; p75NTR recruits signalling complexes; NF-kB is activated and signals survival; TAK1-dependent IKK a…	143	0	0.853	0.0103538	92.1	107.9	1.97	0.99	374.7	363.6	362.3	495	546.7	531.7
FALSE	High	Master Protein	Q8WYL5	Protein phosphatase Slingshot homolog 1 OS=Homo sapiens OX=9606 GN=SSH1 PE=1 SV=2	0	14.221	5	3	3	3	1049	115.4	6.25	11.94	3	cell-cell signaling;cell organization and biogenesis;protein metabolism;other metabolic processes;other biological processes	plasma membrane;other membranes;cytosol;cytoskeleton;other cell component	cytoskeletal activity;other molecular function	Pf00782, Pf08766	54434	ENSG00000084112	SSH1	hsa:54434; Q6P6C0; Q8N9A7; Q8WYL3; Q8WYL4; Q8WYL5; Q9P2P8	Regulation of actin cytoskeleton	Axon guidance; Regulation of actin cytoskeleton		3	0	0.853	0.0179811	92	108	2.97	1.59	256.9	247.8	242.8	337.5	385.7	356.8
FALSE	High	Master Protein	Q9Y547	Intraflagellar transport protein 25 homolog OS=Homo sapiens OX=9606 GN=HSPB11 PE=1 SV=1	0	21.713	36	4	4	4	144	16.3	5.03	17.06	4	cell organization and biogenesis;transport;developmental processes;signal transduction;other biological processes	cytoskeleton;other cell component	other molecular function	Pf00754	51668	ENSG00000081870	HSPB11	A6NG57; D3DQ45; hsa:51668; Q9Y547; Q9Y684	Ciliary landscape; Intraflagellar transport proteins binding to dynein; Genes related to primary cilium development (based on CRISPR); GDNF/RET signaling axis		Intraflagellar transport	5	0	0.853	0.0341201	92	108	2.32	4.53	266	272.3	260	350.3	407.1	410.4
FALSE	High	Master Protein	F2Z2R8	GATOR complex protein NPRL2 OS=Homo sapiens OX=9606 GN=NPRL2 PE=1 SV=1	0	6.787	22	1	1	1	87	10	6.51	4.85	1				Pf06218		ENSG00000114388	NPRL2	F2Z2R8	22q11.2 copy number variation syndrome			1	0	0.853	0.514508	92.1	107.9	11.56	7.69	29.5	24.9	23.9	29.6	38.1	36.3
FALSE	High	Master Protein	Q96AT9	Ribulose-phosphate 3-epimerase OS=Homo sapiens OX=9606 GN=RPE PE=1 SV=1	0	29.47	50	6	8	6	228	24.9	5.58	29.63	6	other metabolic processes	cytosol	other molecular function	Pf00834	6120	ENSG00000197713	RPE	A8K4S0; B4E016; C9JPQ7; hsa:6120; O43767; Q53TV9; Q8N215; Q96AT9; Q96N34; Q9BSB5	Pentose phosphate metabolism; Pentose phosphate pathway in senescent cells	Pentose phosphate pathway; Pentose and glucuronate interconversions; Metabolic pathways; Carbon metabolism; Biosynthesis of amino acids	Pentose phosphate pathway	8	0	0.853	0.604317	92.1	107.9	17.42	0.88	517.1	503.4	681.6	705.2	781	758.4
FALSE	High	Master Protein	E5RHM5	Coiled-coil-helix-coiled-coil-helix domain-containing protein 7 OS=Homo sapiens OX=9606 GN=CHCHD7 PE=1 SV=1	0	8.647	39	1	1	1	46	5.4	4.89	5.87	1					79145	ENSG00000170791	CHCHD7	E5RHM5				0	0	0.853	0.981086	92	108	26.36	33.14	49.7	78	51.7	70.4	53.9	102
FALSE	High	Master Protein	Q14204	Cytoplasmic dynein 1 heavy chain 1 OS=Homo sapiens OX=9606 GN=DYNC1H1 PE=1 SV=5	0	1365.28	61	259	378	259	4646	532.1	6.4	1306.49	259	cell cycle OR cell proliferation;cell organization and biogenesis;transport;other biological processes	non-structural extracellular;cytosol;cytoskeleton;other cytoplasmic organelle;other cell component	cytoskeletal activity;other molecular function	Pf03028, Pf08385, Pf08393, Pf12774, Pf12775, Pf12777, Pf12780, Pf12781, Pf17852, Pf18198, Pf18199	1778	ENSG00000197102	DYNC1H1	B0I1R0; hsa:1778; Q14204; Q6DKQ7; Q8WU28; Q92814; Q9Y4G5	Ciliary landscape; Intraflagellar transport proteins binding to dynein	Phagosome; Vasopressin-regulated water reabsorption; Salmonella infection	Neutrophil degranulation; COPI-mediated anterograde transport; HSP90 chaperone cycle for steroid hormone receptors (SHR) in the presence of ligand; HCMV Early Events; Separation of Sister Chromatids; MHC class II antigen presentation; Resolution of Sister Chromatid Cohesion; Recruitment of NuMA to mitotic centrosomes; RHO GTPases Activate Formins; COPI-independent Golgi-to-ER retrograde traffic; …	25	0	0.854	0.00159015	92.1	107.9	0.49	0.25	22994.2	22833.8	22848.6	31168	34844.6	33226.8
FALSE	High	Master Protein	Q9H7B4	Histone-lysine N-methyltransferase SMYD3 OS=Homo sapiens OX=9606 GN=SMYD3 PE=1 SV=4	0	34.561	29	10	10	10	428	49.1	7.25	28.01	10	cell organization and biogenesis;protein metabolism;other metabolic processes;other biological processes	cytosol;nucleus	nucleic acid binding activity;other molecular function	Pf00856, Pf01753	64754	ENSG00000185420	SMYD3	A8K0P0; B1AN38; hsa:64754; Q86TL8; Q8N5Z6; Q96AI5; Q9H7B4	Histone modifications	Lysine degradation; Metabolic pathways	PKMTs methylate histone lysines	4	0	0.854	0.00416534	92.1	107.9	1.46	1.69	616.8	606.5	624.4	832	942.1	920.8
FALSE	High	Master Protein	Q9H4B0	Probable tRNA N6-adenosine threonylcarbamoyltransferase, mitochondrial OS=Homo sapiens OX=9606 GN=OSGEPL1 PE=2 SV=2	0	20.435	12	5	5	5	414	45.1	8.56	17.67	5	RNA metabolism OR transcription;other metabolic processes	mitochondrion	other molecular function	Pf00814	64172	ENSG00000128694	OSGEPL1	hsa:64172; Q96EV9; Q96NH5; Q9H4B0				0	0	0.854	0.00989212	92.1	107.9	1.97	1.08	254.4	254.3	263.4	346.5	381.6	371.3
FALSE	High	Master Protein	Q9UBI9	Headcase protein homolog OS=Homo sapiens OX=9606 GN=HECA PE=1 SV=1	0	16.188	11	4	4	4	543	58.8	8.54	15.18	4	developmental processes;other biological processes	nucleus;other cell component		Pf15353, Pf16002	51696	ENSG00000112406	HECA	hsa:51696; Q9UBI9				0	0	0.854	0.0108293	92.1	107.9	2.23	1.19	466.8	479.6	489	652.4	719.8	703.3
FALSE	High	Master Protein	Q5HYK3	2-methoxy-6-polyprenyl-1,4-benzoquinol methylase, mitochondrial OS=Homo sapiens OX=9606 GN=COQ5 PE=1 SV=2	0	30.484	30	7	7	7	327	37.1	6.95	25.58	7	other metabolic processes	other membranes;mitochondrion;other cell component	other molecular function	Pf01209	84274	ENSG00000110871	COQ5	B2RDU9; B3GK62; B4DEJ4; hsa:84274; Q32Q28; Q53HH0; Q5HYK3; Q96LV1; Q9BSP8		Ubiquinone and other terpenoid-quinone biosynthesis; Metabolic pathways; Biosynthesis of cofactors	Ubiquinol biosynthesis	4	0	0.854	0.0118482	92.1	107.9	2.81	2.01	607.8	643.3	620.6	871.7	943.1	903.6
FALSE	High	Master Protein	O14772	Fucose-1-phosphate guanylyltransferase OS=Homo sapiens OX=9606 GN=FPGT PE=1 SV=3	0	54.535	25	10	10	10	607	68	6.87	38.57	10	other metabolic processes	cytosol;other cell component	other molecular function	Pf07959	8790	ENSG00000254685	FPGT	A0A0A0MRP2; A6NMH3; B4DRX2; B4E2Y7; E9PNQ2; hsa:8790; O14772; Q8N5J7		Fructose and mannose metabolism; Amino sugar and nucleotide sugar metabolism; Metabolic pathways; Biosynthesis of nucleotide sugars	GDP-fucose biosynthesis	5	0	0.854	0.0133261	92.1	107.9	2.95	2.06	606.5	623	644.4	846.7	941.8	935
FALSE	High	Master Protein	Q6UX04	Spliceosome-associated protein CWC27 homolog OS=Homo sapiens OX=9606 GN=CWC27 PE=1 SV=1	0	40.603	31	10	12	10	472	53.8	5.8	37.66	10	protein metabolism;RNA metabolism OR transcription;other metabolic processes;other biological processes	nucleus		Pf00160	10283	ENSG00000153015	CWC27	hsa:10283; O60529; O60530; Q6UX04; Q96EM3			mRNA Splicing - Major Pathway	1	0	0.854	0.0185675	92.1	107.9	2.68	1.33	905.5	865.4	867.3	1161.2	1337.8	1262.5
FALSE	High	Master Protein	Q9NX05	Constitutive coactivator of PPAR-gamma-like protein 2 OS=Homo sapiens OX=9606 GN=FAM120C PE=1 SV=3	0	26.685	7	6	9	4	1096	120.5	9.03	31.77	6		nucleus			54954	ENSG00000184083	FAM120C	B2RMT7; hsa:54954; Q9NX05				0	0	0.854	0.0241209	92.1	107.9	3.46	1.34	248.1	246.1	233	334.8	384.2	358.3
FALSE	High	Master Protein	P18440	Arylamine N-acetyltransferase 1 OS=Homo sapiens OX=9606 GN=NAT1 PE=1 SV=2	0	15.68	15	3	3	3	290	33.9	6.54	10.96	3	other metabolic processes	cytosol	other molecular function	Pf00797	9	ENSG00000171428	NAT1	A8K4E7; hsa:9; O15159; O15300; P18440; Q546N1; Q96TE9	Arylamine metabolism; Metapathway biotransformation Phase I and II	Caffeine metabolism; Drug metabolism; Metabolic pathways; Chemical carcinogenesis	Paracetamol ADME; Acetylation	8	0	0.854	0.0431703	92.1	107.9	2.37	4.99	76	76.1	79.3	111.6	114.1	110.9
FALSE	High	Master Protein	F8W943	Argininosuccinate lyase OS=Homo sapiens OX=9606 GN=ASL PE=1 SV=2	0	8.457	7	3	3	3	399	44.4	6.3	8.47	3	other metabolic processes		other molecular function	Pf00206, Pf14698		ENSG00000126522	ASL	F8W943				0	0	0.854	0.0830423	92.1	107.9	6.63	3.77	209	193.5	221	284.6	322.5	287
FALSE	High	Master Protein	O96017	Serine/threonine-protein kinase Chk2 OS=Homo sapiens OX=9606 GN=CHEK2 PE=1 SV=1	0	79.607	34	16	18	16	543	60.9	5.91	61.29	16	cell cycle OR cell proliferation;cell organization and biogenesis;protein metabolism;DNA metabolism;other metabolic processes;stress response;signal transduction;other biological processes	ER/Golgi;nucleus;other cell component	kinase activity;other molecular function	Pf00069, Pf00498	11200	ENSG00000183765	CHEK2	A8K3Y9; B7ZBF3; B7ZBF4; B7ZBF5; hsa:11200; O96017; Q6QA03; Q6QA04; Q6QA05; Q6QA06; Q6QA07; Q6QA08; Q6QA10; Q6QA11; Q6QA12; Q6QA13; Q9HBS5; Q9HCQ8; Q9UGF0; Q9UGF1	miRNA regulation of DNA damage response; Cell cycle; ATM signaling in development and disease ; miRNA regulation of p53 pathway in prostate cancer; DNA damage response	Cell cycle; p53 signaling pathway; Cellular senescence; Human T-cell leukemia virus 1 infection	Ubiquitin Mediated Degradation of Phosphorylated Cdc25A; Regulation of TP53 Degradation; Recruitment and ATM-mediated phosphorylation of repair and signaling proteins at DNA double strand breaks; Regulation of TP53 Activity through Phosphorylation; Regulation of TP53 Activity through Methylation; Chk1/Chk2(Cds1) mediated inactivation of Cyclin B:Cdk1 complex; Stabilization of p53	17	0	0.855	0.000998182	92.2	107.8	0.61	0.67	1408.2	1394.1	1398.6	1890	2130.3	2051.2
FALSE	High	Master Protein	P09497	Clathrin light chain B OS=Homo sapiens OX=9606 GN=CLTB PE=1 SV=1	0	18.968	20	6	8	6	229	25.2	4.64	23.59	6	cell organization and biogenesis;transport	plasma membrane;other membranes;cytosol;ER/Golgi;other cell component	other molecular function	Pf01086	1212	ENSG00000175416	CLTB	hsa:1212; P09497; Q53Y37; Q6FHW1	Ebola virus infection in host; Fragile X syndrome	Lysosome; Endocytosis; Synaptic vesicle cycle; Endocrine and other factor-regulated calcium reabsorption; Huntington disease; Bacterial invasion of epithelial cells	Lysosome Vesicle Biogenesis; Cargo recognition for clathrin-mediated endocytosis; WNT5A-dependent internalization of FZD4; EPH-ephrin mediated repulsion of cells; WNT5A-dependent internalization of FZD2, FZD5 and ROR2; Formation of annular gap junctions	16	0	0.855	0.00160769	92.2	107.8	0.85	0.79	721.4	735	728	988	1093.9	1059.4
FALSE	High	Master Protein	P23025	DNA repair protein complementing XP-A cells OS=Homo sapiens OX=9606 GN=XPA PE=1 SV=1	0	21.74	18	5	5	5	273	31.3	6.73	14.87	5	cell organization and biogenesis;DNA metabolism;other metabolic processes;stress response;other biological processes	non-structural extracellular;nucleus;other cell component	nucleic acid binding activity;other molecular function	Pf01286, Pf05181	7507	ENSG00000136936	XPA	hsa:7507; P23025; Q5T1U9; Q6LCW7; Q6LD02	Nucleotide excision repair; DNA repair pathways, full network; Nucleotide excision repair in xeroderma pigmentosum	Platinum drug resistance; Nucleotide excision repair	Formation of TC-NER Pre-Incision Complex; Dual incision in TC-NER; Formation of Incision Complex in GG-NER; Dual Incision in GG-NER	9	0	0.855	0.0032019	92.2	107.8	0.82	1.24	641.6	636.7	647.4	882.2	979.5	921.9
FALSE	High	Master Protein	A0A5F9ZHL1	Acetyl-CoA acetyltransferase, mitochondrial OS=Homo sapiens OX=9606 GN=ACAT1 PE=1 SV=1	0	153.334	68	25	51	25	434	46.1	8.97	172.82	25			other molecular function	Pf00108, Pf02803		ENSG00000075239	ACAT1	A0A5F9ZHL1	SARS-CoV-2 and COVID-19 pathway			1	0	0.855	0.00387834	92.2	107.8	1.21	0.74	2672.1	2731	2672.8	3633.7	4085.8	3847.6
FALSE	High	Master Protein	Q9NR12	PDZ and LIM domain protein 7 OS=Homo sapiens OX=9606 GN=PDLIM7 PE=1 SV=1	0	48.586	25	12	13	12	457	49.8	8.41	40.82	12	cell organization and biogenesis;transport;developmental processes;other biological processes	cytosol;cytoskeleton;nucleus;other cell component	cytoskeletal activity;other molecular function	Pf00412, Pf00595	9260	ENSG00000196923	PDLIM7	hsa:9260; Q14250; Q5XG82; Q6NVZ5; Q96C91; Q9BXB8; Q9BXB9; Q9NR12	Ebstein-Barr virus LMP1 signaling		RET signaling	2	0	0.855	0.00400138	92.2	107.8	1.4	0.96	1020.7	1003.9	995.1	1344.8	1529.8	1467.5
FALSE	High	Master Protein	P22234	Multifunctional protein ADE2 OS=Homo sapiens OX=9606 GN=PAICS PE=1 SV=3	0	179.28	68	33	78	33	425	47	7.23	241.59	33	other metabolic processes	cytosol;other cell component	other molecular function	Pf00731, Pf01259	10606	ENSG00000128050	PAICS	E9PDH9; hsa:10606; P22234; Q68CQ5	Metabolic reprogramming in colon cancer	Purine metabolism; Metabolic pathways	Purine ribonucleoside monophosphate biosynthesis	4	0	0.855	0.00578428	92.2	107.8	0.81	1.55	4656.9	4615.1	4592.5	6243.4	7207.8	6716.5
FALSE	High	Master Protein	P43246	DNA mismatch repair protein Msh2 OS=Homo sapiens OX=9606 GN=MSH2 PE=1 SV=1	0	208.36	63	44	55	44	934	104.7	5.77	183.22	44	cell cycle OR cell proliferation;cell organization and biogenesis;DNA metabolism;other metabolic processes;stress response;developmental processes;signal transduction;other biological processes	nucleus;other cell component	nucleic acid binding activity;other molecular function	Pf00488, Pf01624, Pf05188, Pf05190, Pf05192	4436	ENSG00000095002	MSH2	B4E2Z2; hsa:4436; O75488; P43246	RAC1/PAK1/p38/MMP2 pathway; Chromosomal and microsatellite instability in colorectal cancer ; Ciliary landscape; DNA repair pathways, full network; p53 transcriptional gene network; DNA mismatch repair	Platinum drug resistance; Mismatch repair; Pathways in cancer; Colorectal cancer	TP53 Regulates Transcription of DNA Repair Genes; Mismatch repair (MMR) directed by MSH2:MSH6 (MutSalpha); Mismatch repair (MMR) directed by MSH2:MSH3 (MutSbeta); Defective Mismatch Repair Associated With MSH3; Defective Mismatch Repair Associated With MSH2; Defective Mismatch Repair Associated With MSH6	16	0	0.855	0.00929488	92.2	107.8	1.67	2.39	3662.8	3668.5	3564.4	4980.5	5650.7	5152.1
FALSE	Low	Master Protein	Q8IYA7	Homeobox protein Mohawk OS=Homo sapiens OX=9606 GN=MKX PE=2 SV=2	0.052	0.93	2	1	1	1	352	39.3	9.64	2.13	1	developmental processes;other biological processes	nucleus;other cell component	nucleic acid binding activity;other molecular function	Pf05920	283078	ENSG00000150051	MKX	B3KWM5; hsa:283078; Q8IYA7				0	0	0.855	0.0187948	92.2	107.8	1.08	2.89	298.4	294.1	300.3	405.4	478.2	434.7
FALSE	High	Master Protein	F5H8D7	DNA repair protein XRCC1 OS=Homo sapiens OX=9606 GN=XRCC1 PE=1 SV=2	0	66.065	29	18	20	18	602	66	5.87	56.92	18	DNA metabolism;stress response	nucleus	nucleic acid binding activity	Pf00533, Pf01834, Pf16589		ENSG00000073050	XRCC1	F5H8D7	Base excision repair; DNA repair pathways, full network; Nucleotide excision repair in xeroderma pigmentosum			3	0	0.855	0.0203576	92.2	107.8	3.33	1.75	1494.3	1448.2	1548.4	2028.4	2347.4	2176.6
FALSE	High	Master Protein	Q9Y6G9	Cytoplasmic dynein 1 light intermediate chain 1 OS=Homo sapiens OX=9606 GN=DYNC1LI1 PE=1 SV=3	0	184.571	61	33	44	32	523	56.5	6.42	162.8	33	cell cycle OR cell proliferation;cell organization and biogenesis;other biological processes	plasma membrane;other membranes;cytosol;cytoskeleton;other cell component	other molecular function	Pf05783	51143	ENSG00000144635	DYNC1LI1	A2RRG7; hsa:51143; Q53HC8; Q53HK7; Q9Y6G9	Ciliary landscape; Intraflagellar transport proteins binding to dynein	Phagosome; Vasopressin-regulated water reabsorption; Salmonella infection	Neutrophil degranulation; MHC class II antigen presentation; COPI-mediated anterograde transport; RHO GTPases Activate Formins; HCMV Early Events; COPI-independent Golgi-to-ER retrograde traffic; Separation of Sister Chromatids; Resolution of Sister Chromatid Cohesion; EML4 and NUDC in mitotic spindle formation; Amplification of signal from unattached kinetochores via a MAD2 inhibitory signal; HS…	18	1	0.855	0.0214443	92.2	107.8	2.05	0.35	3106.7	3207.7	3085.8	4212.9	4743.5	4544.5
FALSE	High	Master Protein	Q8IZD4	mRNA-decapping enzyme 1B OS=Homo sapiens OX=9606 GN=DCP1B PE=1 SV=2	0	26.879	20	9	9	9	617	67.7	8.56	25.65	9	RNA metabolism OR transcription;other metabolic processes;other biological processes	cytosol;nucleus;other cell component	enzyme regulator activity;nucleic acid binding activity;other molecular function	Pf06058, Pf16741	196513	ENSG00000151065; ENSG00000284850	DCP1B	B4DRD1; hsa:196513; Q86XH9; Q8IZD4; Q96BP8; Q96MZ8		RNA degradation	mRNA decay by 5' to 3' exoribonuclease	2	0	0.855	0.0302887	92.2	107.8	3.92	2.34	625	652.7	677.3	886.4	999.6	914.1
FALSE	High	Master Protein	Q15274	Nicotinate-nucleotide pyrophosphorylase [carboxylating] OS=Homo sapiens OX=9606 GN=QPRT PE=1 SV=3	0	30.754	28	6	6	6	297	30.8	6.21	21.46	6	other metabolic processes	cytosol;other cell component	other molecular function	Pf01729, Pf02749	23475	ENSG00000103485	QPRT	hsa:23475; Q15274; Q53XW7; Q96G22; Q9BSG6	NAD biosynthesis II (from tryptophan); NAD+ biosynthetic pathways; 16p11.2 proximal deletion syndrome; Kynurenine pathway and links to cell senescence	Nicotinate and nicotinamide metabolism; Metabolic pathways; Biosynthesis of cofactors	Nicotinate metabolism	8	0	0.855	0.0622507	92.2	107.8	1.37	4.88	492	494.7	505.6	671.8	717	754.8
FALSE	High	Master Protein	P56962	Syntaxin-17 OS=Homo sapiens OX=9606 GN=STX17 PE=1 SV=2	0	15.343	19	4	4	4	302	33.4	6.57	13.9	4	cell organization and biogenesis;other metabolic processes;transport	plasma membrane;other membranes;cytosol;mitochondrion;ER/Golgi;other cytoplasmic organelle;other cell component	other molecular function		55014	ENSG00000136874	STX17	hsa:55014; P56962; Q4VXC2		SNARE interactions in vesicular transport; Autophagy	COPII-mediated vesicle transport	3	0	0.855	0.102121	92.2	107.8	0.88	5.44	180.1	177.6	177.8	241.5	274.9	237
FALSE	High	Master Protein	Q9NV70	Exocyst complex component 1 OS=Homo sapiens OX=9606 GN=EXOC1 PE=1 SV=4	0	130.435	41	31	33	31	894	101.9	6.61	102.32	31	stress response;transport;signal transduction;other biological processes	plasma membrane;other membranes;cytosol;other cell component	other molecular function	Pf09763, Pf15277	55763	ENSG00000090989	EXOC1	hsa:55763; Q504V4; Q8WUE7; Q96T15; Q9NV70; Q9NZE4	Ciliary landscape		Translocation of SLC2A4 (GLUT4) to the plasma membrane; Insulin processing; VxPx cargo-targeting to cilium	4	0	0.856	0.000672451	92.2	107.8	0.44	0.52	2416	2432.2	2411.5	3305.6	3684.4	3504.4
FALSE	High	Master Protein	D6REX3	Protein transport protein Sec31A OS=Homo sapiens OX=9606 GN=SEC31A PE=1 SV=1	0	129.725	24	29	39	29	1251	136.1	6.98	124.58	29	transport	other membranes;cytosol;ER/Golgi;other cell component		Pf12931		ENSG00000138674	SEC31A	D6REX3	Sterol regulatory element-binding proteins (SREBP) signaling			1	0	0.856	0.00261719	92.2	107.8	0.99	0.62	2824.1	2776.5	2788.7	3745.2	4245.1	4057.3
FALSE	High	Master Protein	B5MDL5	Mitogen-activated protein kinase 12 OS=Homo sapiens OX=9606 GN=MAPK12 PE=1 SV=1	0	35.281	40	9	9	9	277	31.8	4.97	30.57	9	protein metabolism;other metabolic processes;signal transduction		kinase activity;other molecular function	Pf00069		ENSG00000188130	MAPK12	B5MDL5	RAC1/PAK1/p38/MMP2 pathway; Novel intracellular components of RIG-I-like receptor (RLR) pathway; Embryonic stem cell pluripotency pathways; Epithelial to mesenchymal transition in colorectal cancer; Thermogenesis; Non-genomic actions of 1,25 dihydroxyvitamin D3; Hepatitis B infection; FGFR3 signaling in chondrocyte proliferation and terminal differentiation; Osteoblast differentiation and related…			10	0	0.856	0.00282078	92.2	107.8	1.13	0.76	581.3	594.9	585	788.5	890.5	857.5
FALSE	High	Master Protein	Q96BN8	Ubiquitin thioesterase otulin OS=Homo sapiens OX=9606 GN=OTULIN PE=1 SV=3	0	33.596	36	10	11	10	352	40.2	5.47	21.01	10	cell-cell signaling;protein metabolism;other metabolic processes;stress response;developmental processes;signal transduction;other biological processes	cytosol;other cell component	other molecular function	Pf16218	90268	ENSG00000154124	OTULIN	D3DTD3; hsa:90268; Q8NAS0; Q96BN8; Q96IA3			Synthesis of active ubiquitin: roles of E1 and E2 enzymes; Regulation of TNFR1 signaling	2	0	0.856	0.0145032	92.2	107.8	0.43	1.79	581.2	577.3	580.4	809.2	877.8	843.5
FALSE	High	Master Protein	O60524	Nuclear export mediator factor NEMF OS=Homo sapiens OX=9606 GN=NEMF PE=1 SV=4	0	70.213	22	22	24	22	1076	122.9	6.35	61.62	22	protein metabolism;other metabolic processes;transport	nucleus;other cell component	translation activity;nucleic acid binding activity	Pf05670, Pf05833, Pf11923	9147	ENSG00000165525	NEMF	A0JLQ3; B3KSK1; B4DDL3; B4DHA9; B4E3F3; hsa:9147; O60524; Q32Q66; Q8WW70; Q9NWG1				0	0	0.856	0.0151367	92.2	107.8	0.72	2	2573.1	2606.4	2613.1	3536.1	3976.3	3662.3
FALSE	High	Master Protein	Q14195	Dihydropyrimidinase-related protein 3 OS=Homo sapiens OX=9606 GN=DPYSL3 PE=1 SV=1	0	43.247	21	10	13	8	570	61.9	6.49	38.44	10	cell organization and biogenesis;stress response;developmental processes;other biological processes	non-structural extracellular;cytosol;cytoskeleton;ER/Golgi;other cell component	cytoskeletal activity;other molecular function	Pf01979	1809	ENSG00000113657	DPYSL3	B3SXQ8; hsa:1809; Q14195; Q93012			CRMPs in Sema3A signaling	1	0	0.856	0.0166665	92.2	107.8	2.85	1.71	521.4	541.1	511.6	716.6	777.3	759.1
FALSE	High	Master Protein	O14647	Chromodomain-helicase-DNA-binding protein 2 OS=Homo sapiens OX=9606 GN=CHD2 PE=1 SV=2	0	113.446	18	28	30	19	1828	211.2	8.1	89.55	28	cell organization and biogenesis;stress response;developmental processes;other biological processes	nucleus	nucleic acid binding activity;other molecular function	Pf00176, Pf00271, Pf00385, Pf13907, Pf18375	1106	ENSG00000173575	CHD2	C6G482; hsa:1106; O14647; Q96IP5	Prion disease pathway; Male infertility			2	0	0.856	0.0185407	92.2	107.8	0.58	2.19	1497.8	1487.6	1504.6	2036.4	2340.2	2138.9
FALSE	High	Master Protein	P38117	Electron transfer flavoprotein subunit beta OS=Homo sapiens OX=9606 GN=ETFB PE=1 SV=3	0	65.372	58	16	24	16	255	27.8	8.1	78.25	16	other metabolic processes	mitochondrion	other molecular function	Pf01012	2109	ENSG00000105379	ETFB	A8K766; B3KNY2; hsa:2109; P38117; Q6IBH7; Q71RF6; Q9Y3S7			Respiratory electron transport; Protein methylation	2	0	0.856	0.0250316	92.2	107.8	2.76	0.69	1516.8	1548	1466.2	2057.1	2313.4	2232.2
FALSE	High	Master Protein	P39748	Flap endonuclease 1 OS=Homo sapiens OX=9606 GN=FEN1 PE=1 SV=1	0	94.482	61	19	31	19	380	42.6	8.62	107.65	19	cell cycle OR cell proliferation;cell organization and biogenesis;DNA metabolism;RNA metabolism OR transcription;other metabolic processes;stress response;other biological processes	mitochondrion;nucleus;other cell component	nucleic acid binding activity;other molecular function	Pf00752, Pf00867	2237	ENSG00000168496	FEN1	hsa:2237; P39748	Base excision repair; DNA repair pathways, full network	DNA replication; Base excision repair; Non-homologous end-joining	HDR through MMEJ (alt-NHEJ); Early Phase of HIV Life Cycle; POLB-Dependent Long Patch Base Excision Repair; PCNA-Dependent Long Patch Base Excision Repair; Removal of the Flap Intermediate; Removal of the Flap Intermediate from the C-strand	11	0	0.856	0.0253496	92.3	107.7	0.6	2.59	2247.7	2245.3	2226.4	3044.1	3499.4	3172.2
FALSE	High	Master Protein	Q9Y3E1	Hepatoma-derived growth factor-related protein 3 OS=Homo sapiens OX=9606 GN=HDGFL3 PE=1 SV=1	0	11.733	13	4	10	2	203	22.6	7.99	26.46	4	cell organization and biogenesis;developmental processes;signal transduction;other biological processes	cytosol;nucleus	signal transduction activity or receptor binding;cytoskeletal activity;nucleic acid binding activity;other molecular function	Pf00855	50810	ENSG00000166503	HDGFL3	hsa:50810; Q9Y3E1				0	0	0.856	0.0469154	92.2	107.8	4.53	3.54	321.7	303	295.3	418.8	438.5	440.2
FALSE	Medium	Master Protein	Q5SWA1	Protein phosphatase 1 regulatory subunit 15B OS=Homo sapiens OX=9606 GN=PPP1R15B PE=1 SV=1	0.033	1.123	1	1	1	1	713	79.1	4.69	2.35	1	protein metabolism;other metabolic processes;stress response;signal transduction;other biological processes	ER/Golgi;other cell component	enzyme regulator activity	Pf10472, Pf10488		ENSG00000158615	PPP1R15B	Q53GQ4; Q5SWA1; Q658M2; Q6P156; Q96SN1				0	0	0.856	0.0592463	92.2	107.8	7.28	3.84	73.3	72.8	64.3	104	108.3	105.8
FALSE	High	Master Protein	Q96ME7	Zinc finger protein 512 OS=Homo sapiens OX=9606 GN=ZNF512 PE=1 SV=2	0	74.445	39	19	21	19	567	64.6	9.76	67.81	19		nucleus	nucleic acid binding activity;other molecular function	Pf00096	84450	ENSG00000243943	ZNF512	B4DSM5; hsa:84450; Q53RZ7; Q86XK6; Q96JM0; Q96ME7				0	0	0.857	0.00193817	92.3	107.7	0.68	0.37	1826.9	1820.5	1805.9	2467.8	2769.5	2627.1
FALSE	High	Master Protein	Q4G0J3	La-related protein 7 OS=Homo sapiens OX=9606 GN=LARP7 PE=1 SV=1	0	111.604	46	26	30	26	582	66.9	9.55	84.75	26	RNA metabolism OR transcription;other metabolic processes;other biological processes	cytosol;nucleus;other cell component	nucleic acid binding activity	Pf00076, Pf05383, Pf08777	51574	ENSG00000174720	LARP7	B2ZHN6; hsa:51574; Q3B7A9; Q4G0J3; Q9P1S7; Q9Y3Z8	VEGFA-VEGFR2 signaling pathway			1	0	0.857	0.00690187	92.3	107.7	1.42	0.62	1968.9	1943.1	1999.6	2672.3	3026	2855.6
FALSE	High	Master Protein	P37837	Transaldolase OS=Homo sapiens OX=9606 GN=TALDO1 PE=1 SV=2	0	101.027	60	27	36	27	337	37.5	6.81	106.12	27	other metabolic processes	cytosol;other cell component	other molecular function	Pf00923	6888	ENSG00000177156	TALDO1	B2R8M2; hsa:6888; O00751; P37837; Q8WV32; Q8WZ45	Pentose phosphate metabolism; Cori cycle; Metabolic reprogramming in colon cancer	Pentose phosphate pathway; Metabolic pathways; Carbon metabolism; Biosynthesis of amino acids	Gene and protein expression by JAK-STAT signaling after Interleukin-12 stimulation; Pentose phosphate pathway; Insulin effects increased synthesis of Xylulose-5-Phosphate; TALDO1 deficiency: failed conversion of SH7P, GA3P to Fru(6)P, E4P; TALDO1 deficiency: failed conversion of Fru(6)P, E4P to SH7P, GA3P	12	0	0.857	0.00936267	92.3	107.7	0.94	1.97	3547.7	3532.4	3489.5	4788.7	5513.8	5066
FALSE	High	Master Protein	P53004	Biliverdin reductase A OS=Homo sapiens OX=9606 GN=BLVRA PE=1 SV=2	0	67.708	58	16	17	16	296	33.4	6.44	59.47	16	other metabolic processes	cytosol	other molecular function	Pf01408, Pf09166	644	ENSG00000106605	BLVRA	A8K747; hsa:644; O95019; P53004; Q86UX0; Q96QL4; Q9BRW8	IL-10 anti-inflammatory signaling pathway	Porphyrin metabolism; Metabolic pathways	Cytoprotection by HMOX1; Heme degradation	5	0	0.857	0.0130964	92.3	107.7	2.73	2.56	1179.5	1136.2	1198.3	1601.5	1811.5	1648.3
FALSE	High	Master Protein	Q2TAA2	Isoamyl acetate-hydrolyzing esterase 1 homolog OS=Homo sapiens OX=9606 GN=IAH1 PE=1 SV=1	0	35.359	45	8	8	8	248	27.6	5.3	26.54	8	other metabolic processes		other molecular function	Pf13472	285148	ENSG00000134330	IAH1	B4DMV3; hsa:285148; Q2TAA2				0	0	0.857	0.019907	92.3	107.7	1.34	3.12	470.2	479.2	483.8	644.6	728.1	730.7
FALSE	High	Master Protein	Q32MN6	TATA-box-binding protein OS=Homo sapiens OX=9606 GN=TBP PE=1 SV=1	0	18.938	22	5	5	5	288	31.6	9.79	16.63	5	RNA metabolism OR transcription;other metabolic processes	nucleus	nucleic acid binding activity	Pf00352		ENSG00000112592	TBP	Q32MN6	Prion disease pathway			1	0	0.857	0.0319181	92.3	107.7	1.64	3.95	341	330.6	335.3	479.5	509.3	476
FALSE	High	Master Protein	Q9UK45	U6 snRNA-associated Sm-like protein LSm7 OS=Homo sapiens OX=9606 GN=LSM7 PE=1 SV=1	0	17.569	74	6	9	5	103	11.6	5.27	16	6	RNA metabolism OR transcription;other metabolic processes	cytosol;nucleus;other cell component	nucleic acid binding activity	Pf01423	51690	ENSG00000130332	LSM7	hsa:51690; Q9UK45	mRNA processing	RNA degradation; Spliceosome	mRNA Splicing - Major Pathway; mRNA decay by 5' to 3' exoribonuclease	5	0	0.857	0.041344	92.3	107.7	1.55	4.27	417	408.4	405.7	538.1	656.2	592.9
FALSE	High	Master Protein	Q3MIT2	tRNA pseudouridine synthase Pus10 OS=Homo sapiens OX=9606 GN=PUS10 PE=1 SV=1	0	8.952	5	2	2	2	529	60.2	6.54	6.52	2	RNA metabolism OR transcription;other metabolic processes	mitochondrion;nucleus;other cell component	nucleic acid binding activity;other molecular function		150962	ENSG00000162927	PUS10	hsa:150962; Q3MIT2; Q5JPJ5; Q96MI8				0	0	0.857	0.0541135	92.3	107.7	3.83	0.97	135.5	136.6	145.4	185	204.1	198.2
FALSE	High	Master Protein	H7C0S2	Protein OSCP1 (Fragment) OS=Homo sapiens OX=9606 GN=OSCP1 PE=1 SV=1	0	10.195	11	2	2	1	255	29.1	9.55	6.19	2				Pf10188		ENSG00000116885	OSCP1	H7C0S2				0	0	0.857	0.108541	92.3	107.7	6.55	3.88	52.9	58.1	51.3	73.5	76.4	76.9
FALSE	High	Master Protein	Q9Y3D0	Cytosolic iron-sulfur assembly component 2B OS=Homo sapiens OX=9606 GN=CIAO2B PE=1 SV=1	0	7.352	13	1	1	1	163	17.7	5.19	5.32	1	cell organization and biogenesis;protein metabolism;other metabolic processes;other biological processes	cytosol;cytoskeleton;nucleus;other cell component		Pf01883	51647	ENSG00000166595	CIAO2B	hsa:51647; Q9Y3D0			Cytosolic iron-sulfur cluster assembly	1	0	0.857	0.248826	92.3	107.7	13.28	9.34	13.4	15.2	17.5	19.1	23.1	24.6
FALSE	High	Master Protein	O75475	PC4 and SFRS1-interacting protein OS=Homo sapiens OX=9606 GN=PSIP1 PE=1 SV=1	0	161.498	61	37	61	35	530	60.1	9.13	202.59	37	cell organization and biogenesis;RNA metabolism OR transcription;other metabolic processes;stress response;other biological processes	cytosol;nucleus;other cell component	nucleic acid binding activity;other molecular function	Pf00855, Pf11467	11168	ENSG00000164985	PSIP1	D3DRI9; hsa:11168; O00256; O75475; O95368; Q6P391; Q86YB9; Q9NZI3; Q9UER6	MECP2 and associated Rett syndrome		Vpr-mediated nuclear import of PICs; 2-LTR circle formation; Integration of viral DNA into host genomic DNA; Autointegration results in viral DNA circles; APOBEC3G mediated resistance to HIV-1 infection	7	2	0.858	0.00580946	92.4	107.6	0.61	0.02	5284	5232.3	5280.4	7143.3	8016.9	7653
FALSE	High	Master Protein	O60749	Sorting nexin-2 OS=Homo sapiens OX=9606 GN=SNX2 PE=1 SV=2	0	102.095	39	21	25	19	519	58.4	5.12	91.23	21	cell organization and biogenesis;transport	other membranes;cytosol;other cytoplasmic organelle;other cell component	signal transduction activity or receptor binding;other molecular function	Pf00787, Pf03700, Pf09325	6643	ENSG00000205302	SNX2	B3KN44; B4DEK4; B7Z408; hsa:6643; O43650; O60749; P82862; Q53XK8; Q597H6; Q9BTS8		Endocytosis	Golgi Associated Vesicle Biogenesis	2	2	0.858	0.00936304	92.4	107.6	1.04	2	1831.3	1797.4	1823.1	2516.8	2767.3	2589.9
FALSE	High	Master Protein	Q02930	Cyclic AMP-responsive element-binding protein 5 OS=Homo sapiens OX=9606 GN=CREB5 PE=1 SV=3	0	10.353	7	3	3	2	508	56.9	8.5	10.79	3	other biological processes	nucleus;other cell component	nucleic acid binding activity;other molecular function	Pf00170	9586	ENSG00000146592	CREB5	A8KA51; B4DU13; B5BUH3; C9JK47; hsa:9586; Q02930; Q05886; Q06246; Q75N02; Q86UJ9	Focal adhesion: PI3K-Akt-mTOR-signaling pathway; PI3K-Akt signaling pathway; Thermogenesis; Hepatitis B infection	cGMP-PKG signaling pathway; cAMP signaling pathway; PI3K-Akt signaling pathway; AMPK signaling pathway; Longevity regulating pathway; Adrenergic signaling in cardiomyocytes; TNF signaling pathway; Thermogenesis; Cholinergic synapse; Dopaminergic synapse; Insulin secretion; Estrogen signaling pathway; Thyroid hormone synthesis; Glucagon signaling pathway; Aldosterone synthesis and secretion; Relax…		38	0	0.858	0.0200449	92.4	107.6	2.71	1.35	193.1	185.9	183.8	252.2	282.1	263.5
FALSE	Medium	Master Protein	Q9UBN1	Voltage-dependent calcium channel gamma-4 subunit OS=Homo sapiens OX=9606 GN=CACNG4 PE=1 SV=1	0.031	1.142	2	1	1	1	327	36.6	9.1	2.32	1	other metabolic processes;transport;other biological processes	plasma membrane;other membranes;other cell component	signal transduction activity or receptor binding;transporter activity;other molecular function	Pf00822	27092	ENSG00000075461	CACNG4	B2RCK0; hsa:27092; Q9UBN1	Arrhythmogenic right ventricular cardiomyopathy; MAPK signaling pathway	MAPK signaling pathway; Cardiac muscle contraction; Adrenergic signaling in cardiomyocytes; Oxytocin signaling pathway; Hypertrophic cardiomyopathy; Arrhythmogenic right ventricular cardiomyopathy; Dilated cardiomyopathy	Presynaptic depolarization and calcium channel opening; Trafficking of AMPA receptors; LGI-ADAM interactions; Phase 0 - rapid depolarisation; Phase 2 - plateau phase	14	0	0.858	0.0384403	92.4	107.6	4.95	4.07	85.1	77.3	82.6	111.7	120.1	124.4
FALSE	High	Master Protein	Q8WVE0	EEF1A lysine methyltransferase 1 OS=Homo sapiens OX=9606 GN=EEF1AKMT1 PE=1 SV=1	0	16.553	35	5	6	5	214	24.5	4.55	17.11	5	protein metabolism;other metabolic processes	cytosol	nucleic acid binding activity;other molecular function	Pf10237	221143	ENSG00000150456	EEF1AKMT1	B5G4V1; hsa:221143; Q8WVE0			Protein methylation	1	0	0.858	0.0410121	92.4	107.6	2.26	4.81	245.9	257.1	248.7	361.6	370.9	360.3
FALSE	High	Master Protein	Q9HBL7	Plasminogen receptor (KT) OS=Homo sapiens OX=9606 GN=PLGRKT PE=1 SV=1	0	17.153	27	4	6	4	147	17.2	9.58	20.26	4	stress response;other biological processes	plasma membrane;other membranes		Pf10166	55848	ENSG00000107020	PLGRKT	B2R6W0; hsa:55848; Q9HBL7; Q9NZ44				0	0	0.858	0.04658	92.4	107.6	1.82	5.11	472.5	490.9	482.8	642.9	792.6	699.8
FALSE	High	Master Protein	A0A7I2YQU3	Zinc finger FYVE domain-containing protein 26 OS=Homo sapiens OX=9606 GN=ZFYVE26 PE=4 SV=1	0	9.566	1	2	2	1	2545	285	6.39	7.77	2	cell cycle OR cell proliferation;DNA metabolism;stress response	other cell component	other molecular function	Pf01363	23503	ENSG00000072121	ZFYVE26	A0A7I2YQU3				0	0	0.858	0.052046	92.4	107.6	6.94	5.3	35.2	31.8	36.4	47.7	58	50.2
FALSE	High	Master Protein	E5RGX5	Stathmin OS=Homo sapiens OX=9606 GN=STMN2 PE=1 SV=1	0	21.624	17	6	9	1	168	19.6	7.28	22.69	6	other biological processes	other membranes;other cell component		Pf00836		ENSG00000104435	STMN2	E5RGX5				0	0	0.858	0.10216	92.3	107.7	1.32	7.32	149.2	147.3	145.6	199.4	245.4	203.1
FALSE	High	Master Protein	A0A087WZV9	D-aminoacyl-tRNA deacylase (Fragment) OS=Homo sapiens OX=9606 PE=1 SV=1	0	35.469	42	8	10	8	223	25.3	9.04	42.82	8	RNA metabolism OR transcription	other membranes;other cell component	nucleic acid binding activity;other molecular function	Pf02580								0	0	0.859	0.00416919	92.4	107.6	1.18	1.52	681.3	688.4	672.7	933.4	1034.8	970
FALSE	High	Master Protein	O75368	SH3 domain-binding glutamic acid-rich-like protein OS=Homo sapiens OX=9606 GN=SH3BGRL PE=1 SV=1	0	48.316	90	9	12	9	114	12.8	5.25	44.02	9		nucleus;other cell component	other molecular function	Pf04908	6451	ENSG00000131171	SH3BGRL	hsa:6451; O75368; Q3SYL1; Q5JT50; Q6FIE8; Q9H0N8				0	0	0.859	0.00445709	92.4	107.6	1.41	1.62	788.1	811.5	805.1	1099.3	1220.7	1140.7
FALSE	High	Master Protein	P00558	Phosphoglycerate kinase 1 OS=Homo sapiens OX=9606 GN=PGK1 PE=1 SV=3	0	252.882	88	41	140	34	417	44.6	8.1	444.27	41	protein metabolism;other metabolic processes;stress response;other biological processes	non-structural extracellular;other membranes;cytosol	kinase activity;other molecular function	Pf00162	5230	ENSG00000102144	PGK1	A8K4W6; B7Z7A9; hsa:5230; P00558; Q5J7W1; Q6IBT6; Q8NI87	Cori cycle; Photodynamic therapy-induced HIF-1 survival signaling; VEGFA-VEGFR2 signaling pathway; Clear cell renal cell carcinoma pathways; Metabolic reprogramming in colon cancer; Aerobic glycolysis; Glycolysis in senescence; Glycolysis and gluconeogenesis	Glycolysis / Gluconeogenesis; Metabolic pathways; Carbon metabolism; Biosynthesis of amino acids; HIF-1 signaling pathway	Glycolysis; Gluconeogenesis; Manipulation of host energy metabolism	16	8	0.859	0.00601358	92.4	107.6	0.6	1.33	8941.6	8851.8	8922.6	12056.6	13728.7	12765.2
FALSE	High	Master Protein	O75177	Calcium-responsive transactivator OS=Homo sapiens OX=9606 GN=SS18L1 PE=1 SV=2	0	10.438	6	2	2	2	396	43	6.44	9.47	2	cell organization and biogenesis;developmental processes;other biological processes	cytosol;nucleus;other cell component	other molecular function	Pf05030	26039	ENSG00000184402	SS18L1	A6NNE3; A8K620; B3KWR8; E1P5H7; hsa:26039; O75177; Q5JXJ3; Q6MZV9; Q6NTH3; Q6XYD9; Q8NE69; Q9BR55; Q9H4K6		Transcriptional misregulation in cancer		1	0	0.859	0.0243535	92.4	107.6	1.06	2.9	102.5	103.8	104.9	140.3	152.9	154.7
FALSE	High	Master Protein	F8W8I6	Nucleolysin TIA-1 isoform p40 OS=Homo sapiens OX=9606 GN=TIA1 PE=1 SV=1	0	55.024	35	11	13	6	385	42.8	7.74	50.54	11		cytosol;nucleus	nucleic acid binding activity	Pf00076		ENSG00000116001	TIA1	F8W8I6				0	0	0.859	0.0282703	92.4	107.6	3.09	3.7	361.9	341.5	357.2	483.3	541.8	485
FALSE	Medium	Master Protein	H3BVI4	Lipase maturation factor OS=Homo sapiens OX=9606 GN=LMF1 PE=1 SV=1	0.023	1.311	2	1	1	1	350	40.1	9.33	2.47	1		other membranes;ER/Golgi		Pf06762		ENSG00000103227	LMF1	H3BVI4	Familial hyperlipidemia type 1; Familial hyperlipidemia type 4; Familial hyperlipidemia type 5			3	0	0.859	0.0342916	92.4	107.6	3.26	4.52	126.9	127.8	134.8	169.8	207.3	185
FALSE	High	Master Protein	Q96DB5	Regulator of microtubule dynamics protein 1 OS=Homo sapiens OX=9606 GN=RMDN1 PE=1 SV=1	0	45.609	28	10	11	10	314	35.8	8.5	39.85	10	cell cycle OR cell proliferation;cell organization and biogenesis	cytoskeleton;other cell component	cytoskeletal activity		51115	ENSG00000176623	RMDN1	A9UMZ8; B4DNF5; B4DZW6; B5MC61; C9JSC6; E7EVI2; hsa:51115; Q96DB5; Q9Y398				0	0	0.86	0.00567125	92.5	107.5	1.36	1.91	644.2	641.4	628.8	861.5	971.2	955.8
FALSE	High	Master Protein	F5H2X7	Cip1-interacting zinc finger protein OS=Homo sapiens OX=9606 GN=CIZ1 PE=1 SV=2	0	59.431	15	11	13	11	954	106.2	6.74	55.21	11		plasma membrane;other membranes;nucleus	nucleic acid binding activity;other molecular function	Pf12171	25792	ENSG00000148337	CIZ1	F5H2X7				0	0	0.86	0.00804428	92.5	107.5	1.47	2.16	1029.5	1003.8	1007.7	1407.7	1517.7	1457.2
FALSE	High	Master Protein	Q8WUM4	Programmed cell death 6-interacting protein OS=Homo sapiens OX=9606 GN=PDCD6IP PE=1 SV=1	0	193.664	49	46	62	46	868	96	6.52	185.65	46	cell cycle OR cell proliferation;cell organization and biogenesis;protein metabolism;other metabolic processes;transport;other biological processes	non-structural extracellular;plasma membrane;cytosol;cytoskeleton;ER/Golgi;other cell component	signal transduction activity or receptor binding;other molecular function	Pf03097, Pf13949	10015	ENSG00000170248	PDCD6IP	C5MQH7; E9PFU1; hsa:10015; Q6NUS1; Q8WUM4; Q9BX86; Q9NUN0; Q9P2H2; Q9UKL5	Inhibition of exosome biogenesis and secretion by Manumycin A in CRPC cells	Endocytosis	Budding and maturation of HIV virion; Regulation of necroptotic cell death; Uptake and function of anthrax toxins	6	0	0.86	0.00986425	92.5	107.5	0.5	1.43	5508.8	5466.6	5477.1	7231.1	8333.7	7917.1
FALSE	High	Master Protein	P30086	Phosphatidylethanolamine-binding protein 1 OS=Homo sapiens OX=9606 GN=PEBP1 PE=1 SV=3	0	63.922	69	13	22	13	187	21	7.53	72.32	13	other biological processes	cytosol	enzyme regulator activity;other molecular function	Pf01161	5037	ENSG00000089220	PEBP1	B2R4S1; hsa:5037; P30086	Pancreatic adenocarcinoma pathway; EGF/EGFR signaling pathway		Signaling by BRAF and RAF1 fusions; Signaling by moderate kinase activity BRAF mutants; Paradoxical activation of RAF signaling by kinase inactive BRAF; Signaling downstream of RAS mutants; MAP2K and MAPK activation; Negative regulation of MAPK pathway; Signaling by high-kinase activity BRAF mutants	9	0	0.86	0.018092	92.5	107.5	2.74	3.61	1305.6	1330.7	1261.2	1766.1	2082.4	1854.3
FALSE	High	Master Protein	Q2M296	Methenyltetrahydrofolate synthase domain-containing protein OS=Homo sapiens OX=9606 GN=MTHFSD PE=1 SV=2	0	21.495	17	4	4	3	383	42.1	8.73	15.61	4		other cell component		Pf00076, Pf01812	64779	ENSG00000103248	MTHFSD	A8MQ77; B7ZLC0; B7ZLC2; D3DUM9; E9PAM1; hsa:64779; Q2M296; Q9H878; Q9H954				0	1	0.86	0.022179	92.5	107.5	3.37	2.16	236.6	231.9	221.8	313.1	352.3	323.5
FALSE	High	Master Protein	F5H5N1	Complex I-20kD OS=Homo sapiens OX=9606 GN=NDUFS7 PE=1 SV=1	0	24.502	27	6	8	6	182	19.8	9.5	23.86	6	other metabolic processes;transport	other membranes;mitochondrion	transporter activity;other molecular function	Pf01058		ENSG00000115286	NDUFS7	F5H5N1				0	0	0.86	0.0235137	92.5	107.5	2.87	1.17	666.5	676.2	705.2	908.1	1024.7	994.8
FALSE	High	Master Protein	B7Z3R2	Two pore calcium channel protein 1 OS=Homo sapiens OX=9606 GN=TPCN1 PE=1 SV=1	0	12.12	4	2	2	2	748	87.3	9	8.3	2	transport	other membranes	transporter activity	Pf00520	53373	ENSG00000186815	TPCN1	B7Z3R2				0	0	0.86	0.0308222	92.5	107.5	1.53	3.3	88.9	90.7	88	121.8	128.3	128.8
FALSE	High	Master Protein	P35580	Myosin-10 OS=Homo sapiens OX=9606 GN=MYH10 PE=1 SV=3	0	699.012	59	131	177	113	1976	228.9	5.54	629.82	131	cell adhesion;cell cycle OR cell proliferation;cell organization and biogenesis;other biological processes	plasma membrane;other membranes;cytosol;cytoskeleton;other cell component	cytoskeletal activity;nucleic acid binding activity;other molecular function	Pf00063, Pf00612, Pf01576, Pf02736	4628	ENSG00000133026	MYH10	B2RWP9; D3DTS1; F8VTL3; hsa:4628; P35580; Q12989; Q149N3; Q149N4; Q16087; Q4LE45; Q6PK16; Q9BWG0	Regulation of actin cytoskeleton	Vascular smooth muscle contraction; Tight junction; Regulation of actin cytoskeleton; Pathogenic Escherichia coli infection	Sema4D induced cell migration and growth-cone collapse; EPHA-mediated growth cone collapse; RHO GTPases activate PAKs; RHO GTPases activate CIT; RHO GTPases activate PKNs; RHO GTPases Activate ROCKs	11	3	0.861	0.00104146	92.6	107.4	0.61	0.65	9673	9684.4	9587.3	13055.7	14660.8	13835.2
FALSE	High	Master Protein	O43809	Cleavage and polyadenylation specificity factor subunit 5 OS=Homo sapiens OX=9606 GN=NUDT21 PE=1 SV=1	0	79.356	71	18	26	18	227	26.2	8.82	85.36	18	cell organization and biogenesis;RNA metabolism OR transcription;other metabolic processes;other biological processes	cytoskeleton;nucleus;other cell component	nucleic acid binding activity;other molecular function	Pf13869	11051	ENSG00000167005	NUDT21	hsa:11051; O43809; Q6IB85; Q6NE84	mRNA processing	mRNA surveillance pathway	mRNA Splicing - Major Pathway; mRNA 3'-end processing; RNA Polymerase II Transcription Termination; Processing of Intronless Pre-mRNAs	6	0	0.861	0.0025207	92.5	107.5	0.9	1.11	2004.8	1973.5	1998.9	2649.5	3034.4	2887.8
FALSE	High	Master Protein	Q5T1M5	FK506-binding protein 15 OS=Homo sapiens OX=9606 GN=FKBP15 PE=1 SV=2	0	61.476	17	15	15	15	1219	133.5	5.2	47.67	15	protein metabolism;other metabolic processes;transport	other membranes;cytoskeleton;other cytoplasmic organelle;other cell component	cytoskeletal activity;other molecular function	Pf00254	23307	ENSG00000119321	FKBP15	hsa:23307; Q05DK8; Q5T1M2; Q5T1M5; Q6DD85; Q9Y4D0	TYROBP causal network in microglia			1	0	0.861	0.00507379	92.5	107.5	0.83	1.44	957.2	948.2	943.6	1278.8	1465.7	1361.8
FALSE	High	Master Protein	A0A0J9YW64	Dedicator of cytokinesis protein 11 (Fragment) OS=Homo sapiens OX=9606 GN=DOCK11 PE=1 SV=1	0	103.861	14	22	22	21	1902	218	7.72	72.86	22	signal transduction		enzyme regulator activity	Pf00169, Pf06920, Pf14429, Pf20421, Pf20422		ENSG00000147251	DOCK11	A0A0J9YW64				0	1	0.861	0.00620536	92.5	107.5	1.85	1.48	1220.6	1200	1245.5	1659.9	1850	1728.3
FALSE	High	Master Protein	Q9HAT2	Sialate O-acetylesterase OS=Homo sapiens OX=9606 GN=SIAE PE=1 SV=1	0	13.12	5	3	3	3	523	58.3	7.33	8.68	3	other metabolic processes;other biological processes	other cytoplasmic organelle	other molecular function	Pf03629	54414	ENSG00000110013	SIAE	B3KPB0; hsa:54414; Q8IUT9; Q9HAT2; Q9HAU7; Q9NT71				0	0	0.861	0.011034	92.5	107.5	1.79	0.75	345.1	358.3	352.8	476	533.9	503.2
FALSE	High	Master Protein	Q92905	COP9 signalosome complex subunit 5 OS=Homo sapiens OX=9606 GN=COPS5 PE=1 SV=4	0	70.908	47	14	16	14	334	37.6	6.54	60.53	14	protein metabolism;other metabolic processes;transport;other biological processes	cytosol;ER/Golgi;nucleus;other cell component	nucleic acid binding activity;other molecular function	Pf01398, Pf18323	10987	ENSG00000121022	COPS5	hsa:10987; O15386; Q6AW95; Q86WQ4; Q92905; Q9BQ17	TGF-beta signaling pathway		Cargo recognition for clathrin-mediated endocytosis; Formation of TC-NER Pre-Incision Complex; Neddylation; DNA Damage Recognition in GG-NER	5	0	0.861	0.0119375	92.5	107.5	1.76	0.68	992.9	1016.8	982.3	1328.9	1510.4	1437.6
FALSE	High	Master Protein	P40692	DNA mismatch repair protein Mlh1 OS=Homo sapiens OX=9606 GN=MLH1 PE=1 SV=1	0	56.994	24	15	15	15	756	84.5	5.72	47.71	15	cell cycle OR cell proliferation;cell organization and biogenesis;DNA metabolism;RNA metabolism OR transcription;other metabolic processes;stress response;developmental processes;signal transduction;other biological processes	nucleus;other cell component	nucleic acid binding activity;other molecular function	Pf01119, Pf13589, Pf16413	4292	ENSG00000076242	MLH1	B4DI13; B4DQ11; E9PCU2; hsa:4292; P40692	Ovarian infertility; Chromosomal and microsatellite instability in colorectal cancer ; Male infertility; DNA repair pathways, full network; p53 transcriptional gene network; DNA mismatch repair	Platinum drug resistance; Mismatch repair; Fanconi anemia pathway; Pathways in cancer; Colorectal cancer; Endometrial cancer; Gastric cancer	TP53 Regulates Transcription of DNA Repair Genes; Meiotic recombination; Mismatch repair (MMR) directed by MSH2:MSH6 (MutSalpha); Mismatch repair (MMR) directed by MSH2:MSH3 (MutSbeta); Defective Mismatch Repair Associated With MLH1; Defective Mismatch Repair Associated With PMS2	19	0	0.861	0.0195276	92.5	107.5	2.34	0.97	1093.9	1138.5	1091.9	1478.3	1630.6	1583
FALSE	High	Master Protein	Q9UBT2	SUMO-activating enzyme subunit 2 OS=Homo sapiens OX=9606 GN=UBA2 PE=1 SV=2	0	154.483	63	34	51	34	640	71.2	5.29	187.03	34	protein metabolism;other metabolic processes;other biological processes	nucleus;other cell component	other molecular function	Pf00899, Pf14732, Pf16195	10054	ENSG00000126261	UBA2	B3KWB9; hsa:10054; O95605; Q59H87; Q6IBP6; Q9NTJ1; Q9UBT2; Q9UED2		Ubiquitin mediated proteolysis	SUMO is conjugated to E1 (UBA2:SAE1); SUMO is transferred from E1 to E2 (UBE2I, UBC9)	3	0	0.861	0.0197341	92.5	107.5	1	2.54	3421.2	3390.8	3360.3	4571.3	5258.8	4772.5
FALSE	High	Master Protein	P14174	Macrophage migration inhibitory factor OS=Homo sapiens OX=9606 GN=MIF PE=1 SV=4	0	31.051	47	5	39	5	115	12.5	7.88	101.81	5	cell organization and biogenesis;other metabolic processes;stress response;signal transduction;other biological processes	non-structural extracellular;plasma membrane;other membranes;cytosol;nucleus;other cell component	signal transduction activity or receptor binding;other molecular function	Pf01187	4282	ENSG00000240972; ENSG00000276701	MIF	A5Z1R8; B2R4S3; hsa:4282; P14174; Q2V4Y5; Q6FHV0	Adipogenesis; Spinal cord injury	Tyrosine metabolism; Phenylalanine metabolism; Metabolic pathways	Neutrophil degranulation; Cell surface interactions at the vascular wall; Gene and protein expression by JAK-STAT signaling after Interleukin-12 stimulation	8	0	0.861	0.022092	92.6	107.4	2.96	3.3	1031.5	974.1	1001.2	1382.9	1453	1445.3
FALSE	High	Master Protein	Q96KP4	Cytosolic non-specific dipeptidase OS=Homo sapiens OX=9606 GN=CNDP2 PE=1 SV=2	0	102.215	55	18	23	18	475	52.8	5.97	82.9	18	protein metabolism	cytosol;nucleus	other molecular function	Pf01546, Pf07687	55748	ENSG00000133313	CNDP2	B3KUG4; hsa:55748; Q8WY59; Q96KP4; Q9BQ94; Q9NVB4; V9HWE5		Arginine and proline metabolism; Histidine metabolism; beta-Alanine metabolism; Metabolic pathways	Glutathione synthesis and recycling; Paracetamol ADME	6	0	0.861	0.0256128	92.5	107.5	2.3	0.23	1177.7	1199.1	1146	1589.7	1784.4	1710
FALSE	High	Master Protein	A0A087X0W7	Acyl-coenzyme A thioesterase 2, mitochondrial OS=Homo sapiens OX=9606 GN=ACOT2 PE=1 SV=1	0	82.524	54	15	17	1	421	46.3	7.02	71.13	15	other metabolic processes		other molecular function	Pf04775, Pf08840		ENSG00000119673	ACOT2	A0A087X0W7	Cholesterol metabolism with Bloch and Kandutsch-Russell pathways; Omega-3 / omega-6 fatty acid synthesis; Omega-9 fatty acid synthesis; Linoleic acid metabolism affected by coronavirus infection			4	0	0.861	0.098615	92.6	107.4	4.76	7.41	46.6	50	45.7	69.2	67.2	67.4
FALSE	High	Master Protein	A0AVK6	Transcription factor E2F8 OS=Homo sapiens OX=9606 GN=E2F8 PE=1 SV=1	0	6.411	2	1	1	1	867	94.1	8.98	4.22	1	cell cycle OR cell proliferation;developmental processes;other biological processes	cytosol;nucleus;other cell component	nucleic acid binding activity;other molecular function	Pf02319	79733	ENSG00000129173	E2F8	A0AVK6; A8K9H3; hsa:79733; Q2VPJ3; Q3C1U6; Q5BKY4; Q8N340; Q9H5M0			TP53 Regulates Transcription of Genes Involved in G1 Cell Cycle Arrest	1	0	0.861	0.102089	92.5	107.5	5.49	0.96	69.6	63.4	63.6	85.6	96.2	93.3
FALSE	High	Master Protein	A0A087X0N2	Leptin receptor gene-related protein OS=Homo sapiens OX=9606 GN=LEPROT PE=1 SV=1	0.002	3.532	9	1	1	1	140	15.4	6.51	2.06	1		other membranes		Pf04133	54741	ENSG00000213625	LEPROT	A0A087X0N2				0	0	0.861	0.263372	92.5	107.5	12.84	11.74	15.4	17.8	13.8	20.8	21.5	25.8
FALSE	High	Master Protein	O60220	Mitochondrial import inner membrane translocase subunit Tim8 A OS=Homo sapiens OX=9606 GN=TIMM8A PE=1 SV=1	0	14.24	38	3	4	3	97	11	5.16	12.19	3	cell organization and biogenesis;transport;developmental processes	other membranes;mitochondrion	other molecular function	Pf02953	1678	ENSG00000126953	TIMM8A	B2R5A6; hsa:1678; O60220; Q6IRW6			Mitochondrial protein import	1	0	0.861	0.334524	92.5	107.5	10.31	3.98	116.5	97.6	98.6	133	142.4	147.2
FALSE	Medium	Master Protein	Q5QPU8	Protein SYS1 homolog (Fragment) OS=Homo sapiens OX=9606 GN=SYS1 PE=1 SV=1	0.012	1.933	19	1	1	1	118	13.3	7.9	2.6	1		other membranes		Pf09801		ENSG00000204070	SYS1	Q5QPU8				0	0	0.861	0.519301	92.5	107.5	18.83	10.39	13.5	19.6	15.8	23	23.9	20
FALSE	High	Master Protein	Q16795	NADH dehydrogenase [ubiquinone] 1 alpha subcomplex subunit 9, mitochondrial OS=Homo sapiens OX=9606 GN=NDUFA9 PE=1 SV=2	0	68.884	42	14	15	14	377	42.5	9.8	56.06	14	cell organization and biogenesis;other metabolic processes;transport;other biological processes	other membranes;mitochondrion;nucleus	transporter activity;other molecular function	Pf01370	4704	ENSG00000139180	NDUFA9	hsa:4704; Q14076; Q16795; Q2NKX0	Electron transport chain: OXPHOS system in mitochondria; Ciliary landscape; Nonalcoholic fatty liver disease; Oxidative phosphorylation	Oxidative phosphorylation; Metabolic pathways; Thermogenesis; Retrograde endocannabinoid signaling; Non-alcoholic fatty liver disease; Alzheimer disease; Parkinson disease; Amyotrophic lateral sclerosis; Huntington disease; Prion disease; Pathways of neurodegeneration; Chemical carcinogenesis; Diabetic cardiomyopathy	Complex I biogenesis	19	0	0.862	0.00538489	92.6	107.4	1.7	1.23	794.1	769	780.1	1046.1	1178.2	1146.5
FALSE	High	Master Protein	E3W994	CLIP-associating protein 2 OS=Homo sapiens OX=9606 GN=CLASP2 PE=1 SV=2	0	126.573	29	29	33	2	1273	138.8	8.34	108.07	29		cytosol;ER/Golgi		Pf12348	23122	ENSG00000163539	CLASP2	E3W994	7q11.23 copy number variation syndrome			1	0	0.862	0.00738982	92.6	107.4	0.79	1.62	209.8	207.3	210.2	279.2	323.5	303.1
FALSE	High	Master Protein	Q8IXI2	Mitochondrial Rho GTPase 1 OS=Homo sapiens OX=9606 GN=RHOT1 PE=1 SV=2	0	53.421	33	13	13	12	618	70.7	6.27	46.82	13	cell organization and biogenesis;transport;signal transduction;other biological processes	other membranes;mitochondrion	other molecular function	Pf00071, Pf08355, Pf08356	55288	ENSG00000126858	RHOT1	A4FVB6; A6NFV0; B4DG48; hsa:55288; J9JIH9; Q6NUR3; Q6P9F8; Q6PJG1; Q6YMW8; Q86UB0; Q8IW28; Q8IXI2; Q8IXJ7; Q9H067; Q9H9N8; Q9NUZ2		Mitophagy	Ub-specific processing proteases; RHOT1 GTPase cycle	3	1	0.862	0.0141761	92.6	107.4	2.42	1.51	537.3	515.2	517.6	703.8	766.5	746.7
FALSE	High	Master Protein	O00273	DNA fragmentation factor subunit alpha OS=Homo sapiens OX=9606 GN=DFFA PE=1 SV=1	0	80.686	58	15	20	15	331	36.5	4.79	77.67	15	cell organization and biogenesis;DNA metabolism;other metabolic processes;other biological processes	plasma membrane;other membranes;cytosol;nucleus;other cell component	enzyme regulator activity;other molecular function	Pf02017, Pf09033	1676	ENSG00000160049	DFFA	hsa:1676; O00273; Q5T6G5; Q5T6G6; Q96I97; Q9Y6C6	Apoptosis; Fas ligand pathway and stress induction of heat shock proteins; Acute viral myocarditis	Apoptosis	Apoptosis induced DNA fragmentation	5	0	0.862	0.0174996	92.6	107.4	2.1	0.72	1211.6	1179.9	1165.5	1590.3	1766.3	1710
FALSE	High	Master Protein	O43598	2'-deoxynucleoside 5'-phosphate N-hydrolase 1 OS=Homo sapiens OX=9606 GN=DNPH1 PE=1 SV=1	0	31.288	61	6	13	6	174	19.1	5.05	43.17	6	other metabolic processes;other biological processes	cytosol;nucleus	other molecular function	Pf05014	10591	ENSG00000112667	DNPH1	B2LUJ9; hsa:10591; O43598			Purine catabolism	1	0	0.862	0.0181343	92.6	107.4	2.03	0.57	635	651.1	662.6	878.3	984.2	931
FALSE	High	Master Protein	Q53FA7	Quinone oxidoreductase PIG3 OS=Homo sapiens OX=9606 GN=TP53I3 PE=1 SV=2	0	7.074	5	1	1	1	332	35.5	7.17	3.42	1	other metabolic processes	cytosol	other molecular function	Pf00107, Pf08240	9540	ENSG00000115129	TP53I3	D6W533; hsa:9540; O14679; O14685; Q38G78; Q53FA7; Q6JLE7; Q9BWB8	p53 transcriptional gene network; SARS-CoV-2 innate immunity evasion and cell-specific immune response	p53 signaling pathway	TP53 regulates transcription of several additional cell death genes whose specific roles in p53-dependent apoptosis remain uncertain	4	0	0.862	0.0339161	92.6	107.4	3.31	3.89	88.4	83.4	84	109.1	126.9	126.3
FALSE	Medium	Master Protein	Q8WYP3	Ras and Rab interactor 2 OS=Homo sapiens OX=9606 GN=RIN2 PE=1 SV=1	0.041	1.025	1	1	1	1	895	100.1	6.58	1.73	1	transport;signal transduction;other biological processes	cytosol	enzyme regulator activity	Pf00788, Pf02204	54453	ENSG00000132669	RIN2	hsa:54453; Q00425; Q5TFT8; Q8WYP3; Q9BQL3; Q9H071			RAB GEFs exchange GTP for GDP on RABs	1	0	0.862	0.0762947	92.6	107.4	4.74	1.96	54.9	59.4	54.6	74.3	83.1	76.8
FALSE	High	Master Protein	Q9BXW6	Oxysterol-binding protein-related protein 1 OS=Homo sapiens OX=9606 GN=OSBPL1A PE=1 SV=2	0	31.698	11	9	9	9	950	108.4	6.38	25.46	9	other metabolic processes;transport	other membranes;cytosol;other cytoplasmic organelle;other cell component	transporter activity;other molecular function	Pf01237, Pf12796, Pf13857	114876	ENSG00000141447	OSBPL1A	B7Z7D3; hsa:114876; Q9BXW6; Q9BZF5; Q9NW87			MHC class II antigen presentation; Synthesis of bile acids and bile salts	2	0	0.862	0.0875633	92.6	107.4	5.28	2.66	465.7	429	424.1	584.1	622.8	618.8
FALSE	High	Master Protein	Q8WVF1	Protein OSCP1 OS=Homo sapiens OX=9606 GN=OSCP1 PE=1 SV=4	0	15.392	11	3	3	2	389	44.6	5.83	6.45	3	transport	plasma membrane;other membranes;other cell component	transporter activity	Pf10188	127700	ENSG00000116885	OSCP1	A6NHM5; A6NHS9; A6NIN9; hsa:127700; Q4AEJ0; Q8N7G2; Q8TDF1; Q8WVF1				0	1	0.862	0.0991994	92.6	107.4	7.34	3.38	111.9	121.8	129.9	169.4	184	169.6
FALSE	High	Master Protein	Q8TC07	TBC1 domain family member 15 OS=Homo sapiens OX=9606 GN=TBC1D15 PE=1 SV=2	0	96.596	26	20	23	8	691	79.4	5.67	82.33	20	transport;other biological processes	non-structural extracellular;other cell component	enzyme regulator activity	Pf00566, Pf12068	64786	ENSG00000121749	TBC1D15	B4DMT9; B9A6L6; hsa:64786; J3KNI9; Q8TC07; Q9HA83		Mitophagy	TBC/RABGAPs	2	12	0.863	0.00159085	92.7	107.3	0.61	0.79	1592.5	1609	1590.5	2145.1	2439.9	2298
FALSE	High	Master Protein	Q53H47	Histone-lysine N-methyltransferase SETMAR OS=Homo sapiens OX=9606 GN=SETMAR PE=1 SV=2	0	18.814	7	5	5	5	684	78	7.14	14.89	5	cell cycle OR cell proliferation;protein metabolism;DNA metabolism;other metabolic processes;stress response;signal transduction;other biological processes	nucleus;other cell component	nucleic acid binding activity;other molecular function	Pf00856, Pf01359, Pf05033, Pf17906	6419	ENSG00000170364	SETMAR	B4DY74; E7EN68; hsa:6419; Q13579; Q1G668; Q53H47; Q96F41	Histone modifications	Lysine degradation; Metabolic pathways		3	0	0.863	0.00549345	92.6	107.4	1.48	0.89	498.1	501.1	512.9	672.2	766.8	722.2
FALSE	High	Master Protein	O75340	Programmed cell death protein 6 OS=Homo sapiens OX=9606 GN=PDCD6 PE=1 SV=1	0	39.987	63	12	23	12	191	21.9	5.4	62.82	12	cell organization and biogenesis;protein metabolism;other metabolic processes;stress response;transport;developmental processes;signal transduction;other biological processes	other membranes;cytosol;ER/Golgi;nucleus;other cytoplasmic organelle;other cell component	other molecular function	Pf13202, Pf13499	10016	ENSG00000249915	PDCD6	B2RD16; E7ESR3; hsa:10016; O75340; Q2YDC2; Q5TZS0	Epithelial to mesenchymal transition in colorectal cancer			1	0	0.863	0.00552875	92.6	107.4	1.06	0.42	1089.9	1074.6	1096.6	1469.4	1646.7	1584.3
FALSE	High	Master Protein	O00418	Eukaryotic elongation factor 2 kinase OS=Homo sapiens OX=9606 GN=EEF2K PE=1 SV=2	0	53.715	24	16	20	16	725	82.1	5.33	57.46	16	protein metabolism;other metabolic processes;stress response;developmental processes;other biological processes	cytosol;other cell component	nucleic acid binding activity;kinase activity;other molecular function	Pf02816, Pf08238	29904	ENSG00000103319	EEF2K	hsa:29904; O00418; Q8N588	Translation factors; AMP-activated protein kinase (AMPK) signaling; BDNF-TrkB signaling	AMPK signaling pathway; Oxytocin signaling pathway	mTORC1-mediated signalling	6	0	0.863	0.00566495	92.6	107.4	1.53	0.97	1047.2	1046	1075.6	1411.6	1597.9	1496.2
FALSE	High	Master Protein	Q09161	Nuclear cap-binding protein subunit 1 OS=Homo sapiens OX=9606 GN=NCBP1 PE=1 SV=1	0	153.748	45	30	40	30	790	91.8	6.43	147.93	30	cell organization and biogenesis;RNA metabolism OR transcription;other metabolic processes;transport;other biological processes	cytosol;mitochondrion;nucleus;other cell component	nucleic acid binding activity	Pf02854, Pf09088, Pf09090	4686	ENSG00000136937	NCBP1	B2R718; hsa:4686; Q09161; Q59G76; Q5T1V0; Q5T7X2	mRNA processing; 3q29 copy number variation syndrome	Nucleocytoplasmic transport; mRNA surveillance pathway; Spliceosome; Amyotrophic lateral sclerosis	Formation of RNA Pol II elongation complex ; Formation of HIV elongation complex in the absence of HIV Tat; Formation of HIV-1 elongation complex containing HIV-1 Tat; RNA Polymerase II Pre-transcription Events; Formation of the Early Elongation Complex; Formation of the HIV-1 Early Elongation Complex; Abortive elongation of HIV-1 transcript in the absence of Tat; RNA polymerase II transcribes sn…	33	0	0.863	0.0057371	92.6	107.4	1.61	1.11	2237.1	2295	2226.7	2967.9	3402	3229.9
FALSE	High	Master Protein	Q00535	Cyclin-dependent-like kinase 5 OS=Homo sapiens OX=9606 GN=CDK5 PE=1 SV=3	0	74.223	76	16	16	16	292	33.3	7.66	58.42	16	cell adhesion;cell-cell signaling;cell cycle OR cell proliferation;cell organization and biogenesis;protein metabolism;other metabolic processes;stress response;transport;developmental processes;signal transduction;other biological processes	plasma membrane;other membranes;cytosol;cytoskeleton;nucleus;other cell component	signal transduction activity or receptor binding;transporter activity;cytoskeletal activity;kinase activity;other molecular function	Pf00069	1020	ENSG00000164885	CDK5	A1XKG3; hsa:1020; Q00535	miRNA regulation of DNA damage response; Nicotine effect on dopaminergic neurons; Alzheimer's disease and miRNA effects; Brain-derived neurotrophic factor (BDNF) signaling pathway; ATM signaling in development and disease ; Alzheimer's disease; DNA damage response	Axon guidance; Alzheimer disease; Pathways of neurodegeneration; Cocaine addiction	Factors involved in megakaryocyte development and platelet production; DARPP-32 events; NGF-stimulated transcription; Regulation of TP53 Activity through Phosphorylation; CRMPs in Sema3A signaling; Deregulated CDK5 triggers multiple neurodegenerative pathways in Alzheimer's disease models; Activated NTRK2 signals through CDK5	18	0	0.863	0.00738982	92.6	107.4	1.91	1.89	804.5	785.3	776.7	1035.5	1186.1	1151.9
FALSE	High	Master Protein	Q99497	Parkinson disease protein 7 OS=Homo sapiens OX=9606 GN=PARK7 PE=1 SV=2	0	72.688	80	14	24	14	189	19.9	6.79	80.6	14	cell-cell signaling;cell organization and biogenesis;protein metabolism;DNA metabolism;other metabolic processes;stress response;transport;signal transduction;other biological processes	plasma membrane;other membranes;cytosol;mitochondrion;ER/Golgi;nucleus;other cell component	signal transduction activity or receptor binding;enzyme regulator activity;nucleic acid binding activity;other molecular function	Pf01965	11315	ENSG00000116288	PARK7	B2R4Z1; hsa:11315; O14805; Q6DR95; Q7LFU2; Q99497	Androgen receptor signaling pathway; Synaptic vesicle pathway; Parkinson's disease pathway	Parkinson disease; Pathways of neurodegeneration	Aggrephagy; Late endosomal microautophagy; SUMOylation of transcription cofactors; Chaperone Mediated Autophagy	9	0	0.863	0.017712	92.7	107.3	2.83	1.93	1193.3	1131.4	1150.7	1507.5	1736	1677.1
FALSE	High	Master Protein	Q9NVJ2	ADP-ribosylation factor-like protein 8B OS=Homo sapiens OX=9606 GN=ARL8B PE=1 SV=1	0	78.426	61	12	15	4	186	21.5	8.43	63.26	12	cell cycle OR cell proliferation;cell organization and biogenesis;other metabolic processes;stress response;transport;other biological processes	other membranes;cytosol;cytoskeleton;other cytoplasmic organelle;other cell component	cytoskeletal activity;other molecular function	Pf00025	55207	ENSG00000134108	ARL8B	B4DI85; hsa:55207; Q9NVJ2	Ciliary landscape	Salmonella infection		2	8	0.863	0.0324907	92.7	107.3	0.6	2.78	822.3	832.6	824.6	1109	1275.4	1151.8
FALSE	High	Master Protein	Q9HBL8	NmrA-like family domain-containing protein 1 OS=Homo sapiens OX=9606 GN=NMRAL1 PE=1 SV=1	0	21.375	28	6	8	6	299	33.3	7.52	19.54	6		cytosol;nucleus;other cell component	other molecular function	Pf05368	57407	ENSG00000153406; ENSG00000274684	NMRAL1	hsa:57407; Q9HBL8			Urea cycle	1	0	0.863	0.0450648	92.6	107.4	3.43	4.92	649.7	639.2	682.9	845.9	982.7	998
[truncated: 7,502 more rows]
