# Supplementary material for: NME4 mediates metabolic reprogramming and promotes nonalcoholic fatty liver disease progression
Source: EMBO Rep. 2023 Dec 14;25(1):22. doi: 10.1038/s44319-023-00012-6 (PMC10897415; doi:10.1038/s44319-023-00012-6)
Supplement: Supplementary file 11 — Dataset EV2 [file 44319_2023_12_MOESM11_ESM.xlsx]

## Sheet: Sheet1
Mice NME4 KD with HFD lipidomics data
Compound Name	AAV-shNme4 1#	AAV-shNme4 2#	AAV-shNme4 3#	AAV-shNC 1#	AAV-shNC 2#	AAV-shNC 3#	FC	LogFC	P-VALUE
BMP 20:4_22:6	2.11844e+06	1.83745e+06	2.26747e+06	2.78822e+06	1.77391e+06	1.65846e+06	1.00044	0.000641021	0.998241
TG 50:6	2.12983e+06	2.38643e+06	2.28375e+06	2.32086e+06	2.32714e+06	2.15425e+06	0.999671	-0.000474431	0.994581
BMP 20:5_22:6	398509	337526	384087	520644	329370	272142	0.998188	-0.0026169	0.992922
LPC 16:0/0:0	8.7691e+08	1.06645e+09	7.94e+08	9.08101e+08	9.10665e+08	9.13879e+08	1.00173	0.00248821	0.986317
ACar 16:1	4.74085e+06	2.29692e+06	5.77688e+06	4.36298e+06	4.6335e+06	3.71794e+06	1.00788	0.0113279	0.981555
BMP 22:6_22:6	6.79491e+06	3.5643e+06	7.74793e+06	7.9225e+06	4.88086e+06	5.43787e+06	0.992649	-0.0106438	0.973196
ACar 24:0	3.91715e+06	4.1409e+06	4.49461e+06	3.85374e+06	5.03302e+06	3.59076e+06	1.00602	0.00866258	0.96588
DG 37:6	150033	153703	224192	203315	194878	115351	1.02801	0.0398497	0.93512
LPC 16:1/0:0	1.83137e+07	2.13629e+07	1.25141e+07	1.91617e+07	1.84207e+07	1.51764e+07	0.989233	-0.0156184	0.919167
BMP 16:1_22:6	1.43316e+06	1.2644e+06	1.79171e+06	2.20579e+06	1.5029e+06	949085	0.963823	-0.0531605	0.916695
ACar 18:1	5.13828e+07	2.05565e+07	6.88623e+07	4.40297e+07	4.78822e+07	4.3241e+07	1.04179	0.059071	0.914567
BMP 16:1_18:2	803125	850541	1.36885e+06	1.26812e+06	1.0076e+06	585996	1.05619	0.0788732	0.89952
DG 58:10	734849	715871	809713	941030	873091	520615	0.968175	-0.0466605	0.889532
DG 36:5	50224	29874	38873.9	62099.1	29644.7	22339	1.04286	0.060539	0.861351
Cer_NS d40:1	1.78804e+07	2.56882e+07	1.46607e+07	1.67502e+07	1.91174e+07	1.97384e+07	1.04718	0.0665059	0.819276
Cer_NS d37:1	4.57231e+06	5.04018e+06	2.77866e+06	4.35135e+06	3.25829e+06	4.03082e+06	1.06449	0.0901622	0.802007
ACar 20:4	6.72018e+06	4.29061e+06	9.56079e+06	6.01828e+06	9.68121e+06	7.12365e+06	0.901347	-0.149845	0.781794
BMP 18:1_22:6	2.57187e+07	2.57027e+07	2.63461e+07	2.78276e+07	2.37754e+07	2.47443e+07	1.0186	0.0265906	0.749648
DG 40:7	1.57578e+06	795228	1.49802e+06	2.55352e+06	954190	904702	0.876849	-0.1896	0.728298
Cer_NS d41:2	4.32742e+06	2.11042e+06	3.84032e+06	4.41962e+06	2.6816e+06	2.3966e+06	1.08216	0.113912	0.710338
DG 38:5	2.71067e+06	2.54351e+06	3.24473e+06	2.87078e+06	2.69218e+06	2.58354e+06	1.04326	0.0610982	0.70781
DG 35:2	1.64814e+06	1.11605e+06	1.28244e+06	2.13077e+06	1.24008e+06	974105	0.931339	-0.102622	0.706073
Cer_NS d42:2	2.95973e+07	1.84856e+07	3.22768e+07	3.33837e+07	2.60383e+07	2.66136e+07	0.934028	-0.0984621	0.677813
PC 39:5	389954	211713	465293	435945	398631	360876	0.892516	-0.16405	0.661241
PE 40:6	2.37388e+06	3.34773e+06	2.15071e+06	2.79863e+06	2.9331e+06	2.58574e+06	0.946481	-0.0793545	0.650772
ACar 20:0	9.71658e+06	1.29501e+07	1.52541e+07	8.88011e+06	1.09062e+07	1.65745e+07	1.0429	0.0606049	0.649957
BMP 18:1_18:1	9.21381e+06	6.00157e+06	1.46311e+07	9.84702e+06	7.78931e+06	7.22773e+06	1.20039	0.2635	0.623601
LPC 14:0/0:0	1.70788e+06	1.86207e+06	1.11943e+06	1.60563e+06	1.40391e+06	1.3359e+06	1.07915	0.109895	0.615864
LPC 0:0/18:2	1.69039e+08	2.04153e+08	1.55511e+08	1.67562e+08	1.63948e+08	1.67699e+08	1.05908	0.0828119	0.594936
BMP 16:1_18:1	3.25333e+06	3.69362e+06	4.91002e+06	4.13296e+06	3.31981e+06	2.32714e+06	1.21238	0.277843	0.56457
DG 32:0	901762	905417	823421	1.39807e+06	848284	771492	0.871681	-0.198128	0.554874
ACar 22:0	2.29079e+06	2.92063e+06	2.43971e+06	1.53837e+06	3.46317e+06	4.59808e+06	0.797025	-0.327303	0.521144
LPC 18:3/0:0	1.33434e+07	2.31548e+07	1.16927e+07	1.38226e+07	1.23073e+07	1.26411e+07	1.24296	0.313782	0.501018
LPC 0:0/20:4	2.62391e+08	1.7819e+08	1.94971e+08	2.32188e+08	2.14595e+08	2.61689e+08	0.897076	-0.156699	0.485238
Cer_NS d42:4	617868	470360	544958	651296	435056	425132	1.08052	0.111724	0.456633
BMP 18:2_22:6	8.02537e+06	7.97319e+06	8.92968e+06	8.66812e+06	7.30292e+06	6.55202e+06	1.10679	0.146378	0.455989
Cer_NS d38:1	5.81447e+06	1.15204e+07	4.49745e+06	8.11399e+06	9.49182e+06	1.18511e+07	0.741162	-0.43214	0.447488
Cer_NS d38:2	4.36152e+06	6.49483e+06	3.13523e+06	5.20215e+06	5.70595e+06	6.46861e+06	0.805191	-0.312597	0.445887
Cer_NS d42:3	6.54566e+06	5.42577e+06	6.26841e+06	7.20144e+06	5.90077e+06	5.96752e+06	0.956481	-0.0641913	0.445337
LPC 0:0/18:1	1.38473e+08	1.42561e+08	1.36903e+08	1.54217e+08	1.41017e+08	1.38548e+08	0.963471	-0.0536875	0.424789
BMP 18:3_22:6	925576	800564	957507	1.00264e+06	677587	511700	1.22433	0.291995	0.394468
ACar 18:2	8.31297e+06	7.30781e+06	1.28447e+07	6.83466e+06	8.18392e+06	9.09837e+06	1.18031	0.239164	0.390868
LPC 0:0/22:4	6.96422e+06	6.51013e+06	6.50693e+06	6.01936e+06	6.40534e+06	6.54378e+06	1.05339	0.0750448	0.38537
BMP 22:5_22:6	4.92793e+06	1.9954e+06	5.69873e+06	3.60764e+06	2.63965e+06	2.65763e+06	1.41743	0.503273	0.364564
BMP 20:4_22:5	4.15868e+06	3.02443e+06	4.47187e+06	3.83479e+06	3.14132e+06	3.00035e+06	1.16825	0.224347	0.358755
BMP 22:5_22:5	2.12427e+06	905986	2.46617e+06	1.56807e+06	1.14278e+06	1.12887e+06	1.43147	0.517494	0.348247
LPC 0:0/22:5	9.94938e+06	6.17586e+06	9.10242e+06	7.36988e+06	6.9221e+06	7.19211e+06	1.17425	0.231738	0.344139
LPC 0:0/22:6	6.82659e+07	6.54796e+07	4.74483e+07	7.08537e+07	6.79263e+07	8.2215e+07	0.8199	-0.28648	0.342485
DG 34:3	362045	349875	333658	642166	381629	346512	0.763025	-0.390198	0.33566
PS 38:6	1.866e+06	1.81558e+06	1.64518e+06	1.97778e+06	1.78451e+06	1.73533e+06	0.968921	-0.0455486	0.328592
DG 34:2	2.83822e+07	2.48298e+07	2.47105e+07	3.99215e+07	2.72606e+07	2.55622e+07	0.840187	-0.251218	0.276227
Cer_NS d39:2	3.68277e+06	1.89486e+06	2.52668e+06	3.0166e+06	2.01371e+06	1.79502e+06	1.18739	0.24779	0.25907
LPC 20:1/0:0	1.41434e+07	9.93094e+06	1.56528e+07	1.07258e+07	1.03995e+07	9.34957e+06	1.3036	0.382502	0.25658
LPC 17:1/0:0	3.08122e+06	3.10441e+06	2.49484e+06	2.69886e+06	2.76479e+06	2.54114e+06	1.08441	0.116911	0.2403
Cer_NS d32:1	136116	73158.4	114989	232064	123665	111552	0.693938	-0.527121	0.238862
PC 34:3	871906	881097	743074	662119	714592	764067	1.16597	0.221527	0.236448
ACar 16:0	2.35456e+07	1.18406e+07	2.57964e+07	1.37992e+07	1.30426e+07	1.43852e+07	1.48404	0.569531	0.234714
PC 35:0	704998	721153	642362	1.05592e+06	911376	633028	0.795482	-0.330099	0.230997
LPC 15:0/0:0	2.73033e+06	3.31988e+06	2.13282e+06	2.08171e+06	2.34925e+06	2.18759e+06	1.23638	0.306123	0.227121
BMP 18:1_20:3	2.33731e+07	2.33202e+07	2.16974e+07	1.69297e+07	1.84401e+07	2.21483e+07	1.18903	0.249786	0.224588
PE 34:2	2.53705e+06	2.30637e+06	2.80183e+06	2.26092e+06	2.29304e+06	2.24982e+06	1.12368	0.168227	0.213073
BMP 18:1_22:5	9.62099e+06	7.45946e+06	1.21357e+07	8.23833e+06	6.75779e+06	7.30613e+06	1.31001	0.389577	0.21304
DG 36:2	6.90601e+06	5.62852e+06	8.0019e+06	6.18984e+06	5.10407e+06	5.12307e+06	1.25093	0.322997	0.210521
Cer_NS d41:1	7.80895e+06	7.47452e+06	7.54663e+06	7.89936e+06	5.9321e+06	6.06363e+06	1.14752	0.198525	0.208763
BMP 18:2_18:2	4.09424e+06	6.31768e+06	5.34465e+06	4.22188e+06	4.06498e+06	2.99856e+06	1.39619	0.481494	0.20694
Cer_NS d34:1	4.44322e+06	3.86777e+06	3.72569e+06	8.53327e+06	4.80634e+06	4.78222e+06	0.664208	-0.590292	0.188119
BMP 18:2_20:4	4.60467e+06	5.52938e+06	5.28703e+06	4.58019e+06	4.14287e+06	3.44424e+06	1.26742	0.341895	0.185451
Cer_NS d36:1	4.6562e+06	7.93171e+06	3.94337e+06	1.01138e+07	7.94581e+06	9.89578e+06	0.591346	-0.757927	0.183264
DG 38:6	1.31502e+07	1.01809e+07	1.2098e+07	1.28471e+07	7.51247e+06	7.38114e+06	1.27715	0.352933	0.182188
DG 36:1	4.08342e+07	4.96401e+07	5.27852e+07	5.71004e+07	6.84428e+07	5.33218e+07	0.800936	-0.32024	0.173365
Cer_NS d43:1	1.21851e+06	1.16308e+06	1.3541e+06	1.18383e+06	883078	902900	1.25789	0.331004	0.16907
DG 42:7	446222	348578	408782	429711	270396	262731	1.25003	0.321968	0.165111
Cer_NS d42:1	1.71148e+07	2.29047e+07	1.77893e+07	1.5477e+07	1.45637e+07	1.46491e+07	1.29356	0.371348	0.16415
DG 40:6	1.09094e+06	782746	1.60961e+06	2.22898e+06	1.02248e+06	2.08673e+06	0.652523	-0.6159	0.148087
ACar 22:1	8.6475e+06	6.24223e+06	1.62857e+07	9.60724e+06	1.29212e+07	2.00698e+07	0.731848	-0.450385	0.147522
PE 36:4	1.26986e+07	1.27222e+07	1.23278e+07	1.28898e+07	1.39818e+07	1.30178e+07	0.946331	-0.0795833	0.14693
PC 38:6	8.37496e+06	6.20705e+06	7.422e+06	6.3261e+06	5.93938e+06	6.15085e+06	1.19481	0.25678	0.146176
PC 42:5	2.80645e+06	2.80295e+06	3.31459e+06	2.57076e+06	2.34532e+06	2.33071e+06	1.23144	0.300345	0.127946
PC 40:7	7.43066e+06	8.64448e+06	7.42709e+06	7.26362e+06	7.90597e+06	7.02551e+06	1.05889	0.0825562	0.119471
DG 38:4	1.0017e+06	1.2809e+06	1.46307e+06	1.12829e+06	1.51478e+06	1.90664e+06	0.823276	-0.280553	0.102421
DG 40:5	3.18219e+06	1.84889e+06	2.96802e+06	2.41847e+06	1.43899e+06	1.55326e+06	1.47838	0.564013	0.0993063
DG 34:1	1.23064e+07	1.25447e+07	1.25891e+07	1.90057e+07	1.59546e+07	1.50207e+07	0.749088	-0.416793	0.0835682
Cer_NS d40:2	1.1802e+07	1.14737e+07	9.93746e+06	1.36319e+07	1.48229e+07	1.53912e+07	0.757497	-0.400689	0.0777618
TG 58:10	286083	373409	327874	200119	175276	235330	1.61671	0.693062	0.0745479
SM d33:1	1.30839e+06	1.46487e+06	1.34524e+06	1.10409e+06	867979	952043	1.40846	0.494119	0.0723786
LPC 24:0/0:0	5.25653e+06	4.75575e+06	5.28501e+06	4.17166e+06	4.40242e+06	4.39812e+06	1.17924	0.237852	0.0710816
TG 58:3	5.0058e+06	7.06314e+06	4.06199e+06	3.42698e+06	3.72877e+06	2.57341e+06	1.658	0.729443	0.0709343
PC 36:3	6.3139e+07	7.60873e+07	8.18132e+07	8.28913e+07	8.95492e+07	8.90999e+07	0.845145	-0.242729	0.0642769
BMP 20:4_22:4	1.95083e+06	1.7115e+06	1.93081e+06	1.66472e+06	1.57682e+06	1.78873e+06	1.1119	0.153026	0.0626008
BMP 18:1_18:2	2.56144e+07	2.90988e+07	3.02992e+07	2.07837e+07	2.02039e+07	1.77489e+07	1.44735	0.533418	0.0591088
DG 36:4	3.93027e+06	4.4275e+06	4.24812e+06	6.66014e+06	5.91416e+06	5.4953e+06	0.69763	-0.519467	0.0581687
DG 36:3	2.36244e+07	2.01623e+07	2.25689e+07	1.95717e+07	1.30402e+07	1.26777e+07	1.46514	0.55104	0.053111
TG 54:3	1.64844e+06	1.97792e+06	1.67118e+06	1.42962e+06	1.44282e+06	1.17707e+06	1.30819	0.387573	0.0525319
PC 34:6	3.16887e+06	3.29922e+06	3.28804e+06	3.45701e+06	3.92964e+06	3.70786e+06	0.879365	-0.185465	0.0464689
PE 34:3	2.18441e+06	3.21867e+06	2.06822e+06	4.13895e+06	4.54844e+06	4.98608e+06	0.546408	-0.871949	0.0464658
DG 39:6	137406	72088.2	102446	286650	183000	169223	0.488267	-1.03426	0.0446249
PC 37:4	2.70153e+06	2.71183e+06	2.44338e+06	2.15844e+06	2.15521e+06	2.18624e+06	1.20875	0.273516	0.0435921
PC 32:3	293355	275790	364916	591749	563950	503001	0.563128	-0.828465	0.0430652
Cer_NS d41:3	2.97576e+06	2.07852e+06	2.55748e+06	2.48014e+06	1.65275e+06	1.73989e+06	1.29611	0.374187	0.0407016
PC 40:8	8.17688e+06	8.30249e+06	8.72546e+06	6.88108e+06	7.29233e+06	6.75246e+06	1.20448	0.268413	0.0378104
LPC 20:0/0:0	1.73109e+07	2.50273e+07	1.62423e+07	6.45945e+06	1.02991e+07	8.96929e+06	2.27693	1.18709	0.0365388
LPC 22:0/0:0	5.31109e+06	6.53961e+06	5.34516e+06	3.53494e+06	4.06004e+06	4.02248e+06	1.48017	0.565767	0.0312317
LPC 0:0/20:3	4.71694e+07	3.88287e+07	4.30349e+07	5.25089e+07	4.70133e+07	5.33153e+07	0.84425	-0.244258	0.0310516
Cer_NS d39:1	2.69281e+06	2.36688e+06	1.99037e+06	2.14225e+06	1.77106e+06	1.67736e+06	1.26104	0.334613	0.0310031
BMP 18:1_20:4	9.73649e+06	9.2906e+06	1.03109e+07	7.97846e+06	7.39997e+06	7.30582e+06	1.29332	0.371077	0.0303471
LPE 18:0	2.02683e+07	2.13421e+07	1.52811e+07	7.79927e+06	7.55063e+06	7.58777e+06	2.48026	1.31049	0.0257488
LPC 23:0/0:0	1.05423e+06	1.22022e+06	1.03768e+06	806168	907350	860921	1.28655	0.363502	0.0246107
PE 40:8	2.75239e+06	2.54241e+06	2.36619e+06	2.30123e+06	2.14117e+06	2.09326e+06	1.17218	0.229197	0.019446
TG 60:2	1.02513e+06	1.5653e+06	1.04878e+06	3.33596e+06	3.3715e+06	2.46632e+06	0.396697	-1.33389	0.0190868
TG 52:0	1.34678e+06	1.55545e+06	1.43927e+06	1.89634e+06	1.89476e+06	1.89505e+06	0.763523	-0.389256	0.0179132
TG 58:4	1.60831e+06	1.69491e+06	1.30641e+06	3.41432e+06	3.71845e+06	2.57376e+06	0.4749	-1.0743	0.0170548
PS 40:6	370385	329668	386602	218097	213290	215839	1.67894	0.747552	0.0116741
TG 54:4	1.34889e+06	1.37944e+06	1.37811e+06	3.21652e+06	3.35734e+06	2.75729e+06	0.440078	-1.18417	0.0109754
LPC 19:0/0:0	1.74609e+07	1.6805e+07	1.47836e+07	8.92694e+06	8.87772e+06	8.76127e+06	1.84633	0.884664	0.0100396
PC 38:5	7.5956e+06	7.76298e+06	7.4366e+06	5.35536e+06	4.80953e+06	4.4525e+06	1.55946	0.641043	0.0078537
PC 34:1	3.32707e+07	3.206e+07	3.34502e+07	2.5306e+07	2.58856e+07	2.71777e+07	1.26045	0.333943	0.0072157
LPC 21:0/0:0	613951	599014	614324	326917	376367	321606	1.78291	0.834234	0.00698369
LPE 16:0	1.17228e+07	1.16601e+07	9.52091e+06	3.73958e+06	4.18626e+06	3.36054e+06	2.91535	1.54367	0.00563057
TG 60:12	233248	149397	243203	1.15444e+06	1.25663e+06	1.14507e+06	0.175991	-2.50642	0.00446314
LPE 22:4	292931	285849	298912	1.84003e+06	1.93606e+06	1.62747e+06	0.162429	-2.62212	0.00392752
PC 35:2	2.59046e+06	2.78546e+06	2.46867e+06	1.06296e+06	991782	980801	2.58424	1.36974	0.00356849
TG 50:2	422115	427316	361259	1.44872e+06	1.26579e+06	1.27832e+06	0.303216	-1.72158	0.0034424
TG 56:9	814204	716561	768651	2.50343e+06	2.75182e+06	2.77334e+06	0.286404	-1.80388	0.00333746
PC 42:10	4.60893e+06	4.20314e+06	3.38536e+06	7.19868e+06	7.13897e+06	6.5206e+06	0.584777	-0.774041	0.00303313
PG 34:1	1.67743e+06	1.81852e+06	1.68812e+06	1.03129e+06	1.25408e+06	1.13228e+06	1.51685	0.60108	0.00237884
SM d34:2	9.55168e+06	9.64333e+06	9.619e+06	5.02341e+06	5.67529e+06	4.96705e+06	1.8393	0.879157	0.00229679
TG 56:3	5.26265e+06	4.76184e+06	4.53818e+06	8.28982e+07	8.65306e+07	7.41747e+07	0.0597802	-4.06419	0.00216849
TG 52:1	975562	1.29991e+06	874578	8.01189e+06	8.39733e+06	8.96838e+06	0.124127	-3.01011	0.0021333
PE 38:3	3.6492e+06	3.71631e+06	3.81946e+06	2.01094e+06	1.93862e+06	1.94016e+06	1.89906	0.925289	0.00156303
TG 48:0	371643	353778	327770	5.16185e+06	4.56427e+06	4.85084e+06	0.0722504	-3.79085	0.00137816
TG 54:2	3.71388e+06	2.44305e+06	2.90052e+06	1.99269e+07	2.05282e+07	1.91234e+07	0.152026	-2.71761	0.00136318
TG 52:2	2.23435e+06	2.35056e+06	2.321e+06	1.09418e+07	1.02557e+07	1.0162e+07	0.220218	-2.183	0.00116739
PS 40:4	451824	428525	472353	3.73143e+06	3.43776e+06	3.4371e+06	0.127538	-2.971	0.0010157
TG 58:7	151291	223881	148582	468084	566578	491627	0.343155	-1.54307	0.000676048
LPE 22:5	1.57221e+06	1.50098e+06	1.52048e+06	9.46713e+06	1.01068e+07	9.64674e+06	0.157206	-2.66927	0.000649688
TG 48:2	470680	406696	398043	1.69402e+06	1.63775e+06	1.71364e+06	0.252788	-1.984	0.000552564
TG 52:4	1.49722e+06	1.57324e+06	1.66053e+06	5.63066e+06	5.42791e+06	5.73181e+06	0.281768	-1.82742	0.000441489
TG 52:7	1.3419e+06	1.30276e+06	1.32246e+06	6.80516e+06	6.88314e+06	6.67784e+06	0.19479	-2.36001	0.000141239
TG 50:0	226306	203196	258079	6.05998e+06	6.16702e+06	6.33383e+06	0.0370447	-4.75459	0.000137814
TG 54:5	843493	979824	903057	7.11397e+07	7.0969e+07	7.23766e+07	0.0127112	-6.29775	4.10748e-05
PS 38:4	1.04452e+06	1.09606e+06	956950	4.92227e+06	4.91431e+06	4.76611e+06	0.212121	-2.23704	3.14539e-05
