# Supplementary material for: NME4 mediates metabolic reprogramming and promotes nonalcoholic fatty liver disease progression
Source: EMBO Rep. 2023 Dec 14;25(1):22. doi: 10.1038/s44319-023-00012-6 (PMC10897415; doi:10.1038/s44319-023-00012-6)
Supplement: Supplementary file 12 — Dataset EV3 [file 44319_2023_12_MOESM12_ESM.xlsx]

## Sheet: Sheet1
NME4 KO lipidomics data
CompoundName	Formula	Mass	RT	WT 1#	WT 2#	WT 3#	KO 1#	KO 2#	KO 3#	FC	Log2FC	Pvalue
TG 60:3	C63 H116 O6	968.876	17.64	643197	571872	533638	240210	310378	464213	0.580315	-0.785092	0.127039
TG 58:2	C61 H114 O6	942.86	17.17	991191	927954	952189	469065	582253	690646	0.606674	-0.721006	0.039169
TG 58:3	C61 H112 O6	940.848	16.11	1.42795e+06	1.32414e+06	1.41692e+06	812254	848347	936725	0.623008	-0.682678	0.00759389
TG 52:0	C55 H106 O6	862.803	15.12	5.03997e+06	4.46419e+06	4.61613e+06	2.81802e+06	2.8343e+06	3.18569e+06	0.625909	-0.675976	0.0177371
TG 56:2	C59 H110 O6	914.838	15.77	2.29378e+06	2.13465e+06	2.23775e+06	1.36904e+06	1.40411e+06	1.50871e+06	0.642326	-0.638623	0.00661929
TG 54:0	C57 H110 O6	890.834	16.15	1.47472e+06	1.33989e+06	1.39e+06	935203	967000	1.01947e+06	0.694875	-0.525174	0.0166838
TG 54:1	C57 H108 O6	888.819	15.41	2.46883e+06	2.38423e+06	2.42219e+06	1.70699e+06	1.69237e+06	1.75064e+06	0.707879	-0.498426	0.00148684
DG 30:1	C33 H62 O5	538.467	9.37	1.31053e+06	1.33851e+06	1.23043e+06	1.01752e+06	924943	804782	0.70815	-0.497873	0.0123548
TG 56:1	C59 H112 O6	916.844	16.74	1.24963e+06	1.22016e+06	1.2582e+06	843191	865572	938797	0.710185	-0.493733	0.00489055
TG 50:3	C53 H96 O6	828.711	12.67	2.13802e+06	2.09754e+06	2.20192e+06	1.49311e+06	1.5223e+06	1.56445e+06	0.711435	-0.491197	0.00127009
TG 56:3	C59 H108 O6	912.818	14.94	2.61918e+06	2.57592e+06	2.81539e+06	1.90708e+06	1.80236e+06	2.10578e+06	0.725949	-0.462059	0.00081592
TG 52:1	C55 H104 O6	860.785	14.38	5.98573e+06	5.05836e+06	6.23427e+06	3.76787e+06	4.14923e+06	4.87636e+06	0.740433	-0.433558	0.0600814
TG 50:0	C53 H102 O6	834.77	14.13	3.99497e+06	3.82502e+06	3.99524e+06	2.89072e+06	2.96431e+06	3.13456e+06	0.760847	-0.394323	0.00734759
CE 24:1	C51 H90 O2	734.693	17.56	3.29924e+06	3.11841e+06	3.33852e+06	2.29509e+06	2.47674e+06	2.72573e+06	0.768493	-0.379897	0.0268495
TG 51:0	C54 H104 O6	848.784	14.56	526612	514114	518760	390891	393426	414804	0.768921	-0.379092	0.00578252
TG 48:2	C51 H94 O6	802.699	12.55	3.28925e+06	3.28536e+06	3.45232e+06	2.59395e+06	2.55878e+06	2.60301e+06	0.773492	-0.370542	0.00383194
CE 22:1	C49 H86 O2	706.663	15.93	2.78877e+06	2.65996e+06	2.78363e+06	2.06133e+06	2.10809e+06	2.27427e+06	0.782728	-0.353418	0.0123013
TG 52:3	C55 H100 O6	856.752	13.26	7.01766e+06	6.89581e+06	7.11557e+06	5.33728e+06	5.48357e+06	5.64786e+06	0.783142	-0.352655	0.00287763
TG 46:1	C49 H92 O6	776.687	12.4	3.8069e+06	3.64298e+06	3.44395e+06	2.96909e+06	2.96944e+06	2.60001e+06	0.783796	-0.35145	0.00501445
TG 55:2	C58 H108 O6	900.819	15.2	486269	468706	476316	354648	383100	384669	0.784199	-0.350709	0.019101
TG 54:3	C57 H104 O6	884.786	14.01	1.03369e+07	1.00456e+07	1.0384e+07	7.78196e+06	8.12281e+06	8.48509e+06	0.792739	-0.335082	0.0100582
TG 54:2	C57 H106 O6	886.802	14.66	7.26724e+06	7.10387e+06	7.36364e+06	5.54541e+06	5.78286e+06	6.05841e+06	0.799949	-0.322021	0.00872984
TG 55:3	C58 H106 O6	898.805	14.48	502325	534311	556928	381891	442976	451343	0.800853	-0.320391	0.0062478
TG 48:1	C51 H96 O6	804.72	12.93	8.01826e+06	7.99979e+06	8.21818e+06	6.4313e+06	6.4397e+06	6.63555e+06	0.804851	-0.313206	2.7919e-05
TG 50:2	C53 H98 O6	830.737	13.11	1.08517e+07	1.00452e+07	1.0815e+07	8.47424e+06	8.38176e+06	8.71844e+06	0.806462	-0.310322	0.0101496
TG 51:2	C54 H100 O6	844.751	13.43	1.63455e+06	1.53051e+06	1.53774e+06	1.34414e+06	1.33181e+06	1.34902e+06	0.855869	-0.224539	0.0199064
TG 50:1	C53 H100 O6	832.753	13.56	1.01677e+07	1.04668e+07	1.07908e+07	9.26156e+06	9.04286e+06	9.22487e+06	0.876024	-0.190958	0.0230189
TG 53:3	C56 H102 O6	870.771	13.63	474199	429561	462175	384721	411971	401039	0.876858	-0.189586	0.115451
TG 52:2	C55 H102 O6	858.77	13.8	1.27651e+07	1.28578e+07	1.30965e+07	1.12202e+07	1.1318e+07	1.14386e+07	0.877513	-0.188507	0.000593619
PE 34:2	C39 H74 N O8 P	715.519	9.41	1.61096e+07	1.55973e+07	1.59952e+07	1.29284e+07	1.38813e+07	1.52922e+07	0.8826	-0.180169	0.121925
PE 32:1	C37 H72 N O8 P	689.504	9.29	9.67346e+06	9.44911e+06	9.81693e+06	7.72446e+06	8.40506e+06	9.55758e+06	0.887614	-0.171996	0.156506
Cer_NS d35:1	C35 H69 N O3	551.529	9.44	1.03331e+06	984613	1.01196e+06	837701	954307	923546	0.896256	-0.158018	0.16289
Cer_NS d34:2	C34 H65 N O3	535.499	8.87	1.27494e+06	1.22733e+06	1.30326e+06	1.0469e+06	1.04832e+06	1.34298e+06	0.903473	-0.146447	0.275232
TG 53:1	C56 H106 O6	874.798	14.85	600414	610227	619054	533999	560017	560329	0.904164	-0.145343	0.0063499
TG 46:0	C49 H94 O6	778.702	12.75	3.02961e+06	2.97854e+06	3.1241e+06	2.69211e+06	2.68128e+06	2.9233e+06	0.908503	-0.138436	0.0205525
PE 32:2	C37 H70 N O8 P	687.492	8.95	1.32988e+06	1.2157e+06	1.24264e+06	1.06544e+06	1.13473e+06	1.31519e+06	0.927975	-0.107843	0.449041
PC 36:2	C44 H84 N O8 P	785.595	10.86	1.42182e+08	1.41329e+08	1.40057e+08	1.32908e+08	1.33784e+08	1.33447e+08	0.944686	-0.082094	0.00984694
TG 54:4	C57 H102 O6	882.766	13.46	1.39935e+06	1.4416e+06	1.46663e+06	1.33173e+06	1.3472e+06	1.3993e+06	0.946759	-0.0789314	0.0135066
PS 40:6	C46 H78 N O10 P	835.54	10.39	712635	496546	377538	621378	470863	413647	0.949058	-0.0754318	0.539977
TG 48:0	C51 H98 O6	806.736	13.36	2.9529e+06	3.0122e+06	3.10296e+06	2.8261e+06	2.92506e+06	2.85545e+06	0.949112	-0.0753498	0.0858212
PE 36:2	C41 H78 N O8 P	743.549	9.83	2.11538e+07	2.14536e+07	2.10083e+07	2.04157e+07	2.0314e+07	1.97086e+07	0.950053	-0.0739204	0.0239838
SM d32:1	C37 H75 N2 O6 P	674.537	9.71	1.06877e+07	1.15888e+07	1.1865e+07	1.12707e+07	8.45246e+06	1.27342e+07	0.950673	-0.0729794	0.705925
TG 53:2	C56 H104 O6	872.784	14.19	817665	767712	905076	771632	768202	834310	0.953298	-0.0690006	0.204585
PE 30:0	C35 H70 N O8 P	663.486	9.15	655401	637706	640724	596303	600079	650264	0.954916	-0.0665541	0.288099
PC 35:1	C43 H84 N O8 P	773.595	11.13	1.24026e+07	1.19028e+07	1.21164e+07	1.14894e+07	1.15263e+07	1.19075e+07	0.958853	-0.0606179	0.143013
PC 31:0	C39 H78 N O8 P	719.55	10.35	1.28964e+07	1.33929e+07	1.34386e+07	1.28606e+07	1.2623e+07	1.26113e+07	0.958894	-0.0605565	0.166159
LPC 16:1/0:0	C24 H48 N O7 P	493.321	5.8	656346	644684	642014	584213	596023	690624	0.962851	-0.0546162	0.581868
TG 51:1	C54 H102 O6	846.768	13.94	598950	608359	599965	565246	613089	566652	0.965536	-0.0505984	0.244907
CE 22:2	C49 H84 O2	704.641	14.97	785405	729329	734789	713882	704633	755959	0.966638	-0.0489528	0.448539
LPE 18:1	C23 H46 N O7 P	479.306	5.67	227163	220227	234741	215401	197707	249746	0.971741	-0.0413569	0.622821
PC 37:2	C45 H86 N O8 P	799.61	11.25	4.57472e+06	4.66611e+06	4.30487e+06	4.64924e+06	4.50016e+06	4.0161e+06	0.971933	-0.0410717	0.356855
TG 49:2	C52 H96 O6	816.714	12.81	1.20882e+06	1.20492e+06	1.1958e+06	1.13945e+06	1.17027e+06	1.20829e+06	0.974641	-0.0370568	0.32715
PE 36:1	C41 H80 N O8 P	745.563	10.12	1.00966e+07	1.02683e+07	1.0588e+07	9.41779e+06	1.00902e+07	1.0707e+07	0.976161	-0.0348094	0.401493
PE 36:3	C41 H76 N O8 P	741.533	9.53	4.42498e+06	4.23004e+06	4.19327e+06	4.01317e+06	4.24804e+06	4.28938e+06	0.97683	-0.0338209	0.593921
DG 32:1	C35 H66 O5	566.49	9.82	1.43166e+06	1.546e+06	1.404e+06	1.77431e+06	1.50231e+06	1.00515e+06	0.977201	-0.0332722	0.890692
PC 30:0	C38 H76 N O8 P	705.536	10.1	5.72402e+07	5.63373e+07	5.63729e+07	5.58275e+07	5.55517e+07	5.51301e+07	0.979753	-0.0295102	0.0256344
DG 34:2	C37 H68 O5	592.506	9.93	480545	547064	451381	632624	509173	311976	0.98295	-0.0248094	0.930593
PC 32:2	C40 H76 N O8 P	729.533	9.91	2.41916e+07	2.43906e+07	2.42927e+07	2.33817e+07	2.41607e+07	2.44356e+07	0.987693	-0.0178653	0.393641
DG 36:2	C39 H72 O5	620.54	10.33	190594	230955	226934	277278	205208	161269	0.992709	-0.0105567	0.975575
DG 32:0	C35 H68 O5	568.507	10.09	425700	466849	467744	580749	457431	314260	0.994227	-0.00835333	0.979236
TG 49:1	C52 H98 O6	818.734	13.22	1.31667e+06	1.33438e+06	1.38902e+06	1.31711e+06	1.33513e+06	1.36797e+06	0.995086	-0.00710628	0.455863
PE 34:1	C39 H76 N O8 P	717.534	9.7	2.34481e+07	2.64247e+07	2.57736e+07	2.41444e+07	2.54685e+07	2.56697e+07	0.99519	-0.00695573	0.823092
PE 34:3	C39 H72 N O8 P	713.502	9.2	1.12689e+06	1.05803e+06	1.1061e+06	1.01174e+06	1.06138e+06	1.20275e+06	0.995398	-0.00665489	0.941848
TG 54:6	C57 H98 O6	878.731	12.82	3.21151e+06	2.64575e+06	2.95779e+06	2.78592e+06	3.32774e+06	2.66757e+06	0.996163	-0.00554567	0.977154
PC 32:1	C40 H78 N O8 P	731.548	10.21	2.11864e+08	2.16821e+08	2.14945e+08	2.16233e+08	2.15593e+08	2.09968e+08	0.997147	-0.00412194	0.842588
PE 32:0	C37 H74 N O8 P	691.519	9.62	1.08119e+06	1.13809e+06	1.18991e+06	1.01569e+06	1.13521e+06	1.25094e+06	0.997842	-0.0031167	0.952577
LPC 14:0/0:0	C22 H46 N O7 P	467.303	5.55	442754	415205	424745	402704	417500	462892	1.00031	0.000442354	0.995897
TG 52:4	C55 H98 O6	854.729	12.82	659445	638890	734218	658882	681313	705890	1.00666	0.00957316	0.846854
DG 31:0	C34 H66 O5	554.491	9.88	74949.8	69116.9	59152.2	86309.4	74003.2	44326.2	1.00699	0.0100442	0.957542
PC 29:0	C37 H74 N O8 P	691.517	9.91	3.3307e+06	3.4507e+06	3.48374e+06	3.42005e+06	3.39874e+06	3.52923e+06	1.00807	0.0116015	0.576278
CE 20:1	C47 H82 O2	678.63	14.7	2.67368e+06	2.69986e+06	2.73085e+06	2.69209e+06	2.73582e+06	2.74619e+06	1.0086	0.0123561	0.0685766
PS 40:2	C46 H86 N O10 P	843.588	11.4	1.16314e+06	1.11635e+06	1.15229e+06	1.09406e+06	1.11915e+06	1.25702e+06	1.0112	0.0160735	0.823104
LPC 18:1/0:0	C26 H52 N O7 P	521.351	6.78	2.92227e+06	2.70399e+06	2.73766e+06	2.6119e+06	2.79709e+06	3.10199e+06	1.01758	0.0251463	0.82586
Cer_NS d32:1	C32 H63 N O3	509.484	8.69	1.20253e+06	1.15276e+06	1.24021e+06	1.08411e+06	1.16588e+06	1.41093e+06	1.01819	0.0260132	0.818581
LPC 18:0/0:0	C26 H54 N O7 P	523.367	7.77	1.31251e+06	984975	1.01933e+06	1.01947e+06	1.06956e+06	1.29652e+06	1.02072	0.0295917	0.903713
PC 32:0	C40 H80 N O8 P	733.563	10.56	5.96724e+07	6.02587e+07	5.9902e+07	6.28494e+07	6.10571e+07	6.03953e+07	1.02485	0.0354123	0.221169
PS 36:1	C42 H80 N O10 P	789.556	10.82	5.77011e+06	5.64591e+06	5.74268e+06	6.54345e+06	5.83359e+06	5.28974e+06	1.02961	0.0420996	0.679638
PC 35:2	C43 H82 N O8 P	771.578	10.43	8.18688e+06	8.22507e+06	8.2878e+06	8.6145e+06	8.44306e+06	8.45119e+06	1.03275	0.046496	0.0787864
DG 34:1	C37 H70 O5	594.522	10.22	600716	654594	632212	820994	625681	512938	1.03819	0.0540748	0.834941
Cer_NS d34:1	C34 H67 N O3	537.518	9.21	1.6791e+07	1.59905e+07	1.64351e+07	1.58038e+07	1.69292e+07	1.8628e+07	1.04357	0.0615273	0.520429
Cer_NS d36:1	C36 H71 N O3	565.545	9.66	520052	541452	503974	575251	550031	519530	1.05068	0.0713186	0.210116
PC 34:1	C42 H82 N O8 P	759.579	10.66	3.43917e+08	3.44198e+08	3.40904e+08	3.64328e+08	3.61293e+08	3.59006e+08	1.05404	0.0759309	0.00279336
SM d34:1	C39 H79 N2 O6 P	702.567	10	1.03703e+08	1.03243e+08	1.02695e+08	1.0678e+08	1.09388e+08	1.1056e+08	1.05519	0.0774983	0.055455
PC 33:1	C41 H80 N O8 P	745.564	10.38	1.72507e+07	1.7341e+07	1.69057e+07	1.88591e+07	1.83854e+07	1.73822e+07	1.06077	0.0851109	0.0856846
PE 38:3	C43 H80 N O8 P	769.563	9.75	5.45952e+06	5.43882e+06	5.26336e+06	5.72087e+06	5.84854e+06	5.89698e+06	1.08073	0.112002	0.0566846
PC 42:7	C50 H86 N O8 P	859.6	10.49	308347	343968	359086	386168	350145	371280	1.09511	0.131072	0.297118
LPE 18:0	C23 H48 N O7 P	481.32	6.18	280307	252774	248526	263718	281152	311471	1.09562	0.131743	0.392378
PE 38:4	C43 H78 N O8 P	767.547	9.8	6.60593e+06	6.09142e+06	7.04505e+06	7.1031e+06	8.14006e+06	6.6256e+06	1.10771	0.147575	0.428845
PC 34:2	C42 H78 N O8 P	755.547	9.94	9.34017e+06	9.4207e+06	9.35884e+06	1.04458e+07	1.05061e+07	1.02867e+07	1.11091	0.151745	0.00290825
PE 38:5	C43 H76 N O8 P	765.533	9.51	7.97497e+06	7.84276e+06	7.87219e+06	8.27007e+06	8.81368e+06	9.42437e+06	1.11896	0.162161	0.12261
LPC 16:0/0:0	C24 H50 N O7 P	495.335	6.58	5.01655e+06	4.55651e+06	4.62015e+06	4.84455e+06	5.26224e+06	5.80647e+06	1.12119	0.165029	0.286095
PS 40:5	C46 H80 N O10 P	837.552	10.55	776971	813935	780084	995791	866558	816499	1.12984	0.176122	0.220383
CE 18:3	C45 H74 O2	646.568	12.64	470553	472067	480606	553992	537559	516658	1.12997	0.17629	0.0466951
PE 36:4	C41 H74 N O8 P	739.519	9.38	4.56675e+06	4.53013e+06	4.6009e+06	4.76383e+06	5.05641e+06	5.67029e+06	1.13088	0.177446	0.143217
PE 40:6	C45 H78 N O8 P	791.547	9.73	2.86629e+06	3.42526e+06	3.91891e+06	4.31759e+06	4.27079e+06	3.05324e+06	1.14017	0.189244	0.56272
Cer_NS d41:1	C41 H81 N O3	635.62	10.62	88366.4	86366.7	86969.1	107479	96726.5	94496.8	1.14138	0.190781	0.0714635
TG 49:0	C52 H100 O6	820.75	13.68	378513	432172	383903	476345	465604	422937	1.14256	0.192267	0.11029
PE 38:6	C43 H74 N O8 P	763.518	9.31	3.53352e+06	3.45407e+06	3.61984e+06	3.5995e+06	3.96232e+06	4.57233e+06	1.14393	0.193998	0.185064
PE 40:5	C45 H80 N O8 P	793.56	9.89	1.30732e+06	1.34865e+06	1.19282e+06	1.2696e+06	1.35996e+06	1.82095e+06	1.15634	0.209563	0.448012
PC 35:7	C43 H72 N O8 P	761.501	9.37	872304	893242	906430	994224	999982	1.0977e+06	1.15716	0.210589	0.0328565
Cer_NS d40:1	C40 H79 N O3	621.605	10.45	232605	247891	224765	294088	282969	241998	1.16135	0.215806	0.098199
PE 42:7	C47 H80 N O8 P	817.559	9.86	329670	346087	345574	411779	406317	372575	1.1658	0.221325	0.0719646
PC 36:3	C44 H82 N O8 P	783.579	10.38	2.28822e+07	2.27662e+07	2.21138e+07	2.73245e+07	2.67252e+07	2.49974e+07	1.16654	0.222232	0.014667
DG 34:0	C37 H72 O5	596.537	10.48	63554.1	69523.6	78217.9	106890	78851.7	65355.6	1.18837	0.248982	0.502143
CE 16:0	C43 H76 O2	624.585	13.51	754138	770929	788207	954334	913388	897631	1.19543	0.257527	0.0296134
Cer_NS d42:1	C42 H83 N O3	649.637	10.79	1.04434e+06	1.0455e+06	1.08092e+06	1.28807e+06	1.27351e+06	1.30727e+06	1.22017	0.287081	0.000565341
PC 40:5	C48 H86 N O8 P	835.603	10.86	2.27007e+06	2.1852e+06	2.18638e+06	2.65892e+06	2.7364e+06	2.76317e+06	1.22838	0.296759	0.0132769
PC 36:4	C44 H80 N O8 P	781.563	10.13	2.38487e+07	2.41298e+07	2.37169e+07	3.00565e+07	3.01561e+07	2.87183e+07	1.2404	0.310804	0.00424524
PC 40:6	C48 H84 N O8 P	833.592	10.43	3.98612e+06	3.91017e+06	3.83616e+06	5.0205e+06	4.93266e+06	4.81123e+06	1.25842	0.331617	0.00032115
TG 56:6	C59 H102 O6	906.767	13.22	743932	769157	766473	949470	967102	962745	1.2631	0.33697	0.000203285
PC 38:5	C46 H82 N O8 P	807.577	10.28	1.38118e+07	1.39559e+07	1.37771e+07	1.76886e+07	1.7631e+07	1.72006e+07	1.26419	0.338209	0.00128217
PC 36:6	C44 H76 N O8 P	777.533	9.69	1.39681e+06	1.33086e+06	1.39438e+06	1.60114e+06	1.75806e+06	1.88557e+06	1.27237	0.347515	0.0499612
PC 38:6	C46 H80 N O8 P	805.563	10.02	1.3972e+07	1.39108e+07	1.37819e+07	1.78149e+07	1.80725e+07	1.752e+07	1.28184	0.358212	0.00105739
TG 58:8	C61 H102 O6	930.768	13.14	219581	199826	203398	254157	272940	271476	1.28222	0.358643	0.040068
PE 36:5	C41 H72 N O8 P	737.51	8.93	1.25342e+06	1.21651e+06	1.29029e+06	1.35675e+06	1.5493e+06	1.92639e+06	1.28515	0.361933	0.146485
PS 38:3	C44 H80 N O10 P	813.557	10.68	454511	441539	397792	617750	566673	501504	1.30304	0.381881	0.017282
PC 42:6	C50 H88 N O8 P	861.619	11.03	470275	412558	392023	528524	570885	603842	1.33603	0.417957	0.0866226
PS 36:2	C42 H78 N O10 P	787.544	10.47	550359	766742	774195	1.16622e+06	1.00553e+06	818204	1.42971	0.515725	0.216249
