# Supplementary material for: NME4 mediates metabolic reprogramming and promotes nonalcoholic fatty liver disease progression
Source: EMBO Rep. 2023 Dec 14;25(1):22. doi: 10.1038/s44319-023-00012-6 (PMC10897415; doi:10.1038/s44319-023-00012-6)
Supplement: Supplementary file 13 — Dataset EV4 [file 44319_2023_12_MOESM13_ESM.xlsx]

## Sheet: Sheet1
NME4 OE lipidomics data
CompoundName	Formula	Mass	RT	OE 1#	OE 2#	OE 3#	WT 1#	WT 2#	WT 3#	FC	Log2FC	Pvalue
TG 55:3	C58 H106 O6	898.805	14.48	270129	259419	254393	122225	120723	104738	2.25474	1.17296	0.000545801
TG 58:3	C61 H112 O6	940.847	16.11	1.32247e+06	1.25853e+06	1.21224e+06	642624	673418	611185	1.96824	0.976905	0.0022095
TG 60:3	C63 H116 O6	968.876	17.64	1.3231e+06	1.26427e+06	1.12563e+06	787577	828308	759570	1.56307	0.644381	0.0119446
TG 58:2	C61 H114 O6	942.86	17.17	3.07302e+06	2.91617e+06	2.97974e+06	1.99516e+06	1.97045e+06	1.84269e+06	1.54416	0.626821	0.00286923
TG 50:3	C53 H96 O6	828.711	12.67	1.04685e+06	1.06468e+06	1.05643e+06	718297	693414	656485	1.53175	0.61518	0.00318579
TG 56:3	C59 H108 O6	912.818	14.94	1.74364e+06	1.60381e+06	1.67846e+06	1.18844e+06	1.15778e+06	1.07598e+06	1.46862	0.554461	0.00742773
TG 58:8	C61 H102 O6	930.768	13.14	107073	118998	100676	77929.9	81947.9	67574.5	1.43655	0.522607	0.00472151
TG 52:3	C55 H100 O6	856.752	13.26	3.12014e+06	3.12642e+06	3.08018e+06	2.25799e+06	2.24416e+06	2.19031e+06	1.39362	0.478838	8.86621e-05
TG 51:2	C54 H100 O6	844.751	13.43	1.03688e+06	948282	982994	714195	755434	660234	1.39359	0.478805	0.0231712
TG 54:4	C57 H102 O6	882.766	13.46	577763	597425	567936	415875	431533	415710	1.38002	0.464685	0.000642043
TG 48:2	C51 H94 O6	802.699	12.55	2.55657e+06	2.55772e+06	2.51229e+06	1.81212e+06	1.86846e+06	1.85833e+06	1.37691	0.461433	0.00142862
TG 54:2	C57 H106 O6	886.802	14.66	7.72561e+06	8.08401e+06	8.23303e+06	5.74704e+06	5.91044e+06	5.93192e+06	1.36688	0.450889	0.00189533
TG 54:3	C57 H104 O6	884.786	14.01	4.69967e+06	4.69292e+06	4.6415e+06	3.54327e+06	3.44457e+06	3.32684e+06	1.36059	0.444236	0.00136688
TG 53:3	C56 H102 O6	870.771	13.63	290339	310841	305697	218969	227305	227227	1.34651	0.429227	0.00205069
TG 56:2	C59 H110 O6	914.838	15.77	3.1127e+06	3.23401e+06	3.25233e+06	2.52762e+06	2.37079e+06	2.32777e+06	1.32837	0.409659	0.016995
TG 52:4	C55 H98 O6	854.729	12.82	418724	428069	430481	329186	337967	315029	1.30045	0.379006	0.00746304
TG 56:1	C59 H112 O6	916.844	16.74	3.85085e+06	3.6678e+06	3.68728e+06	2.89446e+06	2.99887e+06	2.87529e+06	1.27796	0.353839	0.0102725
TG 50:2	C53 H98 O6	830.737	13.11	8.13987e+06	7.78925e+06	7.88392e+06	6.17471e+06	6.28123e+06	6.34497e+06	1.26659	0.34095	0.00770376
TG 53:2	C56 H104 O6	872.784	14.19	1.20673e+06	1.20666e+06	1.17056e+06	962976	952967	921620	1.26304	0.336897	0.000133011
TG 55:2	C58 H108 O6	900.819	15.2	645835	621698	581910	509855	500281	463513	1.25501	0.327697	0.00187246
Cer_NS d34:2	C34 H65 N O3	535.499	8.87	1.2652e+06	1.17151e+06	1.22054e+06	1.00399e+06	941521	975363	1.25211	0.324363	0.00134606
Cer_NS d32:1	C32 H63 N O3	509.484	8.69	1.62601e+06	1.52744e+06	1.62359e+06	1.27972e+06	1.3575e+06	1.3286e+06	1.20456	0.268502	0.0355232
Cer_NS d35:1	C35 H69 N O3	551.529	9.44	467738	568385	538504	441584	453708	423786	1.19373	0.25548	0.102011
TG 48:1	C51 H96 O6	804.72	12.93	8.50188e+06	8.48707e+06	8.42578e+06	7.07929e+06	7.29221e+06	7.10683e+06	1.18327	0.242783	0.00250742
TG 52:2	C55 H102 O6	858.77	13.8	1.26386e+07	1.28647e+07	1.26958e+07	1.08923e+07	1.09306e+07	1.07334e+07	1.17332	0.230597	0.00129803
TG 56:6	C59 H102 O6	906.767	13.22	386447	370991	379334	312515	351520	305248	1.1728	0.229954	0.0916825
TG 46:1	C49 H92 O6	776.687	12.4	5.26169e+06	5.1268e+06	5.28399e+06	4.44662e+06	4.59646e+06	4.47491e+06	1.15938	0.213353	0.0166794
TG 49:2	C52 H96 O6	816.714	12.81	514379	527159	494207	444230	453704	431967	1.15478	0.20762	0.00234317
TG 54:1	C57 H108 O6	888.819	15.41	6.73121e+06	6.73e+06	6.61324e+06	5.94756e+06	5.8609e+06	5.74139e+06	1.14385	0.193902	0.00118182
PC 36:6	C44 H76 N O8 P	777.533	9.69	1.43909e+06	1.40042e+06	1.4973e+06	1.2803e+06	1.27712e+06	1.27178e+06	1.13256	0.179591	0.0299649
TG 53:1	C56 H106 O6	874.798	14.85	1.06461e+06	1.0914e+06	1.09349e+06	976235	965184	933035	1.13048	0.17693	0.0266196
TG 46:0	C49 H94 O6	778.702	12.75	4.29295e+06	4.29282e+06	4.27844e+06	3.71906e+06	3.90553e+06	3.7665e+06	1.12932	0.175456	0.0122572
TG 52:1	C55 H104 O6	860.785	14.38	1.26846e+07	1.29249e+07	1.29256e+07	1.09704e+07	1.16832e+07	1.17299e+07	1.12074	0.164456	0.0140405
TG 49:1	C52 H98 O6	818.734	13.22	1.27894e+06	1.27897e+06	1.2917e+06	1.16282e+06	1.13627e+06	1.14999e+06	1.11613	0.158506	0.00421658
PC 40:5	C48 H86 N O8 P	835.603	10.86	5.51465e+06	5.42864e+06	5.45287e+06	4.92671e+06	4.95993e+06	4.87266e+06	1.1109	0.151733	0.00494703
Cer_NS d34:1	C34 H67 N O3	537.518	9.21	2.11985e+07	2.04055e+07	2.11358e+07	1.94063e+07	1.88472e+07	1.90761e+07	1.09437	0.130101	0.00639038
PC 32:0	C40 H80 N O8 P	733.563	10.56	5.83688e+07	5.93177e+07	5.86782e+07	5.38687e+07	5.36907e+07	5.38648e+07	1.09255	0.127705	0.0045167
PE 38:6	C43 H74 N O8 P	763.518	9.31	4.93809e+06	4.72742e+06	4.92341e+06	4.48728e+06	4.50229e+06	4.45631e+06	1.08501	0.11771	0.0395262
TG 51:0	C54 H104 O6	848.784	14.56	616288	632611	635274	568877	588689	580724	1.08392	0.116263	0.00411156
PC 30:0	C38 H76 N O8 P	705.536	10.1	6.94222e+07	7.04069e+07	7.04186e+07	6.52566e+07	6.43895e+07	6.49825e+07	1.08025	0.111366	0.0108492
PE 40:7	C45 H76 N O8 P	789.533	9.45	5.09007e+06	4.83002e+06	4.8802e+06	4.68278e+06	4.49804e+06	4.56561e+06	1.07666	0.106568	0.00649512
PC 32:2	C40 H76 N O8 P	729.533	9.91	1.20572e+07	1.19924e+07	1.20444e+07	1.12732e+07	1.11393e+07	1.12112e+07	1.07347	0.102276	0.000619816
PC 42:7	C50 H86 N O8 P	859.6	10.49	1.2874e+06	1.28853e+06	1.28676e+06	1.21157e+06	1.19186e+06	1.19703e+06	1.07283	0.101427	0.00487569
TG 54:0	C57 H110 O6	890.834	16.31	3.36952e+06	2.92695e+06	2.94046e+06	2.90555e+06	2.93569e+06	2.79849e+06	1.06912	0.0964274	0.289498
TG 54:6	C57 H98 O6	878.731	12.82	2.44556e+06	2.26599e+06	2.09346e+06	2.03722e+06	2.18565e+06	2.146e+06	1.06848	0.0955577	0.399718
CE 24:1	C51 H90 O2	734.693	17.56	1.17403e+06	1.1524e+06	1.16121e+06	1.06657e+06	1.14721e+06	1.05074e+06	1.06835	0.0953787	0.164633
PC 38:5	C46 H82 N O8 P	807.577	10.28	1.76094e+07	1.78462e+07	1.77765e+07	1.66861e+07	1.65358e+07	1.66262e+07	1.06789	0.0947585	0.0097669
PC 34:3	C42 H78 N O8 P	755.547	9.94	8.47347e+06	8.54324e+06	8.59158e+06	8.01937e+06	7.92813e+06	8.06591e+06	1.06642	0.0927705	0.00758764
PE 34:2	C39 H74 N O8 P	715.519	9.41	4.96017e+06	4.61898e+06	4.80242e+06	5.05349e+06	4.0528e+06	4.39191e+06	1.06544	0.091454	0.277126
PE 32:0	C37 H74 N O8 P	691.519	9.62	900096	893630	942784	860236	835327	874738	1.06467	0.0904003	0.0215378
TG 50:1	C53 H100 O6	832.753	13.56	1.27002e+07	1.31558e+07	1.28112e+07	1.18943e+07	1.23467e+07	1.21799e+07	1.06168	0.0863443	0.0060993
PC 42:6	C50 H88 N O8 P	861.619	11.03	2.06299e+06	1.99148e+06	2.0642e+06	1.94704e+06	1.93375e+06	1.92431e+06	1.05402	0.075899	0.0503911
SM d32:1	C37 H75 N2 O6 P	674.537	9.71	1.26388e+07	1.23318e+07	1.26176e+07	1.1697e+07	1.19725e+07	1.2097e+07	1.05093	0.0716704	0.0729401
PC 38:6	C46 H80 N O8 P	805.563	10.02	1.86913e+07	1.90838e+07	1.88003e+07	1.80977e+07	1.79583e+07	1.80616e+07	1.04542	0.0640768	0.0355477
PE 32:2	C37 H70 N O8 P	687.492	8.95	249986	257093	265379	247818	273481	221420	1.04004	0.0566404	0.634407
TG 51:1	C54 H102 O6	846.768	13.94	1.67204e+06	1.71967e+06	1.69605e+06	1.62998e+06	1.65625e+06	1.60638e+06	1.03989	0.0564269	0.0419921
PS 40:2	C46 H86 N O10 P	843.588	11.4	898732	880168	863788	848289	875217	821078	1.03855	0.0545765	0.14545
PC 40:6	C48 H84 N O8 P	833.592	10.43	8.52241e+06	8.67889e+06	8.59648e+06	8.34589e+06	8.33665e+06	8.27482e+06	1.03367	0.0477814	0.0329491
PE 36:4	C41 H74 N O8 P	739.519	9.38	3.45609e+06	3.30176e+06	3.43045e+06	3.31935e+06	3.29051e+06	3.24827e+06	1.03349	0.0475254	0.164188
Cer_NS d42:1	C42 H83 N O3	649.637	10.79	1.34744e+06	1.36751e+06	1.36298e+06	1.3027e+06	1.31303e+06	1.33667e+06	1.03176	0.045106	0.0368469
PE 32:1	C37 H72 N O8 P	689.504	9.29	2.40878e+06	2.26844e+06	2.36175e+06	2.37476e+06	2.22101e+06	2.23745e+06	1.03011	0.0427978	0.134949
PE 38:5	C43 H76 N O8 P	765.533	9.51	9.62339e+06	9.28251e+06	9.48042e+06	9.28778e+06	9.16937e+06	9.13394e+06	1.02882	0.0409927	0.0733432
TG 52:0	C55 H106 O6	862.803	15.12	9.10168e+06	9.17864e+06	8.79132e+06	8.76285e+06	8.97072e+06	8.67721e+06	1.02502	0.0356558	0.0774716
PE 42:7	C47 H80 N O8 P	817.559	9.86	631917	644058	634972	607764	626607	631478	1.02417	0.0344553	0.132141
PC 29:0	C37 H74 N O8 P	691.517	9.91	1.98245e+06	2.00737e+06	2.00243e+06	1.93757e+06	1.95098e+06	1.97022e+06	1.02278	0.0325004	0.0237625
PC 36:4	C44 H80 N O8 P	781.563	10.13	2.45202e+07	2.49504e+07	2.49499e+07	2.43175e+07	2.40888e+07	2.43914e+07	1.02229	0.0318057	0.104777
PE 40:5	C45 H80 N O8 P	793.56	9.89	2.06463e+06	2.20155e+06	2.40019e+06	2.17248e+06	2.12393e+06	2.22653e+06	1.02199	0.0313778	0.621317
PE 34:3	C39 H72 N O8 P	713.502	9.2	312272	315794	331478	316571	305583	316922	1.0218	0.0311068	0.354001
PE 30:0	C35 H70 N O8 P	663.486	9.15	458461	454365	471044	454294	455732	450271	1.01733	0.0247861	0.358978
PC 31:0	C39 H78 N O8 P	719.55	10.35	5.50895e+06	5.60973e+06	5.64046e+06	5.56768e+06	5.42254e+06	5.49459e+06	1.01664	0.023811	0.352138
PS 36:1	C42 H80 N O10 P	789.556	10.82	4.87186e+06	4.91872e+06	5.01747e+06	5.00689e+06	5.16224e+06	4.4397e+06	1.01364	0.0195409	0.820666
LPE 18:1	C23 H46 N O7 P	479.306	5.67	347253	327500	343213	324853	340774	341981	1.01028	0.0147548	0.770585
PE 36:5	C41 H72 N O8 P	737.51	8.93	855021	768395	821199	779307	824437	817806	1.00952	0.0136761	0.858729
PC 36:3	C44 H82 N O8 P	783.579	10.38	3.47557e+07	3.50342e+07	3.49279e+07	3.50128e+07	3.43403e+07	3.45256e+07	1.00808	0.0116061	0.424844
PC 37:2	C45 H86 N O8 P	799.61	11.25	7.70517e+06	7.36426e+06	7.63687e+06	7.4896e+06	7.61678e+06	7.53082e+06	1.00305	0.00439758	0.88553
PC 35:2	C43 H82 N O8 P	771.578	10.43	8.99665e+06	9.15219e+06	9.03149e+06	9.15776e+06	9.0144e+06	9.13797e+06	0.995247	-0.00687341	0.684107
TG 48:0	C51 H98 O6	806.736	13.36	6.44054e+06	6.5693e+06	6.44538e+06	6.22159e+06	6.79355e+06	6.5672e+06	0.993509	-0.00939533	0.781749
PS 40:5	C46 H80 N O10 P	837.552	10.55	817193	861771	854837	863998	850889	842274	0.990865	-0.0132397	0.728464
PC 34:1	C42 H82 N O8 P	759.579	8.58	4.27607e+06	4.33888e+06	4.19187e+06	4.13262e+06	4.32966e+06	4.50534e+06	0.987599	-0.018002	0.730783
PC 35:7	C43 H72 N O8 P	761.501	9.37	537714	484367	552849	546409	519528	529689	0.987029	-0.0188351	0.722067
PC 36:2	C44 H84 N O8 P	785.595	10.86	1.78789e+08	1.76594e+08	1.7771e+08	1.80775e+08	1.80531e+08	1.81175e+08	0.982695	-0.0251849	0.0335413
Cer_NS d36:1	C36 H71 N O3	565.545	9.66	981580	965048	968809	1.01511e+06	987332	991804	0.973679	-0.0384817	0.0186273
TG 50:0	C53 H102 O6	834.77	14.13	7.89655e+06	8.1256e+06	8.0329e+06	8.10321e+06	8.56166e+06	8.29936e+06	0.963581	-0.0535224	0.0477434
Cer_NS d41:1	C41 H81 N O3	635.62	10.62	54739.7	54694.9	61908	59010.4	56337.7	62491.9	0.963465	-0.0536964	0.186779
PE 38:4	C43 H78 N O8 P	767.547	9.8	9.83389e+06	9.7012e+06	9.57858e+06	1.01633e+07	1.00836e+07	1.00303e+07	0.961569	-0.0565381	0.00823468
PE 38:3	C43 H80 N O8 P	769.563	9.75	9.26854e+06	9.22418e+06	9.23921e+06	9.74492e+06	9.55967e+06	9.60644e+06	0.959216	-0.0600725	0.0115822
CE 22:1	C49 H86 O2	706.663	15.93	592499	652170	655031	651297	691967	638412	0.958633	-0.0609499	0.350933
PE 40:6	C45 H78 N O8 P	791.547	9.73	7.31349e+06	7.29234e+06	7.27606e+06	7.69425e+06	7.5894e+06	7.58721e+06	0.956758	-0.0637733	0.00610521
PE 36:3	C41 H76 N O8 P	741.533	9.53	4.11032e+06	3.9703e+06	4.02862e+06	4.22057e+06	4.22196e+06	4.22475e+06	0.955947	-0.0649976	0.0455808
PC 34:2	C42 H80 N O8 P	757.562	8.58	868473	933735	897438	1.01867e+06	914393	906142	0.950844	-0.072719	0.468808
PC 35:1	C43 H84 N O8 P	773.595	11.13	1.58649e+07	1.55363e+07	1.55859e+07	1.6371e+07	1.6572e+07	1.65433e+07	0.949499	-0.0747621	0.0370903
LPC 16:1/0:0	C24 H48 N O7 P	493.321	5.8	553934	523989	536112	559068	581583	570251	0.943382	-0.0840858	0.167123
PC 32:1	C40 H78 N O8 P	731.548	10.21	1.02925e+08	1.04027e+08	1.04228e+08	1.10361e+08	1.09064e+08	1.10484e+08	0.943228	-0.0843211	0.0120748
PS 40:6	C46 H78 N O10 P	835.54	10.39	1.70159e+06	1.79779e+06	1.75602e+06	1.87641e+06	1.82797e+06	1.87301e+06	0.942268	-0.0857905	0.125196
PC 33:1	C41 H80 N O8 P	745.564	10.38	1.26531e+07	1.27062e+07	1.28132e+07	1.3426e+07	1.34537e+07	1.36487e+07	0.941871	-0.0863986	0.00110629
SM d34:1	C39 H79 N2 O6 P	702.567	10	1.07252e+08	1.06667e+08	1.07195e+08	1.13958e+08	1.15007e+08	1.14341e+08	0.935358	-0.09641	0.00432525
Cer_NS d40:1	C40 H79 N O3	621.605	10.45	189782	191923	183367	213751	205968	186890	0.931526	-0.102333	0.143618
LPE 18:0	C23 H48 N O7 P	481.32	6.18	683859	668028	697533	695938	755834	755099	0.928654	-0.106786	0.139867
PE 34:1	C39 H76 N O8 P	717.534	9.7	1.37633e+07	1.37986e+07	1.3661e+07	1.49485e+07	1.47774e+07	1.46739e+07	0.928448	-0.107107	0.00361968
PS 38:3	C44 H80 N O10 P	813.557	10.68	610590	617572	606018	659257	659221	657515	0.928232	-0.107443	0.00381348
LPC 14:0/0:0	C22 H46 N O7 P	467.303	5.55	669294	641167	670283	704373	736744	721103	0.91607	-0.126471	0.0792226
PE 36:2	C41 H78 N O8 P	743.549	9.83	1.84723e+07	1.83853e+07	1.83889e+07	2.02087e+07	2.01307e+07	2.01555e+07	0.913244	-0.130927	2.61096e-05
TG 49:0	C52 H100 O6	820.75	13.68	525122	579867	533626	593237	601213	619608	0.903287	-0.146743	0.0935888
PE 36:1	C41 H80 N O8 P	745.563	10.12	9.27898e+06	9.38849e+06	9.56263e+06	1.0571e+07	1.02781e+07	1.04517e+07	0.901895	-0.148969	0.0167613
LPC 18:1/0:0	C26 H52 N O7 P	521.351	6.78	5.64969e+06	5.36569e+06	5.58203e+06	6.15405e+06	6.26705e+06	6.17869e+06	0.892345	-0.164327	0.0308103
DG 31:0	C34 H66 O5	554.491	9.88	36276	36911.6	32829.5	39766.6	40972	39279.5	0.883342	-0.178956	0.0357213
LPC 16:0/0:0	C24 H50 N O7 P	495.335	6.58	1.01299e+07	9.78966e+06	1.01716e+07	1.14021e+07	1.18829e+07	1.16668e+07	0.860935	-0.216024	0.0221311
DG 36:2	C39 H72 O5	620.54	10.33	35919.2	37294.9	44808.7	47278.9	42973.3	48109.5	0.853002	-0.22938	0.105101
CE 18:3	C45 H74 O2	646.568	12.64	264615	253209	248077	263568	353669	283263	0.850529	-0.233568	0.269969
DG 34:2	C37 H68 O5	592.506	9.93	73421.4	92701.8	86222.9	103644	102652	98727.4	0.8273	-0.273517	0.110389
LPC 18:0/0:0	C26 H54 N O7 P	523.367	7.77	6.10487e+06	5.78834e+06	6.32819e+06	7.28917e+06	7.51094e+06	7.5497e+06	0.815282	-0.294629	0.0155376
CE 20:1	C47 H82 O2	678.63	14.7	304640	348028	369472	407064	437121	413441	0.812753	-0.299111	0.0472041
DG 34:1	C37 H70 O5	594.522	10.22	107163	88473	105376	131950	120157	128974	0.78989	-0.340276	0.00880258
CE 22:2	C49 H84 O2	704.641	14.97	91334.2	94911.2	114730	137647	140463	104646	0.786334	-0.346785	0.281751
CE 16:0	C43 H76 O2	624.585	13.51	184112	185703	205148	232636	263047	244566	0.776716	-0.364542	0.0404519
PS 36:2	C42 H78 N O10 P	787.544	10.47	355671	345265	319745	532777	462762	381600	0.74116	-0.432142	0.0702673
DG 30:1	C33 H62 O5	538.467	9.37	115774	142232	135848	180043	186322	182275	0.717875	-0.478196	0.0149148
DG 34:0	C37 H72 O5	596.537	10.48	81589.9	96484.7	88010.4	127174	126273	127003	0.699395	-0.51582	0.0141326
DG 32:1	C35 H66 O5	566.49	9.82	120103	110532	115652	158734	181752	165506	0.684372	-0.547147	0.0307588
DG 32:0	C35 H68 O5	568.507	10.09	148171	172815	152288	263582	248795	247506	0.622826	-0.6831	0.0139032
