# Supplementary material for: NME4 mediates metabolic reprogramming and promotes nonalcoholic fatty liver disease progression
Source: EMBO Rep. 2023 Dec 14;25(1):22. doi: 10.1038/s44319-023-00012-6 (PMC10897415; doi:10.1038/s44319-023-00012-6)
Supplement: Supplementary file 14 — Source Data Fig. 1 [file 44319_2023_12_MOESM14_ESM.zip]

Archive with 25 entries (15 files):
- Source Data Figure 1/
- Source Data Figure 1/1E/
- Source Data Figure 1/1E/1E steatosis area.xlsx
- Source Data Figure 1/1F/
- Source Data Figure 1/1F/1F oil red o positive area.xlsx
- Source Data Figure 1/1G/
- Source Data Figure 1/1G/HFD 6W IHC staining.tif
- Source Data Figure 1/1G/NOR 6W IHC staining.tif
- Source Data Figure 1/1I/
- Source Data Figure 1/1I/Actin 18W.tif
- Source Data Figure 1/1I/Actin 24W.tif
- Source Data Figure 1/1I/NME4 18W.tif
- Source Data Figure 1/1I/NME4 24W.Tif
- Source Data Figure 1/1J/
- Source Data Figure 1/1J/1J Nme4 mRNA level.xlsx
- Source Data Figure 1/1K/
- Source Data Figure 1/1K/1K correlation.xlsx
- Source Data Figure 1/1L/
- Source Data Figure 1/1L/Actin.tif
- Source Data Figure 1/1L/NME4.tif
- Source Data Figure 1/1M/
- Source Data Figure 1/1M/Actin.tif
- Source Data Figure 1/1M/NME4.tif
- Source Data Figure 1/I H/
- Source Data Figure 1/I H/1H NME4 positive area.xlsx
