# Supplementary material for: NME4 mediates metabolic reprogramming and promotes nonalcoholic fatty liver disease progression
Source: EMBO Rep. 2023 Dec 14;25(1):22. doi: 10.1038/s44319-023-00012-6 (PMC10897415; doi:10.1038/s44319-023-00012-6)
Supplement: Supplementary file 14 — Source Data Fig. 1 [file 44319_2023_12_MOESM14_ESM.zip › Source Data Figure 1/1E/1E steatosis area.xlsx]

## Sheet: Sheet1
Steatosis area (%)
Normal 2W	HFD 2W	Normal 6W	HFD 6W	Normal 18W	HFD 18W
0.05	1.2	2.01	8.12	8.5	26.2
0.1	0.75	1.58	7.32	8.8	24.2
0.07	0.9	1.79	6.68	8	32
