# Supplementary material for: NME4 mediates metabolic reprogramming and promotes nonalcoholic fatty liver disease progression
Source: EMBO Rep. 2023 Dec 14;25(1):22. doi: 10.1038/s44319-023-00012-6 (PMC10897415; doi:10.1038/s44319-023-00012-6)
Supplement: Supplementary file 14 — Source Data Fig. 1 [file 44319_2023_12_MOESM14_ESM.zip › Source Data Figure 1/1F/1F oil red o positive area.xlsx]

## Sheet: Sheet1
oil-red o staining
Normal 2W	HFD 2W	Normal 6W	HFD 6W	Normal 18W	HFD 18W
0.1	2.22	0.59	5.06	1.89	9.8
0.03	2.81	0.367	6.83	1.76	10.68
0.09	3.6	0.69	5.11	1.2	7.7
0.05	3.14	0.43	5.71	0.94	12
0.06	2.11	0.36	6.3	0.886	6.84
	3.13			0.468	8.35
	1.25			1.32	8.42
	1.4			0.939	7.61
	1.83			1.49	9.59
				1.25	11.1
				0.89	6.62
