# Supplementary material for: NME4 mediates metabolic reprogramming and promotes nonalcoholic fatty liver disease progression
Source: EMBO Rep. 2023 Dec 14;25(1):22. doi: 10.1038/s44319-023-00012-6 (PMC10897415; doi:10.1038/s44319-023-00012-6)
Supplement: Supplementary file 14 — Source Data Fig. 1 [file 44319_2023_12_MOESM14_ESM.zip › Source Data Figure 1/1J/1J Nme4 mRNA level.xlsx]

## Sheet: Sheet1
NME4 mRNA
	B16 Normal			B16 HFD 6W
6 w	1.04357	0.958249	1.03872	1.72624	1.58011	1.78234
18 w	0.915964	1.22554	1.05215	1.70753	2.28666	1.59134
