# Supplementary material for: NME4 mediates metabolic reprogramming and promotes nonalcoholic fatty liver disease progression
Source: EMBO Rep. 2023 Dec 14;25(1):22. doi: 10.1038/s44319-023-00012-6 (PMC10897415; doi:10.1038/s44319-023-00012-6)
Supplement: Supplementary file 14 — Source Data Fig. 1 [file 44319_2023_12_MOESM14_ESM.zip › Source Data Figure 1/1K/1K correlation.xlsx]

## Sheet: Sheet1
IHC area	Steatosis area
15.974	13.06
16.866	13.76
18.039	17
20	25.6
21.454	24.2
21.366	26.2
1.45	0.5
3.2	0.1
2.05	1.2
2.68	0.2
3.47	0.9
4.77	1.2
7.35	5.12
6.14	4.28
8.12	5.26
6.11	6.18
7.35	7.12
6.68	5.68
