# Supplementary material for: NME4 mediates metabolic reprogramming and promotes nonalcoholic fatty liver disease progression
Source: EMBO Rep. 2023 Dec 14;25(1):22. doi: 10.1038/s44319-023-00012-6 (PMC10897415; doi:10.1038/s44319-023-00012-6)
Supplement: Supplementary file 14 — Source Data Fig. 1 [file 44319_2023_12_MOESM14_ESM.zip › Source Data Figure 1/I H/1H NME4 positive area.xlsx]

## Sheet: Sheet1
NME4-Positive area(%)
Normal 2W	HFD 2W	Normal 6W	HFD 6W	Normal 18W	HFD 18W
0.06	3.2	1.08	8.89	1.918	20
0.01	4.77	0.95	7.6	3.301	18.039
0.03	2.05	1.95	8	2.532	20.066
0.04	2.68			2.985	21.454
0.05	3.47			3.014	17
