# Supplementary material for: NME4 mediates metabolic reprogramming and promotes nonalcoholic fatty liver disease progression
Source: EMBO Rep. 2023 Dec 14;25(1):22. doi: 10.1038/s44319-023-00012-6 (PMC10897415; doi:10.1038/s44319-023-00012-6)
Supplement: Supplementary file 15 — Source Data Fig. 2 [file 44319_2023_12_MOESM15_ESM.zip]

Archive with 2 entries (1 files):
- Source Data Figure 2/
- Source Data Figure 2/2B.xlsx
