# Supplementary material for: NME4 mediates metabolic reprogramming and promotes nonalcoholic fatty liver disease progression
Source: EMBO Rep. 2023 Dec 14;25(1):22. doi: 10.1038/s44319-023-00012-6 (PMC10897415; doi:10.1038/s44319-023-00012-6)
Supplement: Supplementary file 15 — Source Data Fig. 2 [file 44319_2023_12_MOESM15_ESM.zip › Source Data Figure 2/2B.xlsx]

## Sheet: Sheet1
Checked	Protein FDR Confidence: Combined	Master	Accession	Gene Symbol	FC (KO/WT)	P-Value: (KO) / (WT)
FALSE	High	Master Protein	P02765	AHSG	0.099	0.00183332
FALSE	Low	Master Protein	O95661	DIRAS3	0.212	0.00160769
FALSE	High	Master Protein	G3V1D1	FTH1	0.382	0.0027133
FALSE	High	Master Protein	J3KMX3	AFP	0.402	0.0165615
FALSE	High	Master Protein	Q4TT34	NME4	0.413	0.000575506
FALSE	High	Master Protein	Q99541	PLIN2	0.437	0.000351169
FALSE	High	Master Protein	Q92466	DDB2	0.544	0.00154957
FALSE	High	Master Protein	P50225	SULT1A1	0.55	0.00183332
FALSE	High	Master Protein	Q9UKT5	FBXO4	0.557	0.0124665
FALSE	High	Master Protein	Q5SRE7	PHYHD1	0.57	0.00524888
FALSE	Medium	Master Protein	C9JF17	APOD	0.573	0.00331496
FALSE	High	Master Protein	Q9NZ45	CISD1	0.582	0.0149937
FALSE	High	Master Protein	A2A274	ACO2	0.593	0.000469294
FALSE	High	Master Protein	O00712	NFIB	0.624	0.0332161
FALSE	Medium	Master Protein	Q8TAK5	GABPB2	0.625	0.0237005
FALSE	High	Master Protein	E5RFU2	EPHX2	0.628	0.00324035
FALSE	Medium	Master Protein	Q86V24	ADIPOR2	0.64	0.00778494
FALSE	High	Master Protein	Q71UM5	RPS27L	0.646	0.00985636
FALSE	High	Master Protein	Q5SRR8	DDAH2	0.655	0.0206392
FALSE	High	Master Protein	Q5JXI8	FHL1	0.663	0.0118322
FALSE	High	Master Protein	O60356	NUPR1	0.663	0.0396982
FALSE	High	Master Protein	P0C7P0	CISD3	0.667	0.004608
FALSE	High	Master Protein	D6RF35	GC	0.668	0.045022
FALSE	High	Master Protein	O60443	GSDME	0.671	0.000695884
FALSE	High	Master Protein	P78549	NTHL1	0.671	0.00855039
FALSE	High	Master Protein	Q9Y530	OARD1	0.671	0.041058
FALSE	High	Master Protein	O75365	PTP4A3	0.677	0.166773
FALSE	High	Master Protein	Q02252	ALDH6A1	0.686	0.0032019
FALSE	High	Master Protein	J3KN01	AFDN	0.689	0.0458798
FALSE	High	Master Protein	P42025	ACTR1B	0.689	0.0468363
FALSE	High	Master Protein	Q96FC9	DDX11	0.69	0.00154495
FALSE	High	Master Protein	Q9NZ56	FMN2	0.69	0.0057371
FALSE	High	Master Protein	O75911	DHRS3	0.691	0.0110533
FALSE	Medium	Master Protein	Q8ND61	C3orf20	0.691	0.0184768
FALSE	High	Master Protein	B9EGQ5	WIZ	0.691	0.027251
FALSE	High	Master Protein	Q15054	POLD3	0.698	0.00775559
FALSE	High	Master Protein	Q9H008	LHPP	0.699	0.00188519
FALSE	High	Master Protein	P22570	FDXR	0.701	0.00882274
FALSE	High	Master Protein	A0A087WTQ6	SDK1	0.703	0.036326
FALSE	High	Master Protein	Q6JQN1	ACAD10	0.704	0.0168456
FALSE	High	Master Protein	A0A0A0MRJ2	ATF3	0.706	0.00554029
FALSE	High	Master Protein	Q13642	FHL1	0.707	0.00159085
FALSE	High	Master Protein	Q96HY7	DHTKD1	0.709	0.0057371
FALSE	High	Master Protein	Q9H0R4	HDHD2	0.712	0.0025207
FALSE	High	Master Protein	E9PBG4	ADGRL3	0.712	0.195992
FALSE	High	Master Protein	Q8N0X4	CLYBL	0.713	0.00272319
FALSE	High	Master Protein	A8MQB8	FMR1	0.713	0.0305779
FALSE	High	Master Protein	F5H4P9	AKAP7	0.716	0.0133081
FALSE	High	Master Protein	O95196	CSPG5	0.717	0.102575
FALSE	Medium	Master Protein	B4DWG0	RCBTB2	0.72	0.0745013
FALSE	High	Master Protein	Q96Q11	TRNT1	0.722	0.00154495
FALSE	High	Master Protein	H3BM39	KDM8	0.722	0.0118689
FALSE	Low	Master Protein	H3BTV3	FEM1B	0.723	0.0544303
FALSE	High	Master Protein	Q9Y315	DERA	0.724	0.00114183
FALSE	High	Master Protein	Q8NEZ5	FBXO22	0.724	0.00740094
FALSE	High	Master Protein	A0A2R8Y4Y7	SPG7	0.725	0.000718219
FALSE	High	Master Protein	Q06203	PPAT	0.725	0.0134982
FALSE	High	Master Protein	P03891	MT-ND2	0.726	0.0138183
FALSE	High	Master Protein	O43150	ASAP2	0.726	0.015058
FALSE	High	Master Protein	Q8TCZ2	CD99L2	0.726	0.0382598
FALSE	High	Master Protein	Q9NRX4	PHPT1	0.727	0.00265205
FALSE	High	Master Protein	Q01831	XPC	0.727	0.00597976
FALSE	High	Master Protein	O14562	UBFD1	0.729	0.003404
FALSE	Medium	Master Protein	Q96FX8	PERP	0.729	0.0576544
FALSE	High	Master Protein	P07305	H1-0	0.73	0.0025291
FALSE	High	Master Protein	Q93096	PTP4A1	0.73	0.00526566
FALSE	High	Master Protein	Q07812	BAX	0.73	0.00546803
FALSE	High	Master Protein	J3QL71	SCRN2	0.73	0.0129327
FALSE	High	Master Protein	Q7LG56	RRM2B	0.733	0.00429215
FALSE	High	Master Protein	Q96F07	CYFIP2	0.733	0.00597554
FALSE	High	Master Protein	H0YB09	DGLUCY	0.733	0.168128
FALSE	Medium	Master Protein	Q9UKU6	TRHDE	0.734	0.0140747
FALSE	High	Master Protein	A0A1B0GTG2	ALDH7A1	0.735	0.00276059
FALSE	High	Master Protein	Q9UP95	SLC12A4	0.735	0.0139517
FALSE	High	Master Protein	Q05707	COL14A1	0.735	0.0613274
FALSE	High	Master Protein	Q92522	H1-10	0.736	0.0011667
FALSE	High	Master Protein	Q9BUH6	PAXX	0.737	0.012573
FALSE	High	Master Protein	H0Y8Z4	ANK3	0.737	0.0751018
FALSE	High	Master Protein	Q86WJ1	CHD1L	0.739	0.00184722
FALSE	High	Master Protein	A0A087WSZ7	PDE4D	0.739	0.0658952
FALSE	High	Master Protein	Q8N5K1	CISD2	0.74	0.00168302
FALSE	High	Master Protein	Q8NFJ9	BBS1	0.74	0.0254905
FALSE	High	Master Protein	P25445	FAS	0.741	0.0025207
FALSE	High	Master Protein	A8MUN2	APOB	0.741	0.0205376
FALSE	High	Master Protein	O15479	MAGEB2	0.742	0.00190481
FALSE	High	Master Protein	A0A0A6YYH1	C15orf38-AP3S2	0.742	0.00225774
FALSE	High	Master Protein	Q504Q3	PAN2	0.742	0.00446879
FALSE	High	Master Protein	D6RFL2	LYRM9	0.743	0.00431091
FALSE	High	Master Protein	P16403	H1-2	0.745	0.00167755
FALSE	High	Master Protein	A0A0U1RQM3	MTHFS	0.745	0.00217182
FALSE	High	Master Protein	P13051	UNG	0.746	0.0148264
FALSE	High	Master Protein	Q9H9T3	ELP3	0.747	0.000575506
FALSE	High	Master Protein	J3KPG9	CSAD	0.748	0.0708895
FALSE	High	Master Protein	P62987	UBA52	0.749	0.00431091
FALSE	High	Master Protein	Q96LD8	SENP8	0.749	0.00735476
FALSE	High	Master Protein	Q96CM8	ACSF2	0.749	0.00945563
FALSE	Medium	Master Protein	Q8N3C7	CLIP4	0.749	0.0594251
FALSE	High	Master Protein	A0A087WYU2	METTL26	0.752	0.00132487
FALSE	High	Master Protein	P46937	YAP1	0.753	0.00761522
FALSE	High	Master Protein	Q9NRG1	PRTFDC1	0.753	0.0205597
FALSE	High	Master Protein	Q9NWY4	HPF1	0.753	0.0222362
FALSE	High	Master Protein	P30626	SRI	0.754	0.0127604
FALSE	High	Master Protein	Q9NR45	NANS	0.755	0.00786873
FALSE	High	Master Protein	Q99523	SORT1	0.755	0.0251986
FALSE	High	Master Protein	Q9UFN0	NIPSNAP3A	0.755	0.0355106
FALSE	High	Master Protein	O00625	PIR	0.756	0.0032019
FALSE	High	Master Protein	P56277	CMC4	0.756	0.0332161
FALSE	High	Master Protein	P0C7X2	ZNF688	0.757	0.227396
FALSE	High	Master Protein	Q9NQR4	NIT2	0.758	0.000565457
FALSE	High	Master Protein	Q07954	LRP1	0.758	0.00217182
FALSE	High	Master Protein	Q9H6Q4	CIAO3	0.758	0.00453689
FALSE	High	Master Protein	Q8N5M1	ATPAF2	0.758	0.0116094
FALSE	Low	Master Protein	Q6N039	TMCC1	0.759	0.0217459
FALSE	High	Master Protein	P54284	CACNB3	0.759	0.101614
FALSE	High	Master Protein	P22830	FECH	0.76	0.0057371
FALSE	High	Master Protein	Q96DG6	CMBL	0.76	0.00628048
FALSE	High	Master Protein	Q14410	GK2	0.76	0.261034
FALSE	High	Master Protein	A0A1B0GW23	ABHD14A-ACY1	0.761	0.00260585
FALSE	High	Master Protein	P19823	ITIH2	0.761	0.0800339
FALSE	High	Master Protein	Q9P2C4	TMEM181	0.762	0.0195224
FALSE	High	Master Protein	Q5TFE4	NT5DC1	0.763	0.00431091
FALSE	High	Master Protein	Q86X76	NIT1	0.763	0.00487795
FALSE	High	Master Protein	P16083	NQO2	0.763	0.00667884
FALSE	High	Master Protein	Q3LXA3	TKFC	0.763	0.00683936
FALSE	High	Master Protein	A0A3B3ITH3	IMPACT	0.764	0.0224963
FALSE	High	Master Protein	Q96P70	IPO9	0.765	0.00154495
FALSE	High	Master Protein	P62854	RPS26	0.765	0.0105159
FALSE	High	Master Protein	A0A0D9SEI3	CDK11B	0.765	0.0129263
FALSE	High	Master Protein	F8VSE7	E2F7	0.765	0.0205965
FALSE	High	Master Protein	Q8N6S5	ARL6IP6	0.765	0.101087
FALSE	High	Master Protein	Q6IA86	ELP2	0.766	0.00283325
FALSE	High	Master Protein	Q9C0B1	FTO	0.766	0.00392171
FALSE	High	Master Protein	Q96EM0	L3HYPDH	0.766	0.00620694
FALSE	High	Master Protein	Q6UWP2	DHRS11	0.766	0.00827678
FALSE	High	Master Protein	Q9H7H0	METTL17	0.766	0.0313838
FALSE	High	Master Protein	Q93100	PHKB	0.767	0.0027362
FALSE	High	Master Protein	Q9BV79	MECR	0.767	0.00912398
FALSE	High	Master Protein	H0YNJ9	DUT	0.767	0.00957065
FALSE	High	Master Protein	A0A494C1A0	ACTN2	0.767	0.0904058
FALSE	High	Master Protein	Q9HAJ7	SAP30L	0.768	0.01581
FALSE	High	Master Protein	F5GZ28	LIG1	0.769	0.003366
FALSE	High	Master Protein	H3BNQ7	ABAT	0.769	0.0662896
FALSE	High	Master Protein	O75223	GGCT	0.771	0.0031957
FALSE	High	Master Protein	Q5R3I4	TTC38	0.771	0.00574538
FALSE	High	Master Protein	Q9H5N1	RABEP2	0.771	0.00947797
FALSE	High	Master Protein	P26583	HMGB2	0.771	0.0151729
FALSE	High	Master Protein	A0A7I2V5R1	NEK9	0.774	0.0009442
FALSE	High	Master Protein	Q5TBB1	RNASEH2B	0.774	0.00886894
FALSE	High	Master Protein	Q99643	SDHC	0.774	0.0135741
FALSE	High	Master Protein	Q8IXM6	NRM	0.774	0.0330282
FALSE	Medium	Master Protein	Q5JV61	FRMD3	0.774	0.168686
FALSE	High	Master Protein	H3BPT6	NDRG4	0.775	0.0057371
FALSE	High	Master Protein	A0A087X091	WDR13	0.775	0.0904785
FALSE	High	Master Protein	Q96I15	SCLY	0.776	0.00154495
FALSE	High	Master Protein	Q5VT66	MTARC1	0.776	0.00936074
FALSE	High	Master Protein	Q9H0W9	C11orf54	0.776	0.0154663
FALSE	High	Master Protein	P49116	NR2C2	0.776	0.0478298
FALSE	High	Master Protein	Q92820	GGH	0.777	0.00293522
FALSE	High	Master Protein	O95336	PGLS	0.777	0.00441502
FALSE	High	Master Protein	Q92506	HSD17B8	0.777	0.0126811
FALSE	High	Master Protein	Q9NSY2	STARD5	0.777	0.0713863
FALSE	Medium	Master Protein	M0QX46	CRTC1	0.777	0.116628
FALSE	High	Master Protein	P09525	ANXA4	0.778	0.00268071
FALSE	High	Master Protein	Q14353	GAMT	0.778	0.0130123
FALSE	High	Master Protein	Q9BV57	ADI1	0.778	0.01633
FALSE	High	Master Protein	A0A6I8PIV1	LARS1	0.779	0.00151278
FALSE	High	Master Protein	M0R2B7	POLD1	0.779	0.00273583
FALSE	High	Master Protein	Q16836	HADH	0.779	0.00872793
FALSE	High	Master Protein	Q96C86	DCPS	0.78	0.00210811
FALSE	High	Master Protein	P48637	GSS	0.78	0.00217182
FALSE	High	Master Protein	P16930	FAH	0.78	0.00369211
FALSE	High	Master Protein	Q8IWZ6	BBS7	0.78	0.010255
FALSE	High	Master Protein	Q9GZT4	SRR	0.78	0.0204055
FALSE	Medium	Master Protein	A0A590UJG9	MSMB	0.78	0.0246586
FALSE	High	Master Protein	Q13315	ATM	0.781	0.00154495
FALSE	High	Master Protein	Q9H2U2	PPA2	0.781	0.00154495
FALSE	High	Master Protein	B4DQ75	DAP	0.781	0.0261636
FALSE	High	Master Protein	Q9Y3D6	FIS1	0.782	0.0331971
FALSE	High	Master Protein	B1AKR6	DYNLRB1	0.782	0.0443051
FALSE	High	Master Protein	P31327	CPS1	0.783	0.00121266
FALSE	Medium	Master Protein	O14521	SDHD	0.783	0.00200235
FALSE	High	Master Protein	O95299	NDUFA10	0.783	0.00597554
FALSE	High	Master Protein	Q08623	PUDP	0.783	0.0255297
FALSE	High	Master Protein	H3BRM1	ZFYVE19	0.784	0.0117351
FALSE	High	Master Protein	F6WIT2	PTPA	0.784	0.0185091
FALSE	High	Master Protein	Q969Z3	MTARC2	0.785	0.00154495
FALSE	High	Master Protein	O43181	NDUFS4	0.786	0.00581971
FALSE	High	Master Protein	P45973	CBX5	0.786	0.00608689
FALSE	High	Master Protein	H3BNT2	COQ9	0.786	0.0149937
FALSE	Low	Master Protein	Q9Y253	POLH	0.786	0.0683505
FALSE	Low	Master Protein	F5H6C2	IFT88	0.787	0.0117673
FALSE	High	Master Protein	F8VQX6	METTL7A	0.787	0.0434935
FALSE	High	Master Protein	D6RBQ9	HNRNPD	0.787	0.0442885
FALSE	High	Master Protein	Q8TAM2	TTC8	0.787	0.0960529
FALSE	High	Master Protein	A0A087WTF6	NCAM1	0.788	0.00181623
FALSE	High	Master Protein	P28161	GSTM2	0.788	0.00966936
FALSE	High	Master Protein	Q9Y2L9	LRCH1	0.788	0.0286621
FALSE	High	Master Protein	O60279	SUSD5	0.789	0.00540804
FALSE	High	Master Protein	P35237	SERPINB6	0.789	0.0130825
FALSE	High	Master Protein	Q99952	PTPN18	0.789	0.0180479
FALSE	High	Master Protein	P53597	SUCLG1	0.79	0.000863606
FALSE	High	Master Protein	Q96T60	PNKP	0.79	0.00160769
FALSE	High	Master Protein	Q9NXA8	SIRT5	0.79	0.00412344
FALSE	Medium	Master Protein	Q9Y6H3	ATP23	0.79	0.0439206
FALSE	High	Master Protein	Q9BYM8	RBCK1	0.79	0.0709521
FALSE	High	Master Protein	Q8WXA9	SREK1	0.79	0.764995
FALSE	High	Master Protein	P15121	AKR1B1	0.791	0.00692724
FALSE	High	Master Protein	P11182	DBT	0.791	0.0160567
FALSE	High	Master Protein	Q5VWZ2	LYPLAL1	0.791	0.0171726
FALSE	High	Master Protein	Q8TCD5	NT5C	0.792	0.0014507
FALSE	High	Master Protein	P50583	NUDT2	0.792	0.00238307
FALSE	High	Master Protein	Q02218	OGDH	0.792	0.00249256
FALSE	High	Master Protein	O95825	CRYZL1	0.792	0.0185763
FALSE	High	Master Protein	Q8TBZ6	TRMT10A	0.792	0.0395147
FALSE	High	Master Protein	Q13423	NNT	0.793	0.0037885
FALSE	High	Master Protein	Q9H5H4	ZNF768	0.793	0.0167584
FALSE	High	Master Protein	Q6ZNW5	GDPGP1	0.793	0.0355994
FALSE	High	Master Protein	P35914	HMGCL	0.793	0.0395802
FALSE	High	Master Protein	Q9NXG2	THUMPD1	0.794	0.00202105
FALSE	Medium	Master Protein	Q6ZMV7		0.794	0.00316692
FALSE	High	Master Protein	F8W038	C17orf49	0.795	0.043487
FALSE	High	Master Protein	P52630	STAT2	0.795	0.0469154
FALSE	High	Master Protein	P10768	ESD	0.796	0.00235473
FALSE	High	Master Protein	Q9BSD7	NTPCR	0.796	0.00308797
FALSE	High	Master Protein	Q5TBP9	LSM14B	0.796	0.19096
FALSE	High	Master Protein	O75387	SLC43A1	0.797	0.00182032
FALSE	High	Master Protein	P55212	CASP6	0.797	0.00525966
FALSE	High	Master Protein	A0A0G2JL52	VARS2	0.797	0.00734112
FALSE	High	Master Protein	P34949	MPI	0.797	0.00769214
FALSE	High	Master Protein	Q7Z4H3	HDDC2	0.797	0.00804637
FALSE	High	Master Protein	Q96GA7	SDSL	0.797	0.132057
FALSE	High	Master Protein	G3V4K3	VIPAS39	0.798	0.00967411
FALSE	High	Master Protein	P54252	ATXN3	0.798	0.0180944
FALSE	High	Master Protein	Q8NEU8	APPL2	0.798	0.0195698
FALSE	Medium	Master Protein	H0YBY7	RANBP17	0.798	0.13192
FALSE	High	Master Protein	A0A6Q8PGS2	GDAP1	0.799	0.00634669
FALSE	Medium	Master Protein	O43854	EDIL3	0.799	0.010831
FALSE	High	Master Protein	P53370	NUDT6	0.799	0.162787
FALSE	High	Master Protein	Q9NQ88	TIGAR	0.8	0.00480118
FALSE	High	Master Protein	P63279	UBE2I	0.8	0.00520566
FALSE	High	Master Protein	Q9NVE5	USP40	0.8	0.0117562
FALSE	High	Master Protein	Q9HCE5	METTL14	0.8	0.013482
FALSE	High	Master Protein	Q17R31	TATDN3	0.8	0.0206694
FALSE	High	Master Protein	A0A0A0MSK2	PET100	0.8	0.0591113
FALSE	High	Master Protein	B7WPL9	PPIP5K1	0.8	0.733075
FALSE	High	Master Protein	J3QS68	RNF135	0.801	0.16688
FALSE	High	Master Protein	Q9NPH0	ACP6	0.802	0.0101733
FALSE	High	Master Protein	F5GYT8	MCCC1	0.803	0.0076469
FALSE	High	Master Protein	E7EN73	KIAA0319L	0.803	0.0174482
FALSE	High	Master Protein	Q6N063	OGFOD2	0.803	0.0689077
FALSE	High	Master Protein	Q16134	ETFDH	0.805	0.00276913
FALSE	Low	Master Protein	K7EQU6	ATP5F1A	0.805	0.010587
FALSE	High	Master Protein	O95298	NDUFC2	0.805	0.0157329
FALSE	High	Master Protein	O43414	ERI3	0.805	0.0205965
FALSE	High	Master Protein	E9PGZ1	CALD1	0.805	0.0473821
FALSE	High	Master Protein	P17010	ZFX	0.805	0.0508167
FALSE	High	Master Protein	P51668	UBE2D1	0.805	0.0627307
FALSE	High	Master Protein	Q04446	GBE1	0.806	0.0315607
FALSE	High	Master Protein	H3BRJ5		0.806	0.173926
FALSE	High	Master Protein	Q9NVV5	AIG1	0.807	0.000579277
FALSE	High	Master Protein	P32119	PRDX2	0.807	0.00259292
FALSE	High	Master Protein	Q9GZT8	NIF3L1	0.807	0.00488119
FALSE	High	Master Protein	O43488	AKR7A2	0.807	0.00566495
FALSE	Medium	Master Protein	A0A0D9SFU4	LGI1	0.807	0.0332288
FALSE	High	Master Protein	A0A087WYW7	HIKESHI	0.807	0.106307
FALSE	High	Master Protein	Q99829	CPNE1	0.808	0.00188519
FALSE	High	Master Protein	P08133	ANXA6	0.808	0.00261719
FALSE	High	Master Protein	F8WAN9	GMPR2	0.808	0.0246043
FALSE	High	Master Protein	A0A494C1M4	ALDH1L2	0.808	0.0425984
FALSE	High	Master Protein	P49321	NASP	0.809	0.0251754
FALSE	High	Master Protein	Q68DH5	LMBRD2	0.809	0.0281134
FALSE	High	Master Protein	A0AVT1	UBA6	0.81	0.000643104
FALSE	High	Master Protein	Q9H993	ARMT1	0.81	0.00160769
FALSE	High	Master Protein	P23634	ATP2B4	0.81	0.00266039
FALSE	High	Master Protein	Q9NVH6	TMLHE	0.81	0.00620694
FALSE	High	Master Protein	P21953	BCKDHB	0.81	0.00738982
FALSE	High	Master Protein	O00425	IGF2BP3	0.811	0.00261719
FALSE	High	Master Protein	Q86WA6	BPHL	0.811	0.0088363
FALSE	High	Master Protein	A0A590UJW0	MSH3	0.811	0.00942865
FALSE	High	Master Protein	Q8N3R3	TCAIM	0.811	0.0375649
FALSE	Medium	Master Protein	P53674	CRYBB1	0.811	0.0974066
FALSE	High	Master Protein	A0A0A0MRS1	ZNF33A	0.811	0.23069
FALSE	High	Master Protein	P05455	SSB	0.812	0.00184722
FALSE	High	Master Protein	Q96IV0	NGLY1	0.812	0.00197532
FALSE	High	Master Protein	P36871	PGM1	0.812	0.00567273
FALSE	High	Master Protein	E9PSH4	MAF1	0.812	0.0100078
FALSE	High	Master Protein	O43314	PPIP5K2	0.813	0.00151278
FALSE	High	Master Protein	Q6NUK1	SLC25A24	0.813	0.00154495
FALSE	High	Master Protein	Q8IZ83	ALDH16A1	0.813	0.00318946
FALSE	High	Master Protein	P09960	LTA4H	0.813	0.0117673
FALSE	High	Master Protein	E9PH99	ZNF451	0.813	0.0175729
FALSE	High	Master Protein	Q92831	KAT2B	0.813	0.0699585
FALSE	High	Master Protein	Q5TAW7	CAB39L	0.813	0.0839334
FALSE	High	Master Protein	Q9Y548	YIPF1	0.813	0.18511
FALSE	High	Master Protein	Q9NQX4	MYO5C	0.813	0.305807
FALSE	High	Master Protein	Q13232	NME3	0.814	0.00765703
FALSE	High	Master Protein	Q9H4G4	GLIPR2	0.814	0.0142213
FALSE	High	Master Protein	Q6DKK2	TTC19	0.814	0.019568
FALSE	High	Master Protein	P14550	AKR1A1	0.814	0.0213216
FALSE	High	Master Protein	H0YBI6	TXNRD3	0.814	0.0395802
FALSE	High	Master Protein	J3KNW5	CLUAP1	0.814	0.0408018
FALSE	High	Master Protein	Q8TBP6	SLC25A40	0.814	0.113668
FALSE	High	Master Protein	Q8IYB7	DIS3L2	0.815	0.00200235
FALSE	High	Master Protein	Q709F0	ACAD11	0.815	0.00437391
FALSE	High	Master Protein	G3V5T0	GSTZ1	0.815	0.0117351
FALSE	High	Master Protein	Q8NBM8	PCYOX1L	0.815	0.0158936
FALSE	High	Master Protein	Q5JR59	MTUS2	0.815	0.0250674
FALSE	High	Master Protein	P17026	ZNF22	0.815	0.0304563
FALSE	High	Master Protein	Q9UEE9	CFDP1	0.816	0.00831508
FALSE	High	Master Protein	Q8NFI3	ENGASE	0.816	0.0261972
FALSE	High	Master Protein	P03905	MT-ND4	0.816	0.035506
FALSE	High	Master Protein	Q9NQ29	LUC7L	0.817	0.0057371
FALSE	High	Master Protein	Q9H2D6	TRIOBP	0.817	0.0206694
FALSE	High	Master Protein	C9JRD2	DNAJB2	0.817	0.0721906
FALSE	High	Master Protein	O43252	PAPSS1	0.818	0.00475212
FALSE	High	Master Protein	P30039	PBLD	0.818	0.0168285
FALSE	High	Master Protein	A0A087WY61	NUMA1	0.818	0.025164
FALSE	High	Master Protein	A0A0G2JPT5	RAD17	0.818	0.0485837
FALSE	High	Master Protein	Q15596	NCOA2	0.818	0.114343
FALSE	High	Master Protein	Q86Y13	DZIP3	0.819	0.027641
FALSE	High	Master Protein	Q96EW2	HSPBAP1	0.819	0.0700075
FALSE	High	Master Protein	E7EWW0	VPS35L	0.82	0.00193817
FALSE	High	Master Protein	Q5T1V6	DDX59	0.82	0.00629449
FALSE	High	Master Protein	Q8NBF2	NHLRC2	0.82	0.00992893
FALSE	High	Master Protein	Q8TCF1	ZFAND1	0.82	0.0134457
FALSE	High	Master Protein	Q96AG3	SLC25A46	0.82	0.0150323
FALSE	High	Master Protein	Q9BVM4	GGACT	0.82	0.369995
FALSE	High	Master Protein	Q7Z6Z7	HUWE1	0.821	0.000927685
FALSE	High	Master Protein	A0A5F9ZH58	ANK2	0.821	0.00217182
FALSE	High	Master Protein	Q9NQS1	AVEN	0.821	0.0069456
FALSE	High	Master Protein	O00458	IFRD1	0.821	0.010231
FALSE	High	Master Protein	P08397	HMBS	0.821	0.0112363
FALSE	High	Master Protein	P05204	HMGN2	0.821	0.0115835
FALSE	High	Master Protein	O75896	TUSC2	0.821	0.483153
FALSE	High	Master Protein	Q96IU4	ABHD14B	0.822	0.00345228
FALSE	High	Master Protein	Q9NQG5	RPRD1B	0.822	0.00593155
FALSE	High	Master Protein	Q15013	MAD2L1BP	0.822	0.0062213
FALSE	High	Master Protein	Q9UBL3	ASH2L	0.822	0.00738982
FALSE	High	Master Protein	Q13228	SELENBP1	0.822	0.00738982
FALSE	High	Master Protein	P51692	STAT5B	0.822	0.0184069
FALSE	High	Master Protein	Q66PJ3	ARL6IP4	0.822	0.01877
FALSE	High	Master Protein	Q96CP2	FLYWCH2	0.822	0.0212147
FALSE	High	Master Protein	Q9Y2D9	ZNF652	0.822	0.0493469
FALSE	High	Master Protein	Q5JZH3	SNX21	0.822	0.105542
FALSE	High	Master Protein	O75438	NDUFB1	0.823	0.0524408
FALSE	High	Master Protein	A0A494C0Y9	FAM120A	0.823	0.0901438
FALSE	High	Master Protein	Q04917	YWHAH	0.824	0.000387232
FALSE	High	Master Protein	Q9Y4B6	DCAF1	0.824	0.00408452
FALSE	High	Master Protein	Q9NUW8	TDP1	0.824	0.00568372
FALSE	High	Master Protein	Q8IYS1	PM20D2	0.824	0.00738982
FALSE	High	Master Protein	P49591	SARS1	0.824	0.00778494
FALSE	High	Master Protein	A0A3B3ITT5	RPL29	0.825	0.0245827
FALSE	High	Master Protein	Q16822	PCK2	0.825	0.0255132
FALSE	High	Master Protein	P32322	PYCR1	0.825	0.0313838
FALSE	High	Master Protein	P56199	ITGA1	0.825	0.17064
FALSE	High	Master Protein	Q5SX86	GDI2	0.825	0.184802
FALSE	High	Master Protein	Q86VP6	CAND1	0.826	0.00243969
FALSE	High	Master Protein	P48735	IDH2	0.826	0.00369016
FALSE	High	Master Protein	Q9P016	THYN1	0.826	0.00885924
FALSE	High	Master Protein	O95985	TOP3B	0.826	0.0119594
FALSE	High	Master Protein	P49005	POLD2	0.826	0.0252007
FALSE	High	Master Protein	H0Y5B0	EPB41L2	0.826	0.0604728
FALSE	High	Master Protein	A0A0A0MTC1	RNF213	0.827	0.00280581
FALSE	High	Master Protein	E7EW49	CLASP2	0.827	0.00312514
FALSE	High	Master Protein	P22694	PRKACB	0.827	0.0054936
FALSE	High	Master Protein	G5E9Q6	PFN2	0.827	0.00653042
FALSE	High	Master Protein	Q9UIQ6	LNPEP	0.827	0.00752941
FALSE	High	Master Protein	Q12955	ANK3	0.827	0.0108527
FALSE	High	Master Protein	Q32P41	TRMT5	0.827	0.0115317
FALSE	Low	Master Protein	Q9NRE1	MMP26	0.827	0.0230273
FALSE	High	Master Protein	A0A0S2Z4G6	TPM1	0.827	0.0245827
FALSE	High	Master Protein	Q5VUM1	SDHAF4	0.827	0.0324597
FALSE	High	Master Protein	Q9NWB6	ARGLU1	0.828	0.00183332
FALSE	High	Master Protein	Q15257	PTPA	0.828	0.00457404
FALSE	High	Master Protein	Q86UA6	RPAIN	0.828	0.0195654
FALSE	High	Master Protein	Q96AB3	ISOC2	0.828	0.0221216
FALSE	High	Master Protein	Q86VN1	VPS36	0.828	0.0294625
FALSE	Medium	Master Protein	P48230	TM4SF4	0.828	0.139407
FALSE	High	Master Protein	Q96EQ0	SGTB	0.828	0.183338
FALSE	High	Master Protein	Q9H845	ACAD9	0.829	0.0023351
FALSE	High	Master Protein	Q6UVY6	MOXD1	0.829	0.00482078
FALSE	High	Master Protein	O75717	WDHD1	0.829	0.00650501
FALSE	High	Master Protein	P49189	ALDH9A1	0.829	0.0133081
FALSE	High	Master Protein	Q9BRP4	PAAF1	0.829	0.0309464
FALSE	High	Master Protein	Q6IPR1	ETFRF1	0.829	0.0406621
FALSE	High	Master Protein	Q7Z494	NPHP3	0.829	0.0498538
FALSE	High	Master Protein	Q8TE02	ELP5	0.829	0.0520437
FALSE	High	Master Protein	P43155	CRAT	0.83	0.0069091
FALSE	High	Master Protein	O95479	H6PD	0.83	0.0146361
FALSE	High	Master Protein	Q9UDR5	AASS	0.831	0.00164971
FALSE	High	Master Protein	Q9NWV4	CZIB	0.831	0.00277118
FALSE	High	Master Protein	P09417	QDPR	0.831	0.00827678
FALSE	High	Master Protein	O95834	EML2	0.831	0.0103338
FALSE	High	Master Protein	Q86SQ0	PHLDB2	0.831	0.0186549
FALSE	High	Master Protein	E7EQL5	DYNC1I2	0.831	0.436997
FALSE	High	Master Protein	O75477	ERLIN1	0.832	0.00260306
FALSE	High	Master Protein	P51649	ALDH5A1	0.832	0.00315947
FALSE	High	Master Protein	Q93034	CUL5	0.832	0.00315947
FALSE	High	Master Protein	P21912	SDHB	0.832	0.00601358
FALSE	High	Master Protein	O43175	PHGDH	0.832	0.00738982
FALSE	Medium	Master Protein	C9JZQ7	PHOSPHO2	0.832	0.00855039
FALSE	High	Master Protein	Q92889	ERCC4	0.832	0.00950414
FALSE	High	Master Protein	E9PBG7	CAMK2D	0.832	0.0110203
FALSE	High	Master Protein	Q9NRY5	FAM114A2	0.832	0.0143571
FALSE	High	Master Protein	O95379	TNFAIP8	0.832	0.0327301
FALSE	High	Master Protein	Q13563	PKD2	0.832	0.0523378
FALSE	Low	Master Protein	A0A087X136	CLCNKB	0.832	0.0660933
FALSE	High	Master Protein	P04264	KRT1	0.833	0.00597976
FALSE	High	Master Protein	Q9Y2Q3	GSTK1	0.833	0.00748293
FALSE	High	Master Protein	Q9BQ69	MACROD1	0.833	0.0140622
FALSE	High	Master Protein	H0YC18		0.833	0.0277282
FALSE	High	Master Protein	J3KSW2	POLI	0.833	0.108976
FALSE	High	Master Protein	X6R6T9	FUOM	0.833	0.549211
FALSE	High	Master Protein	Q7Z392	TRAPPC11	0.834	0.00167755
FALSE	High	Master Protein	P11586		0.834	0.00195413
FALSE	High	Master Protein	P49959	MRE11	0.834	0.00329184
FALSE	High	Master Protein	O43719	HTATSF1	0.834	0.00429055
FALSE	High	Master Protein	O95168	NDUFB4	0.834	0.00738982
FALSE	High	Master Protein	E9PJD7	CYHR1	0.834	0.0110684
FALSE	High	Master Protein	Q9NYB9	ABI2	0.834	0.0223213
FALSE	High	Master Protein	Q9BRG1	VPS25	0.834	0.0381226
FALSE	High	Master Protein	F5GXR3	PTMS	0.834	0.0386537
FALSE	High	Master Protein	P52824	DGKQ	0.834	0.0534598
FALSE	High	Master Protein	Q9H7J1	PPP1R3E	0.834	0.558288
FALSE	High	Master Protein	Q9UBE0	SAE1	0.835	0.0006472
FALSE	High	Master Protein	Q9HCE1	MOV10	0.835	0.000718219
FALSE	High	Master Protein	P78527	PRKDC	0.835	0.00248233
FALSE	High	Master Protein	Q9UGI8	TES	0.835	0.00753128
FALSE	High	Master Protein	P35241	RDX	0.835	0.00948604
FALSE	High	Master Protein	A0A087X1S3	HUWE1	0.835	0.00994176
FALSE	High	Master Protein	Q96BW5	PTER	0.835	0.0115932
FALSE	High	Master Protein	Q9Y2D4	EXOC6B	0.835	0.01169
FALSE	High	Master Protein	Q9UKG1	APPL1	0.835	0.0137182
FALSE	High	Master Protein	Q13451	FKBP5	0.835	0.0184339
FALSE	High	Master Protein	Q9HAB8	PPCS	0.835	0.0294906
FALSE	High	Master Protein	Q9NRG7	SDR39U1	0.835	0.0304932
FALSE	High	Master Protein	P78356	PIP4K2B	0.835	0.0306415
FALSE	High	Master Protein	Q9H7D0	DOCK5	0.835	0.0482345
FALSE	High	Master Protein	B8ZZQ6	PTMA	0.835	0.0700327
FALSE	High	Master Protein	Q13107	USP4	0.836	0.00344941
FALSE	High	Master Protein	Q5VW32	BROX	0.836	0.00386859
FALSE	High	Master Protein	A0A0U1RQJ2	DST	0.836	0.0057908
FALSE	High	Master Protein	Q9H3H3	C11orf68	0.836	0.00597976
FALSE	High	Master Protein	Q15126	PMVK	0.836	0.00900105
FALSE	High	Master Protein	Q9BQP7	MGME1	0.836	0.0104601
FALSE	High	Master Protein	Q01658	DR1	0.836	0.0133462
FALSE	High	Master Protein	Q9NPJ3	ACOT13	0.836	0.0136656
FALSE	High	Master Protein	D6RJ90	COMMD10	0.836	0.0457316
FALSE	High	Master Protein	A0A087WT87	SLC1A3	0.836	0.0584628
FALSE	High	Master Protein	Q9H1D9	POLR3F	0.836	0.0728789
FALSE	High	Master Protein	A0A0C4DG91	NME6	0.836	0.0775424
FALSE	High	Master Protein	B3KVL5	ZCCHC10	0.836	0.638756
FALSE	High	Master Protein	Q92878	RAD50	0.837	0.000725329
FALSE	High	Master Protein	Q9NZI8	IGF2BP1	0.837	0.000764294
FALSE	High	Master Protein	Q92947	GCDH	0.837	0.00593155
FALSE	High	Master Protein	Q9H4Z3	PCIF1	0.837	0.0122395
FALSE	High	Master Protein	Q9UEW8	STK39	0.837	0.0136295
FALSE	High	Master Protein	Q8TEA7	TBCK	0.837	0.0543804
FALSE	High	Master Protein	P50548	ERF	0.837	0.065584
FALSE	High	Master Protein	P46100	ATRX	0.838	0.000863606
FALSE	High	Master Protein	P49748	ACADVL	0.838	0.00738982
FALSE	High	Master Protein	Q3SXM5	HSDL1	0.838	0.0119663
FALSE	High	Master Protein	Q9BT43	POLR3GL	0.838	0.0216332
FALSE	High	Master Protein	Q9H019	MTFR1L	0.838	0.0264902
FALSE	High	Master Protein	P50747	HLCS	0.838	0.0312115
FALSE	High	Master Protein	P13645	KRT10	0.838	0.0590433
FALSE	High	Master Protein	H3BTT0	ZNF276	0.838	0.129534
FALSE	High	Master Protein	P10412	H1-4	0.839	0.0012815
FALSE	High	Master Protein	O14737	PDCD5	0.839	0.00535329
FALSE	High	Master Protein	Q8NDX6	ZNF740	0.839	0.00554306
FALSE	High	Master Protein	Q8NE62	CHDH	0.839	0.00630443
FALSE	High	Master Protein	O75569	PRKRA	0.839	0.010831
FALSE	High	Master Protein	P08758	ANXA5	0.839	0.0138317
FALSE	High	Master Protein	P22033	MMUT	0.839	0.0156519
FALSE	High	Master Protein	P00374	DHFR	0.839	0.0158429
FALSE	High	Master Protein	Q9H9P8	L2HGDH	0.839	0.0352342
FALSE	High	Master Protein	Q9NRF8	CTPS2	0.84	0.00151278
FALSE	High	Master Protein	Q15435	PPP1R7	0.84	0.00203723
FALSE	High	Master Protein	Q99766	DMAC2L	0.84	0.0236579
FALSE	High	Master Protein	Q8N8N7	PTGR2	0.84	0.0245397
FALSE	High	Master Protein	Q9UIF7	MUTYH	0.84	0.0331338
FALSE	High	Master Protein	P01116	KRAS	0.84	0.0734051
FALSE	High	Master Protein	Q9NZJ6	COQ3	0.84	0.0971416
FALSE	High	Master Protein	Q86UV5	USP48	0.841	0.00132487
FALSE	High	Master Protein	Q96SW2	CRBN	0.841	0.0120824
FALSE	High	Master Protein	Q4G0N4	NADK2	0.841	0.0133925
FALSE	High	Master Protein	Q8N1G2	CMTR1	0.841	0.0149136
FALSE	High	Master Protein	Q9UBN7	HDAC6	0.841	0.0224668
FALSE	High	Master Protein	Q92609	TBC1D5	0.841	0.0243421
FALSE	High	Master Protein	K7EPV3	RHBDF2	0.841	0.321427
FALSE	High	Master Protein	P31040	SDHA	0.842	0.00183332
FALSE	High	Master Protein	O14727	APAF1	0.842	0.00461109
FALSE	High	Master Protein	Q9Y3Z3	SAMHD1	0.842	0.00559674
FALSE	High	Master Protein	P49840	GSK3A	0.842	0.0126492
FALSE	High	Master Protein	Q9HA64	FN3KRP	0.842	0.0237704
FALSE	High	Master Protein	A0A0A0MRA8	EPB41L3	0.842	0.027685
FALSE	High	Master Protein	Q8WXF0	SRSF12	0.842	0.0418337
FALSE	Medium	Master Protein	Q8IX15	HOMEZ	0.842	0.0922564
FALSE	High	Master Protein	Q9BQC3	DPH2	0.843	0.00441502
FALSE	High	Master Protein	P11766	ADH5	0.843	0.00629584
FALSE	High	Master Protein	Q9HA77	CARS2	0.843	0.0119594
FALSE	High	Master Protein	B4DHE8	MSI2	0.843	0.03019
FALSE	High	Master Protein	P07205	PGK2	0.843	0.0372199
FALSE	High	Master Protein	Q08AM6	VAC14	0.844	0.000273351
FALSE	High	Master Protein	P30044	PRDX5	0.844	0.00184722
FALSE	High	Master Protein	Q9H7E2	TDRD3	0.844	0.00429215
FALSE	High	Master Protein	Q9UNH7	SNX6	0.844	0.0148311
FALSE	High	Master Protein	Q9P0M6	MACROH2A2	0.844	0.0156303
FALSE	High	Master Protein	Q9ULJ6	ZMIZ1	0.844	0.0188594
FALSE	High	Master Protein	Q15651	HMGN3	0.844	0.0280014
FALSE	High	Master Protein	E9PMS5	KCTD21	0.844	0.122382
FALSE	High	Master Protein	Q96IT1	ZNF496	0.845	0.345584
FALSE	High	Master Protein	Q9NZL9	MAT2B	0.846	0.00354046
FALSE	High	Master Protein	P07992	ERCC1	0.846	0.0100201
FALSE	High	Master Protein	Q9Y6M1	IGF2BP2	0.846	0.0120081
FALSE	High	Master Protein	Q96CN4	EVI5L	0.846	0.0511113
FALSE	High	Master Protein	Q5BKX5	C19orf54	0.846	0.0689618
FALSE	High	Master Protein	Q96QK1	VPS35	0.847	0.00609747
FALSE	High	Master Protein	P45974	USP5	0.847	0.00967411
FALSE	High	Master Protein	Q96QR8	PURB	0.847	0.01877
FALSE	High	Master Protein	Q5T4U5	ACADM	0.847	0.0235732
FALSE	High	Master Protein	O15235	MRPS12	0.847	0.0304697
FALSE	High	Master Protein	Q86TP1	PRUNE1	0.847	0.0332893
FALSE	High	Master Protein	A0A087WYF8	PDLIM3	0.847	0.159401
FALSE	High	Master Protein	Q96S55	WRNIP1	0.848	0.0029824
FALSE	High	Master Protein	O95219	SNX4	0.848	0.00331681
FALSE	High	Master Protein	A1X283	SH3PXD2B	0.848	0.00332689
FALSE	High	Master Protein	Q9NVD7	PARVA	0.848	0.00554306
FALSE	High	Master Protein	Q9H0F6	SHARPIN	0.848	0.00559674
FALSE	High	Master Protein	O95182	NDUFA7	0.848	0.0132737
FALSE	High	Master Protein	Q5T6V5	C9orf64	0.848	0.0144199
FALSE	High	Master Protein	P62312	LSM6	0.848	0.0306442
FALSE	High	Master Protein	P62837	UBE2D2	0.848	0.0434935
FALSE	High	Master Protein	Q14653	IRF3	0.848	0.0484632
FALSE	High	Master Protein	A0A2R8Y7W5	CDK13	0.848	0.0850503
FALSE	High	Master Protein	D3YTI2	ACP1	0.848	0.106903
FALSE	High	Master Protein	P02533	KRT14	0.849	0.00409103
FALSE	High	Master Protein	Q4KMP7	TBC1D10B	0.849	0.00422569
FALSE	High	Master Protein	Q9UGM6	WARS2	0.849	0.00687848
FALSE	High	Master Protein	P23786	CPT2	0.849	0.0248047
FALSE	High	Master Protein	P56181	NDUFV3	0.849	0.0305935
FALSE	Medium	Master Protein	A0A087X235	TSPAN10	0.849	0.0347527
FALSE	High	Master Protein	K7ELH8	DPY19L3	0.849	0.0354007
FALSE	High	Master Protein	O00512	BCL9	0.849	0.153595
FALSE	High	Master Protein	Q9Y2G2	CARD8	0.849	0.164007
FALSE	High	Master Protein	O43813	LANCL1	0.85	0.000575506
FALSE	High	Master Protein	Q92990	GLMN	0.85	0.00154495
FALSE	High	Master Protein	O60551	NMT2	0.85	0.00190481
FALSE	High	Master Protein	Q16718	NDUFA5	0.85	0.00535776
FALSE	High	Master Protein	Q8NHV4	NEDD1	0.85	0.00993321
FALSE	High	Master Protein	Q9UNH6	SNX7	0.85	0.0110172
FALSE	High	Master Protein	P13798	APEH	0.85	0.0154247
FALSE	High	Master Protein	A0A2R8Y4L3	CCDC82	0.85	0.0174984
FALSE	High	Master Protein	O95429	BAG4	0.85	0.0456199
FALSE	High	Master Protein	Q05397	PTK2	0.851	0.00261042
FALSE	High	Master Protein	Q8WW12	PCNP	0.851	0.00276913
FALSE	High	Master Protein	P27695	APEX1	0.851	0.0044171
FALSE	High	Master Protein	Q9NVI1	FANCI	0.851	0.00585854
FALSE	High	Master Protein	Q6SZW1	SARM1	0.851	0.00638079
FALSE	High	Master Protein	A8MTY9	VPS26C	0.851	0.00804428
FALSE	High	Master Protein	B8ZZ90	WIPF1	0.851	0.0100437
FALSE	Medium	Master Protein	O95644	NFATC1	0.851	0.0334313
FALSE	High	Master Protein	Q96QE2	SLC2A13	0.851	0.102245
FALSE	Medium	Master Protein	Q05516	ZBTB16	0.851	0.121392
FALSE	High	Master Protein	O15056	SYNJ2	0.851	0.250303
FALSE	High	Master Protein	A0A087WVZ6	ZMYND8	0.851	0.2523
FALSE	High	Master Protein	Q92945	KHSRP	0.852	0.0030401
FALSE	High	Master Protein	E9PLK3	NPEPPS	0.852	0.00475036
FALSE	High	Master Protein	B7Z3B9	GAB1	0.852	0.00622833
FALSE	High	Master Protein	Q9UEY8	ADD3	0.852	0.0122175
FALSE	High	Master Protein	O75155	CAND2	0.852	0.0211627
FALSE	High	Master Protein	O77932	DXO	0.852	0.0319734
FALSE	High	Master Protein	Q9GZZ9	UBA5	0.852	0.036906
FALSE	High	Master Protein	A0A0B4J1R2	ACSS3	0.852	0.0450211
FALSE	Medium	Master Protein	Q9H9Y4	GPN2	0.852	0.152648
FALSE	High	Master Protein	G3V2U7	ACYP1	0.853	0.00218753
FALSE	High	Master Protein	Q00688	FKBP3	0.853	0.00425331
FALSE	High	Master Protein	Q9H0C8	ILKAP	0.853	0.00598128
FALSE	High	Master Protein	Q8NEC7	GSTCD	0.853	0.00784476
FALSE	High	Master Protein	P13804	ETFA	0.853	0.00886099
FALSE	High	Master Protein	P78364	PHC1	0.853	0.0096662
FALSE	High	Master Protein	O14920	IKBKB	0.853	0.0103538
FALSE	High	Master Protein	Q8WYL5	SSH1	0.853	0.0179811
FALSE	High	Master Protein	Q9Y547	HSPB11	0.853	0.0341201
FALSE	High	Master Protein	F2Z2R8	NPRL2	0.853	0.514508
FALSE	High	Master Protein	Q96AT9	RPE	0.853	0.604317
FALSE	High	Master Protein	E5RHM5	CHCHD7	0.853	0.981086
FALSE	High	Master Protein	Q14204	DYNC1H1	0.854	0.00159015
FALSE	High	Master Protein	Q9H7B4	SMYD3	0.854	0.00416534
FALSE	High	Master Protein	Q9H4B0	OSGEPL1	0.854	0.00989212
FALSE	High	Master Protein	Q9UBI9	HECA	0.854	0.0108293
FALSE	High	Master Protein	Q5HYK3	COQ5	0.854	0.0118482
FALSE	High	Master Protein	O14772	FPGT	0.854	0.0133261
FALSE	High	Master Protein	Q6UX04	CWC27	0.854	0.0185675
FALSE	High	Master Protein	Q9NX05	FAM120C	0.854	0.0241209
FALSE	High	Master Protein	P18440	NAT1	0.854	0.0431703
FALSE	High	Master Protein	F8W943	ASL	0.854	0.0830423
FALSE	High	Master Protein	O96017	CHEK2	0.855	0.000998182
FALSE	High	Master Protein	P09497	CLTB	0.855	0.00160769
FALSE	High	Master Protein	P23025	XPA	0.855	0.0032019
FALSE	High	Master Protein	A0A5F9ZHL1	ACAT1	0.855	0.00387834
FALSE	High	Master Protein	Q9NR12	PDLIM7	0.855	0.00400138
FALSE	High	Master Protein	P22234	PAICS	0.855	0.00578428
FALSE	High	Master Protein	P43246	MSH2	0.855	0.00929488
FALSE	Low	Master Protein	Q8IYA7	MKX	0.855	0.0187948
FALSE	High	Master Protein	F5H8D7	XRCC1	0.855	0.0203576
FALSE	High	Master Protein	Q9Y6G9	DYNC1LI1	0.855	0.0214443
FALSE	High	Master Protein	Q8IZD4	DCP1B	0.855	0.0302887
FALSE	High	Master Protein	Q15274	QPRT	0.855	0.0622507
FALSE	High	Master Protein	P56962	STX17	0.855	0.102121
FALSE	High	Master Protein	Q9NV70	EXOC1	0.856	0.000672451
FALSE	High	Master Protein	D6REX3	SEC31A	0.856	0.00261719
FALSE	High	Master Protein	B5MDL5	MAPK12	0.856	0.00282078
FALSE	High	Master Protein	Q96BN8	OTULIN	0.856	0.0145032
FALSE	High	Master Protein	O60524	NEMF	0.856	0.0151367
FALSE	High	Master Protein	Q14195	DPYSL3	0.856	0.0166665
FALSE	High	Master Protein	O14647	CHD2	0.856	0.0185407
FALSE	High	Master Protein	P38117	ETFB	0.856	0.0250316
FALSE	High	Master Protein	P39748	FEN1	0.856	0.0253496
FALSE	High	Master Protein	Q9Y3E1	HDGFL3	0.856	0.0469154
FALSE	Medium	Master Protein	Q5SWA1	PPP1R15B	0.856	0.0592463
FALSE	High	Master Protein	Q96ME7	ZNF512	0.857	0.00193817
FALSE	High	Master Protein	Q4G0J3	LARP7	0.857	0.00690187
FALSE	High	Master Protein	P37837	TALDO1	0.857	0.00936267
FALSE	High	Master Protein	P53004	BLVRA	0.857	0.0130964
FALSE	High	Master Protein	Q2TAA2	IAH1	0.857	0.019907
FALSE	High	Master Protein	Q32MN6	TBP	0.857	0.0319181
FALSE	High	Master Protein	Q9UK45	LSM7	0.857	0.041344
FALSE	High	Master Protein	Q3MIT2	PUS10	0.857	0.0541135
FALSE	High	Master Protein	H7C0S2	OSCP1	0.857	0.108541
FALSE	High	Master Protein	Q9Y3D0	CIAO2B	0.857	0.248826
FALSE	High	Master Protein	O75475	PSIP1	0.858	0.00580946
FALSE	High	Master Protein	O60749	SNX2	0.858	0.00936304
FALSE	High	Master Protein	Q02930	CREB5	0.858	0.0200449
FALSE	Medium	Master Protein	Q9UBN1	CACNG4	0.858	0.0384403
FALSE	High	Master Protein	Q8WVE0	EEF1AKMT1	0.858	0.0410121
FALSE	High	Master Protein	Q9HBL7	PLGRKT	0.858	0.04658
FALSE	High	Master Protein	A0A7I2YQU3	ZFYVE26	0.858	0.052046
FALSE	High	Master Protein	E5RGX5	STMN2	0.858	0.10216
FALSE	High	Master Protein	A0A087WZV9		0.859	0.00416919
FALSE	High	Master Protein	O75368	SH3BGRL	0.859	0.00445709
FALSE	High	Master Protein	P00558	PGK1	0.859	0.00601358
FALSE	High	Master Protein	O75177	SS18L1	0.859	0.0243535
FALSE	High	Master Protein	F8W8I6	TIA1	0.859	0.0282703
FALSE	Medium	Master Protein	H3BVI4	LMF1	0.859	0.0342916
FALSE	High	Master Protein	Q96DB5	RMDN1	0.86	0.00567125
FALSE	High	Master Protein	F5H2X7	CIZ1	0.86	0.00804428
FALSE	High	Master Protein	Q8WUM4	PDCD6IP	0.86	0.00986425
FALSE	High	Master Protein	P30086	PEBP1	0.86	0.018092
FALSE	High	Master Protein	Q2M296	MTHFSD	0.86	0.022179
FALSE	High	Master Protein	F5H5N1	NDUFS7	0.86	0.0235137
FALSE	High	Master Protein	B7Z3R2	TPCN1	0.86	0.0308222
FALSE	High	Master Protein	P35580	MYH10	0.861	0.00104146
FALSE	High	Master Protein	O43809	NUDT21	0.861	0.0025207
FALSE	High	Master Protein	Q5T1M5	FKBP15	0.861	0.00507379
FALSE	High	Master Protein	A0A0J9YW64	DOCK11	0.861	0.00620536
FALSE	High	Master Protein	Q9HAT2	SIAE	0.861	0.011034
FALSE	High	Master Protein	Q92905	COPS5	0.861	0.0119375
FALSE	High	Master Protein	P40692	MLH1	0.861	0.0195276
FALSE	High	Master Protein	Q9UBT2	UBA2	0.861	0.0197341
FALSE	High	Master Protein	P14174	MIF	0.861	0.022092
FALSE	High	Master Protein	Q96KP4	CNDP2	0.861	0.0256128
FALSE	High	Master Protein	A0A087X0W7	ACOT2	0.861	0.098615
FALSE	High	Master Protein	A0AVK6	E2F8	0.861	0.102089
FALSE	High	Master Protein	A0A087X0N2	LEPROT	0.861	0.263372
FALSE	High	Master Protein	O60220	TIMM8A	0.861	0.334524
FALSE	Medium	Master Protein	Q5QPU8	SYS1	0.861	0.519301
FALSE	High	Master Protein	Q16795	NDUFA9	0.862	0.00538489
FALSE	High	Master Protein	E3W994	CLASP2	0.862	0.00738982
FALSE	High	Master Protein	Q8IXI2	RHOT1	0.862	0.0141761
FALSE	High	Master Protein	O00273	DFFA	0.862	0.0174996
FALSE	High	Master Protein	O43598	DNPH1	0.862	0.0181343
FALSE	High	Master Protein	Q53FA7	TP53I3	0.862	0.0339161
FALSE	Medium	Master Protein	Q8WYP3	RIN2	0.862	0.0762947
FALSE	High	Master Protein	Q9BXW6	OSBPL1A	0.862	0.0875633
FALSE	High	Master Protein	Q8WVF1	OSCP1	0.862	0.0991994
FALSE	High	Master Protein	Q8TC07	TBC1D15	0.863	0.00159085
FALSE	High	Master Protein	Q53H47	SETMAR	0.863	0.00549345
FALSE	High	Master Protein	O75340	PDCD6	0.863	0.00552875
FALSE	High	Master Protein	O00418	EEF2K	0.863	0.00566495
FALSE	High	Master Protein	Q09161	NCBP1	0.863	0.0057371
FALSE	High	Master Protein	Q00535	CDK5	0.863	0.00738982
FALSE	High	Master Protein	Q99497	PARK7	0.863	0.017712
FALSE	High	Master Protein	Q9NVJ2	ARL8B	0.863	0.0324907
FALSE	High	Master Protein	Q9HBL8	NMRAL1	0.863	0.0450648
FALSE	High	Master Protein	Q969J2	ZKSCAN4	0.863	0.0950498
FALSE	High	Master Protein	Q96EC8	YIPF6	0.863	0.115761
FALSE	High	Master Protein	P03915	MT-ND5	0.863	0.238268
FALSE	High	Master Protein	Q13619	CUL4A	0.864	0.0027362
FALSE	High	Master Protein	A0A6I8PRA0	TCOF1	0.864	0.0043802
FALSE	High	Master Protein	Q8NCM8	DYNC2H1	0.864	0.0102043
FALSE	High	Master Protein	P12081	HARS1	0.864	0.010492
FALSE	High	Master Protein	A6NIH7	UNC119B	0.864	0.0124704
FALSE	High	Master Protein	E7EPT4	NDUFV2	0.864	0.0408778
FALSE	Medium	Master Protein	Q8N9V7	TOPAZ1	0.864	0.0733942
FALSE	High	Master Protein	Q66K74	MAP1S	0.864	0.10596
FALSE	High	Master Protein	M0QY11	ZNF544	0.864	0.162073
FALSE	High	Master Protein	Q14188	TFDP2	0.864	0.234997
FALSE	High	Master Protein	Q9NTI5	PDS5B	0.865	0.0011289
FALSE	High	Master Protein	A0A494C1L5	LRBA	0.865	0.00297174
FALSE	High	Master Protein	Q8WXX5	DNAJC9	0.865	0.00336709
FALSE	High	Master Protein	Q86UE8	TLK2	0.865	0.00497125
FALSE	High	Master Protein	P31749	AKT1	0.865	0.00677717
FALSE	High	Master Protein	Q9C0B0	UNK	0.865	0.00696224
FALSE	High	Master Protein	Q9NRZ5	AGPAT4	0.865	0.00835075
FALSE	High	Master Protein	Q2TAM9	TUSC1	0.865	0.0170048
FALSE	High	Master Protein	A0A075B6H4	KAT14	0.865	0.0219735
FALSE	High	Master Protein	E7ENU9	CAPG	0.865	0.0409833
FALSE	High	Master Protein	Q643R3	LPCAT4	0.865	0.0631149
FALSE	High	Master Protein	Q8NB50	ZFP62	0.865	0.10731
FALSE	High	Master Protein	C9J586	ARHGEF3	0.865	0.11683
FALSE	High	Master Protein	O15031	PLXNB2	0.866	0.00145346
FALSE	High	Master Protein	Q9BUJ2	HNRNPUL1	0.866	0.00523066
FALSE	High	Master Protein	Q5VTE6	ANGEL2	0.866	0.00696224
FALSE	High	Master Protein	Q8N335	GPD1L	0.866	0.0150323
FALSE	High	Master Protein	Q9NWS8	RMND1	0.866	0.0150576
FALSE	High	Master Protein	Q7Z2T5	TRMT1L	0.866	0.0245875
FALSE	High	Master Protein	B7Z683	ABR	0.866	0.0322351
FALSE	High	Master Protein	Q9HBG6	IFT122	0.866	0.0723364
FALSE	High	Master Protein	P11831	SRF	0.866	0.120898
FALSE	High	Master Protein	Q8NI22	MCFD2	0.866	0.373869
FALSE	High	Master Protein	Q8N3C0	ASCC3	0.867	0.000412286
FALSE	High	Master Protein	M0QXB5	ETHE1	0.867	0.00190481
FALSE	High	Master Protein	P12268	IMPDH2	0.867	0.00225774
FALSE	High	Master Protein	Q08426	EHHADH	0.867	0.00695942
FALSE	High	Master Protein	P12956	XRCC6	0.867	0.00727719
FALSE	High	Master Protein	Q9Y6A4	CFAP20	0.867	0.0079695
FALSE	High	Master Protein	C9J3Q6	GXYLT2	0.867	0.0087296
FALSE	High	Master Protein	B3KUS5	USP30	0.867	0.0122395
FALSE	High	Master Protein	P30740	SERPINB1	0.867	0.012246
FALSE	High	Master Protein	Q5D0E6	DALRD3	0.867	0.0158784
FALSE	High	Master Protein	Q5TEC6	H3-2	0.867	0.0170362
FALSE	High	Master Protein	P07741	APRT	0.867	0.018697
FALSE	High	Master Protein	Q9H1I8	ASCC2	0.867	0.0250332
FALSE	High	Master Protein	Q96MX6	DNAAF10	0.867	0.0457747
FALSE	High	Master Protein	A0A1B0GUA8	KIF13A	0.867	0.155811
FALSE	High	Master Protein	Q9BXR0	QTRT1	0.868	0.00188519
FALSE	High	Master Protein	Q9NPH2	ISYNA1	0.868	0.00644864
FALSE	High	Master Protein	B1AJY5	PSMD10	0.868	0.00804637
FALSE	High	Master Protein	Q15121	PEA15	0.868	0.0213621
FALSE	High	Master Protein	Q9H081	MIS12	0.868	0.021934
FALSE	High	Master Protein	H0YB34	RIDA	0.868	0.0230328
FALSE	High	Master Protein	Q96G03	PGM2	0.868	0.0377247
FALSE	High	Master Protein	Q9HA65	TBC1D17	0.868	0.059766
FALSE	High	Master Protein	Q9ULD0	OGDHL	0.868	0.0681211
FALSE	High	Master Protein	Q9HB66	MKKS	0.868	0.172838
FALSE	High	Master Protein	Q6NVV7	CDPF1	0.868	0.237262
FALSE	High	Master Protein	Q8N8Q3	ENDOV	0.868	0.346962
FALSE	High	Master Protein	P55060	CSE1L	0.869	0.00231271
FALSE	High	Master Protein	F8WJN3	CPSF6	0.869	0.00982564
FALSE	High	Master Protein	P49916	LIG3	0.869	0.0132528
FALSE	High	Master Protein	Q5TDH0	DDI2	0.869	0.0133077
FALSE	High	Master Protein	A0A494C0X0	TBCB	0.869	0.0135725
FALSE	High	Master Protein	Q9UJY4	GGA2	0.869	0.0166116
FALSE	High	Master Protein	Q66K14	TBC1D9B	0.869	0.0249885
FALSE	High	Master Protein	P46926	GNPDA1	0.869	0.0305991
FALSE	High	Master Protein	Q9BUM1	G6PC3	0.869	0.0904671
FALSE	High	Master Protein	J3KRK0	TLK2	0.869	0.0990672
FALSE	High	Master Protein	Q9BS40	LXN	0.869	0.191316
FALSE	High	Master Protein	P46199	MTIF2	0.87	0.00639472
FALSE	High	Master Protein	O75976	CPD	0.87	0.00968629
FALSE	High	Master Protein	E9PNP3	AAMDC	0.87	0.0117351
FALSE	High	Master Protein	H3BP28	COQ7	0.87	0.0118176
FALSE	High	Master Protein	P31150	GDI1	0.87	0.0119735
FALSE	High	Master Protein	A6NGJ7	HDAC8	0.87	0.0230328
FALSE	High	Master Protein	Q13363	CTBP1	0.87	0.037015
FALSE	High	Master Protein	B7Z7N5	RGS6	0.87	0.196482
FALSE	High	Master Protein	Q5R372	RABGAP1L	0.87	0.203501
FALSE	High	Master Protein	Q70UQ0	IKBIP	0.871	0.00411962
FALSE	High	Master Protein	Q9HCC0	MCCC2	0.871	0.00843297
FALSE	High	Master Protein	Q7Z4Q2	HEATR3	0.871	0.0088363
FALSE	High	Master Protein	J3KR97	TBCD	0.871	0.0144892
FALSE	High	Master Protein	Q9NPB8	GPCPD1	0.871	0.0242085
FALSE	High	Master Protein	Q9Y535	POLR3H	0.871	0.0310831
FALSE	High	Master Protein	P35527	KRT9	0.871	0.0345069
FALSE	High	Master Protein	Q8IUH4	ZDHHC13	0.871	0.0370217
FALSE	High	Master Protein	F5H1D4	ANKLE2	0.871	0.0410934
FALSE	High	Master Protein	A0A3F2YNX7	ENOSF1	0.871	0.042752
FALSE	High	Master Protein	Q96AD5	PNPLA2	0.871	0.0776303
FALSE	High	Master Protein	Q9Y2I8	WDR37	0.872	0.00886824
FALSE	High	Master Protein	O76094	SRP72	0.872	0.0137044
FALSE	High	Master Protein	A0A5K1VW74	AKT3	0.872	0.019568
FALSE	High	Master Protein	Q96CD0	FBXL8	0.872	0.0353401
FALSE	High	Master Protein	O95347	SMC2	0.872	0.0387863
FALSE	High	Master Protein	O60907	TBL1X	0.872	0.0527422
FALSE	High	Master Protein	P61927	RPL37	0.872	0.0558314
FALSE	High	Master Protein	Q96QE5	TEFM	0.872	0.068902
FALSE	High	Master Protein	Q5T321		0.872	0.0812188
FALSE	High	Master Protein	H7BYY1	TPM1	0.872	0.157243
FALSE	High	Master Protein	O95822	MLYCD	0.872	0.214084
FALSE	High	Master Protein	Q96CW5	TUBGCP3	0.873	0.00519863
FALSE	High	Master Protein	P30041	PRDX6	0.873	0.0116424
FALSE	High	Master Protein	Q9BYD2	MRPL9	0.873	0.0204979
FALSE	High	Master Protein	Q86VU5	COMTD1	0.873	0.0239764
FALSE	High	Master Protein	Q7L4I2	RSRC2	0.873	0.0291726
FALSE	High	Master Protein	Q96KR6	FAM210B	0.873	0.0417356
FALSE	High	Master Protein	A0A3B3ITJ2	UROS	0.873	0.0442857
FALSE	High	Master Protein	Q99943	AGPAT1	0.873	0.0966253
FALSE	High	Master Protein	P20700	LMNB1	0.874	0.0025207
FALSE	High	Master Protein	P57772	EEFSEC	0.874	0.00261719
FALSE	High	Master Protein	Q08945	SSRP1	0.874	0.00261719
FALSE	High	Master Protein	Q9Y5B9	SUPT16H	0.874	0.00282078
FALSE	High	Master Protein	Q9BW71	HIRIP3	0.874	0.00640027
FALSE	High	Master Protein	P35611	ADD1	0.874	0.00744114
FALSE	High	Master Protein	Q14376	GALE	0.874	0.0238856
FALSE	High	Master Protein	Q56NI9	ESCO2	0.874	0.0257699
FALSE	High	Master Protein	Q8WVV9	HNRNPLL	0.874	0.0287236
FALSE	High	Master Protein	Q96I99	SUCLG2	0.874	0.042659
FALSE	Medium	Master Protein	Q06547	GABPB1	0.874	0.0442857
FALSE	High	Master Protein	Q9NXV6	CDKN2AIP	0.874	0.0506593
FALSE	High	Master Protein	Q96GD0	PDXP	0.874	0.0533
FALSE	High	Master Protein	Q8TEQ0	SNX29	0.874	0.0851942
FALSE	High	Master Protein	H3BVG2	MTHFSD	0.874	0.133081
FALSE	High	Master Protein	Q8N8L6	ARL10	0.874	0.1941
FALSE	High	Master Protein	Q7L3S4	ZNF771	0.875	0.00331496
FALSE	High	Master Protein	Q9NQ48	LZTFL1	0.875	0.00331681
FALSE	High	Master Protein	Q6ZMI0	PPP1R21	0.875	0.0057371
FALSE	High	Master Protein	Q6NVY1	HIBCH	0.875	0.0173405
FALSE	High	Master Protein	Q9UIA9	XPO7	0.875	0.0195361
FALSE	High	Master Protein	Q9NX38	ABITRAM	0.875	0.0416015
FALSE	High	Master Protein	Q9Y2I1	NISCH	0.875	0.0594439
FALSE	High	Master Protein	A0A087WT21	CECR2	0.875	0.0682382
FALSE	High	Master Protein	Q9Y490	TLN1	0.876	0.00355035
FALSE	High	Master Protein	Q14103	HNRNPD	0.876	0.00416154
FALSE	High	Master Protein	H0Y5B4	RPL36A	0.876	0.00507379
FALSE	High	Master Protein	A0A087WY55	VTA1	0.876	0.00510813
FALSE	High	Master Protein	O95352	ATG7	0.876	0.00839459
FALSE	High	Master Protein	O43674	NDUFB5	0.876	0.00937108
FALSE	High	Master Protein	O95372	LYPLA2	0.876	0.0242085
FALSE	High	Master Protein	Q69YN2	CWF19L1	0.876	0.0254158
FALSE	High	Master Protein	P52564	MAP2K6	0.876	0.0258262
FALSE	High	Master Protein	Q8TCC3	MRPL30	0.876	0.034162
FALSE	High	Master Protein	Q9NR28	DIABLO	0.876	0.0401624
FALSE	High	Master Protein	Q5QNW6	H2BC18	0.876	0.0411526
FALSE	High	Master Protein	Q9BUN5	CCDC28B	0.876	0.10626
FALSE	High	Master Protein	O94972	TRIM37	0.876	0.496839
FALSE	High	Master Protein	H3BND0	TEDC2	0.876	0.655763
FALSE	High	Master Protein	Q12972	PPP1R8	0.877	0.000795515
FALSE	High	Master Protein	Q8WXH0	SYNE2	0.877	0.00154095
FALSE	High	Master Protein	P22314	UBA1	0.877	0.00154495
FALSE	High	Master Protein	P09211	GSTP1	0.877	0.00248233
FALSE	High	Master Protein	O60343	TBC1D4	0.877	0.0031268
FALSE	High	Master Protein	Q9H4A4	RNPEP	0.877	0.00589973
FALSE	High	Master Protein	A0A5H1ZRP4	NELFB	0.877	0.0141968
FALSE	High	Master Protein	F5H5P2		0.877	0.0152645
FALSE	High	Master Protein	Q5VW36	FOCAD	0.877	0.0158784
FALSE	High	Master Protein	P53384	NUBP1	0.877	0.0162541
FALSE	High	Master Protein	Q9Y6X4	FAM169A	0.877	0.0214691
FALSE	High	Master Protein	Q5XPI4	RNF123	0.877	0.0303808
FALSE	High	Master Protein	O75346	ZNF253	0.877	0.0456425
FALSE	High	Master Protein	A0A0A0MSJ9	RASA2	0.877	0.0494144
FALSE	High	Master Protein	Q8TB37	NUBPL	0.877	0.0618232
FALSE	High	Master Protein	O75380	NDUFS6	0.877	0.0706164
FALSE	High	Master Protein	A0A0G2JQ76	GARRE1	0.877	0.167297
FALSE	High	Master Protein	Q9NW08	POLR3B	0.878	0.00491224
FALSE	High	Master Protein	Q9BUT1	BDH2	0.878	0.00596217
FALSE	High	Master Protein	Q9NUJ1	ABHD10	0.878	0.00735476
FALSE	High	Master Protein	P29401	TKT	0.878	0.0073606
FALSE	High	Master Protein	F8WA39	MTMR1	0.878	0.00902338
FALSE	High	Master Protein	A2RRP1	NBAS	0.878	0.0139054
FALSE	High	Master Protein	Q9BW30	TPPP3	0.878	0.0178242
FALSE	High	Master Protein	Q9BX68	HINT2	0.878	0.0179292
FALSE	High	Master Protein	P54819	AK2	0.878	0.0205247
FALSE	High	Master Protein	P0CG13	CHTF8	0.878	0.0225576
FALSE	High	Master Protein	Q9NVE7	PANK4	0.878	0.0243546
FALSE	High	Master Protein	P36639		0.878	0.134849
FALSE	High	Master Protein	Q9Y4B5	MTCL1	0.878	0.230243
FALSE	High	Master Protein	H0YNY8	MEIS1	0.878	0.454018
FALSE	High	Master Protein	P46821	MAP1B	0.879	0.00146435
FALSE	High	Master Protein	P13010	XRCC5	0.879	0.00154495
FALSE	High	Master Protein	A0A087X142	SEPTIN8	0.879	0.00315947
FALSE	High	Master Protein	F6TLX2	GLOD4	0.879	0.00391202
FALSE	High	Master Protein	Q7Z4L5	TTC21B	0.879	0.00399065
FALSE	High	Master Protein	P0DN79	CBS	0.879	0.00603205
FALSE	High	Master Protein	A0A096LNH6	DOCK1	0.879	0.00999204
FALSE	High	Master Protein	Q9UBD5	ORC3	0.879	0.0107733
FALSE	High	Master Protein	Q9BPW8	NIPSNAP1	0.879	0.0112261
FALSE	High	Master Protein	Q0VDG4	SCRN3	0.879	0.0215731
FALSE	High	Master Protein	Q96DT6	ATG4C	0.879	0.0445082
FALSE	High	Master Protein	O43829	ZBTB14	0.879	0.0484614
FALSE	High	Master Protein	P49773	HINT1	0.879	0.050747
FALSE	High	Master Protein	Q96BP2	CHCHD1	0.879	0.0589567
FALSE	High	Master Protein	Q9Y657	SPIN1	0.879	0.0825807
FALSE	High	Master Protein	Q7Z406	MYH14	0.88	0.00210943
FALSE	High	Master Protein	Q8TEM1	NUP210	0.88	0.00399768
FALSE	High	Master Protein	Q14571	ITPR2	0.88	0.00499099
FALSE	High	Master Protein	Q9NUB1	ACSS1	0.88	0.00567273
FALSE	High	Master Protein	Q9Y224	RTRAF	0.88	0.00623699
FALSE	High	Master Protein	E9PEY4	DTNB	0.88	0.0100801
FALSE	Low	Master Protein	Q8IZP9	ADGRG2	0.88	0.010367
FALSE	High	Master Protein	G3V0I5	NDUFV1	0.88	0.0104786
FALSE	High	Master Protein	P48426	PIP4K2A	0.88	0.0133081
FALSE	High	Master Protein	Q53EL6	PDCD4	0.88	0.0134091
FALSE	High	Master Protein	Q96S44	TP53RK	0.88	0.0165004
FALSE	High	Master Protein	O43824	GTPBP6	0.88	0.018724
FALSE	High	Master Protein	J3KR44	OTUB1	0.88	0.0508885
FALSE	High	Master Protein	Q2PPJ7	RALGAPA2	0.88	0.0547744
FALSE	High	Master Protein	P14927	UQCRB	0.881	0.0331168
FALSE	High	Master Protein	Q96H20	SNF8	0.881	0.0349431
FALSE	High	Master Protein	Q9NP73	ALG13	0.881	0.0462975
FALSE	High	Master Protein	P82921	MRPS21	0.881	0.0558888
FALSE	High	Master Protein	Q15723	ELF2	0.881	0.396338
FALSE	High	Master Protein	P31939	ATIC	0.882	0.00302969
FALSE	High	Master Protein	P55263	ADK	0.882	0.00524862
FALSE	High	Master Protein	Q9NR19	ACSS2	0.882	0.00548972
FALSE	High	Master Protein	P29374	ARID4A	0.882	0.0057371
FALSE	High	Master Protein	Q4G176	ACSF3	0.882	0.00883065
FALSE	High	Master Protein	C9JFR7	CYCS	0.882	0.00942583
FALSE	High	Master Protein	Q9H3K6	BOLA2; BOLA2B	0.882	0.00992893
FALSE	High	Master Protein	P04150	NR3C1	0.882	0.0164862
FALSE	High	Master Protein	H0Y2P2	NGLY1	0.882	0.0168756
FALSE	High	Master Protein	Q86U44	METTL3	0.882	0.0203053
FALSE	High	Master Protein	B5MCF8	MPV17	0.882	0.0240233
FALSE	High	Master Protein	O43237	DYNC1LI2	0.882	0.0253104
FALSE	High	Master Protein	Q9BY12	SCAPER	0.882	0.0376004
FALSE	High	Master Protein	Q9NVA1	UQCC1	0.882	0.0411777
FALSE	High	Master Protein	Q53S48	STON1-GTF2A1L	0.882	0.0732162
FALSE	High	Master Protein	Q8IWE5	PLEKHM2	0.882	0.191806
FALSE	High	Master Protein	P40429	RPL13A	0.883	0.00288447
FALSE	High	Master Protein	Q93052	LPP	0.883	0.0029824
FALSE	High	Master Protein	A0A494C0G1	PGM3	0.883	0.00853325
FALSE	High	Master Protein	Q8WVM8	SCFD1	0.883	0.00951228
FALSE	High	Master Protein	Q9UG01	IFT172	0.883	0.00982319
FALSE	High	Master Protein	Q12873	CHD3	0.883	0.0168425
FALSE	High	Master Protein	O14787	TNPO2	0.883	0.0226357
FALSE	High	Master Protein	A0A0D9SGE8	PHF6	0.883	0.0254279
FALSE	High	Master Protein	P24386	CHM	0.883	0.0423059
FALSE	High	Master Protein	Q9BWN1	PRR14	0.883	0.0527609
FALSE	High	Master Protein	Q9NSK0	KLC4	0.883	0.0657873
FALSE	High	Master Protein	Q8WTR2	DUSP19	0.883	0.117002
FALSE	High	Master Protein	A0A096LPI6		0.884	0.00523066
FALSE	High	Master Protein	A0A2R8YDQ9	SUCLA2	0.884	0.00985643
FALSE	High	Master Protein	Q9Y383	LUC7L2	0.884	0.0118711
FALSE	High	Master Protein	Q9Y5Z4	HEBP2	0.884	0.013573
FALSE	High	Master Protein	Q15833	STXBP2	0.884	0.0145492
FALSE	High	Master Protein	Q0VG06	FAAP100	0.884	0.0147582
FALSE	High	Master Protein	Q15477	SKIV2L	0.884	0.0243945
FALSE	High	Master Protein	Q92558	WASF1	0.884	0.0318748
FALSE	High	Master Protein	E7ENN3		0.884	0.0378543
FALSE	High	Master Protein	O95340	PAPSS2	0.884	0.045882
FALSE	High	Master Protein	P57081	WDR4	0.884	0.108264
FALSE	High	Master Protein	P52657	GTF2A2	0.884	0.184824
FALSE	High	Master Protein	P36021	SLC16A2	0.884	0.259149
FALSE	High	Master Protein	H3BSM7	RUSF1	0.884	0.311494
FALSE	High	Master Protein	P54727	RAD23B	0.885	0.00228654
FALSE	High	Master Protein	Q13630	GFUS	0.885	0.00567273
FALSE	High	Master Protein	P23919	DTYMK	0.885	0.00578262
FALSE	High	Master Protein	V9GZ56	LSM4	0.885	0.00827678
FALSE	High	Master Protein	D6RER5	SEPTIN11	0.885	0.0111069
FALSE	High	Master Protein	Q86YS7	C2CD5	0.885	0.0133981
FALSE	High	Master Protein	Q8NCW5	NAXE	0.885	0.0142329
FALSE	High	Master Protein	Q8IZH2	XRN1	0.885	0.0146911
FALSE	High	Master Protein	P46109	CRKL	0.885	0.01502
FALSE	High	Master Protein	Q9UIJ7	AK3	0.885	0.0189025
FALSE	High	Master Protein	P40925	MDH1	0.885	0.0203221
FALSE	High	Master Protein	P06746	POLB	0.885	0.0208231
FALSE	High	Master Protein	Q6PCB5	RSBN1L	0.885	0.0226857
FALSE	High	Master Protein	Q7L8W6	DPH6	0.885	0.0330766
FALSE	High	Master Protein	Q8N3I7	BBS5	0.885	0.0799658
FALSE	High	Master Protein	Q8WUK0	PTPMT1	0.885	0.199061
FALSE	High	Master Protein	Q9UJ68	MSRA	0.885	0.243125
FALSE	High	Master Protein	Q5TC82	RC3H1	0.885	0.306243
FALSE	High	Master Protein	Q9NTJ3	SMC4	0.886	0.000957328
FALSE	High	Master Protein	P13861	PRKAR2A	0.886	0.00336245
FALSE	High	Master Protein	Q86WR0	CCDC25	0.886	0.0110533
FALSE	High	Master Protein	P40424	PBX1	0.886	0.0130734
FALSE	High	Master Protein	Q9P2R3	ANKFY1	0.886	0.0146588
FALSE	High	Master Protein	A3KMH1	VWA8	0.886	0.0212147
FALSE	High	Master Protein	Q9Y263	PLAA	0.886	0.0226795
FALSE	High	Master Protein	Q5JVZ5	ELMO2	0.886	0.0229382
FALSE	High	Master Protein	Q53T59	HS1BP3	0.886	0.0231342
FALSE	High	Master Protein	P0DP25	CALM3	0.886	0.0280127
FALSE	High	Master Protein	Q9BR76	CORO1B	0.886	0.0324327
FALSE	High	Master Protein	Q5JS54	PSMG4	0.886	0.043405
FALSE	High	Master Protein	Q8IWA5	SLC44A2	0.886	0.0483218
FALSE	High	Master Protein	Q9NXR7	BABAM2	0.886	0.109444
FALSE	High	Master Protein	O60645	EXOC3	0.887	0.0102143
FALSE	High	Master Protein	Q92747	ARPC1A	0.887	0.0137069
FALSE	High	Master Protein	Q13426	XRCC4	0.887	0.0187757
FALSE	High	Master Protein	E7ESD5	EYA4	0.887	0.0233845
FALSE	High	Master Protein	O43913	ORC5	0.887	0.0281134
FALSE	High	Master Protein	P49006	MARCKSL1	0.887	0.0395578
FALSE	High	Master Protein	Q8IZQ1	WDFY3	0.887	0.0629723
FALSE	Medium	Master Protein	Q8TCT1	PHOSPHO1	0.887	0.0692254
FALSE	Medium	Master Protein	Q5TG53	SERTAD4-AS1	0.887	0.0880082
FALSE	High	Master Protein	P07864	LDHC	0.887	0.0938767
FALSE	High	Master Protein	O14593	RFXANK	0.887	0.131155
FALSE	High	Master Protein	Q96HR3	MED30	0.887	0.16688
FALSE	High	Master Protein	Q86VZ2	WDR5B	0.887	0.336005
FALSE	High	Master Protein	Q6PI48	DARS2	0.888	0.00771025
FALSE	High	Master Protein	Q9Y619	SLC25A15	0.888	0.00966291
FALSE	High	Master Protein	Q9UK59	DBR1	0.888	0.0125932
FALSE	High	Master Protein	Q04724	TLE1	0.888	0.022179
FALSE	High	Master Protein	Q96RU2	USP28	0.888	0.0241661
FALSE	High	Master Protein	Q8N4T8	CBR4	0.888	0.0256426
FALSE	High	Master Protein	Q9GZQ3	COMMD5	0.888	0.0630845
FALSE	High	Master Protein	K7ENF0	NARS1	0.888	0.0681722
FALSE	High	Master Protein	Q9H9A6	LRRC40	0.889	0.00159536
FALSE	High	Master Protein	Q92541	RTF1	0.889	0.00268118
FALSE	High	Master Protein	O00170	AIP	0.889	0.00400137
FALSE	High	Master Protein	P12004	PCNA	0.889	0.00408458
FALSE	High	Master Protein	O94788	ALDH1A2	0.889	0.00425664
FALSE	High	Master Protein	O60763	USO1	0.889	0.00431091
FALSE	High	Master Protein	Q709C8	VPS13C	0.889	0.00638079
FALSE	High	Master Protein	Q6YN16	HSDL2	0.889	0.00747722
FALSE	High	Master Protein	Q9UBQ7	GRHPR	0.889	0.00883666
FALSE	High	Master Protein	O00429	DNM1L	0.889	0.0150802
FALSE	High	Master Protein	Q15046	KARS1	0.889	0.0174635
FALSE	Medium	Master Protein	Q9HAA7		0.889	0.0224222
FALSE	High	Master Protein	P48147	PREP	0.889	0.024483
FALSE	High	Master Protein	Q8N4P3	HDDC3	0.889	0.0355702
FALSE	High	Master Protein	F8VV52	CNOT2	0.889	0.0355902
FALSE	High	Master Protein	F5H492	RAD9A	0.889	0.0500019
FALSE	High	Master Protein	Q5T7W0	ZNF618	0.889	0.0944938
FALSE	High	Master Protein	P54278	PMS2	0.889	0.691507
FALSE	High	Master Protein	O00442	RTCA	0.89	0.00609815
FALSE	High	Master Protein	P27708	CAD	0.89	0.0062367
FALSE	High	Master Protein	Q12888	TP53BP1	0.89	0.00794833
FALSE	High	Master Protein	Q7Z2Z2	EFL1	0.89	0.00825087
FALSE	High	Master Protein	Q8IX01	SUGP2	0.89	0.00835074
FALSE	High	Master Protein	I3L213	PHKB	0.89	0.00910779
FALSE	High	Master Protein	P52701	MSH6	0.89	0.0102228
FALSE	High	Master Protein	Q96A65	EXOC4	0.89	0.011232
FALSE	High	Master Protein	A0A087X2F1	ZSCAN26	0.89	0.0249337
FALSE	High	Master Protein	C9JQS9	PCCB	0.89	0.0285164
FALSE	High	Master Protein	Q9HD40	SEPSECS	0.89	0.0382556
FALSE	High	Master Protein	Q9H6U6	BCAS3	0.89	0.0389156
FALSE	High	Master Protein	I6LPK7	BAX	0.89	0.042721
FALSE	High	Master Protein	Q8IUE6	H2AC21	0.89	0.0430679
FALSE	High	Master Protein	X6RCK5	DCTN3	0.89	0.05013
FALSE	High	Master Protein	Q8WXE1	ATRIP	0.89	0.0627912
FALSE	High	Master Protein	Q9P0J7	KCMF1	0.89	0.0670549
FALSE	High	Master Protein	P08047	SP1	0.89	0.0911228
FALSE	High	Master Protein	Q9UMR2	DDX19B	0.89	0.11399
FALSE	High	Master Protein	A0A0C4DGS9	CEPT1	0.89	0.141228
FALSE	Medium	Master Protein	Q9UI33	SCN11A	0.89	0.169604
FALSE	High	Master Protein	Q8IW45	NAXD	0.89	0.198711
FALSE	High	Master Protein	Q96C36	PYCR2	0.891	0.00308988
FALSE	High	Master Protein	Q15020	SART3	0.891	0.00339202
FALSE	High	Master Protein	A6NHR9	SMCHD1	0.891	0.00745296
FALSE	High	Master Protein	Q9BYD6	MRPL1	0.891	0.00870404
FALSE	High	Master Protein	Q5GLZ8	HERC4	0.891	0.00942516
FALSE	High	Master Protein	Q86UA1	PRPF39	0.891	0.0119397
FALSE	High	Master Protein	Q15102	PAFAH1B3	0.891	0.0130785
FALSE	High	Master Protein	E5RIH5	TTI2	0.891	0.0144925
FALSE	High	Master Protein	O75165	DNAJC13	0.891	0.0161492
FALSE	High	Master Protein	Q9UNT1	RABL2B	0.891	0.0208231
FALSE	High	Master Protein	P30046	DDT	0.891	0.0230328
FALSE	High	Master Protein	A0A7I2YQK9	CTSB	0.891	0.0250695
FALSE	High	Master Protein	Q8IZV5	RDH10	0.891	0.0383625
FALSE	High	Master Protein	A0A2Y9D025	NDUFA6	0.891	0.0447777
FALSE	High	Master Protein	Q9UPY8	MAPRE3	0.891	0.0461427
FALSE	High	Master Protein	K7EMQ3	DNM2	0.891	0.0533778
FALSE	High	Master Protein	Q02978	SLC25A11	0.891	0.0913536
FALSE	High	Master Protein	B5MCV2	D2HGDH	0.891	0.10161
FALSE	Medium	Master Protein	Q9ULJ1	ODF2L	0.891	0.457542
FALSE	High	Master Protein	K4DI93	CUL4B	0.892	0.00156643
FALSE	High	Master Protein	P04632	CAPNS1	0.892	0.00202057
FALSE	High	Master Protein	Q9H2M9	RAB3GAP2	0.892	0.00442115
FALSE	High	Master Protein	P09543	CNP	0.892	0.00771025
FALSE	High	Master Protein	P50395	GDI2	0.892	0.00817084
FALSE	High	Master Protein	Q14739	LBR	0.892	0.0118482
FALSE	High	Master Protein	Q9NWV8	BABAM1	0.892	0.0153828
FALSE	High	Master Protein	O94905	ERLIN2	0.892	0.0172986
FALSE	High	Master Protein	A8MUM1	EIPR1	0.892	0.0195755
FALSE	High	Master Protein	Q9BWS9	CHID1	0.892	0.0211598
FALSE	High	Master Protein	Q13188	STK3	0.892	0.0247592
FALSE	High	Master Protein	G8JLK1	USE1	0.892	0.0278842
FALSE	High	Master Protein	P83876	TXNL4A	0.892	0.0284518
FALSE	High	Master Protein	O60502	OGA	0.892	0.0314185
FALSE	High	Master Protein	Q9BQ75	CMSS1	0.892	0.0357333
FALSE	Medium	Master Protein	E9PRY5	USP48	0.892	0.0357675
FALSE	High	Master Protein	A0A1W2PP35	HNRNPU	0.892	0.0430433
FALSE	High	Master Protein	Q86XP1	DGKH	0.892	0.0536019
FALSE	High	Master Protein	Q96Q05	TRAPPC9	0.892	0.0669893
FALSE	High	Master Protein	P04179	SOD2	0.892	0.0673206
FALSE	High	Master Protein	P17213	BPI	0.892	0.0839867
FALSE	Medium	Master Protein	Q58F21	BRDT	0.892	0.0867836
FALSE	High	Master Protein	Q8WV93	AFG1L	0.892	0.0990688
FALSE	High	Master Protein	H7BY16	NCL	0.892	0.203477
FALSE	High	Master Protein	Q8N0Y7	PGAM4	0.892	0.314117
FALSE	High	Master Protein	A0A0A0MRI1	GPALPP1	0.893	0.00315947
FALSE	High	Master Protein	Q01968	OCRL	0.893	0.00540804
FALSE	High	Master Protein	Q9BXW9	FANCD2	0.893	0.0069059
FALSE	High	Master Protein	P23443	RPS6KB1	0.893	0.0071633
FALSE	High	Master Protein	P49354	FNTA	0.893	0.00738982
FALSE	High	Master Protein	O14802	POLR3A	0.893	0.0150525
FALSE	High	Master Protein	Q6PGP7	TTC37	0.893	0.0160432
FALSE	High	Master Protein	P05091	ALDH2	0.893	0.0176009
FALSE	High	Master Protein	Q9UBV8	PEF1	0.893	0.0230328
FALSE	High	Master Protein	Q9Y6M9	NDUFB9	0.893	0.0311095
FALSE	High	Master Protein	A0A494C0S1	RIT1	0.893	0.0312795
FALSE	High	Master Protein	Q9H3G5	CPVL	0.893	0.0366513
FALSE	High	Master Protein	Q8TBC4	UBA3	0.893	0.0512617
FALSE	High	Master Protein	K7EL81	PPP1R12C	0.893	0.289816
FALSE	High	Master Protein	Q76N32	CEP68	0.893	0.392775
FALSE	High	Master Protein	O15047	SETD1A	0.894	0.00160769
FALSE	High	Master Protein	P17858	PFKL	0.894	0.00563583
FALSE	High	Master Protein	Q96C01	FAM136A	0.894	0.0135766
FALSE	High	Master Protein	P18615	NELFE	0.894	0.0160794
FALSE	High	Master Protein	P46063	RECQL	0.894	0.0165764
FALSE	High	Master Protein	Q9H8M7	MINDY3	0.894	0.0220097
FALSE	High	Master Protein	Q9HC35	EML4	0.894	0.0230328
FALSE	High	Master Protein	Q9NU19	TBC1D22B	0.894	0.0269184
FALSE	High	Master Protein	P16152	CBR1	0.894	0.0288009
FALSE	High	Master Protein	O43715	TRIAP1	0.894	0.0313723
FALSE	High	Master Protein	Q6PML9	SLC30A9	0.894	0.0316523
FALSE	High	Master Protein	P45985	MAP2K4	0.894	0.0388466
FALSE	High	Master Protein	F5GXE4	ATE1	0.894	0.0393618
FALSE	High	Master Protein	Q86W50	METTL16	0.894	0.0401252
FALSE	High	Master Protein	A0A7I2RVZ4	PTBP2	0.894	0.0422403
FALSE	High	Master Protein	Q96G25	MED8	0.894	0.0432052
FALSE	High	Master Protein	Q86TV6	TTC7B	0.894	0.0645697
FALSE	High	Master Protein	Q9H910	JPT2	0.894	0.0750972
FALSE	High	Master Protein	Q9UHQ9	CYB5R1	0.894	0.0819501
FALSE	High	Master Protein	Q92556	ELMO1	0.894	0.0911515
FALSE	Medium	Master Protein	A6NM62	LRRC53	0.894	0.301832
FALSE	Medium	Master Protein	F5H881		0.894	0.401405
FALSE	High	Master Protein	P52888	THOP1	0.895	0.0057371
FALSE	High	Master Protein	O15228	GNPAT	0.895	0.00771227
FALSE	High	Master Protein	Q9Y450	HBS1L	0.895	0.0079695
FALSE	High	Master Protein	Q5T2E6	ARMH3	0.895	0.021295
FALSE	High	Master Protein	P55809	OXCT1	0.895	0.135245
FALSE	Medium	Master Protein	Q6NVH7	SWSAP1	0.895	0.24396
FALSE	High	Master Protein	F8WE65	PPIA	0.895	0.959399
FALSE	High	Master Protein	Q9UKJ3	GPATCH8	0.896	0.00282078
FALSE	High	Master Protein	P00813	ADA	0.896	0.0202636
FALSE	High	Master Protein	Q9NX20	MRPL16	0.896	0.029232
FALSE	High	Master Protein	O43678	NDUFA2	0.896	0.0345947
FALSE	Medium	Master Protein	J3QKQ4	CD300A	0.896	0.0678521
FALSE	High	Master Protein	A0A3B3IRV5	HEBP1	0.896	0.0740746
FALSE	High	Master Protein	O75582	RPS6KA5	0.896	0.202329
FALSE	Low	Master Protein	Q5VX52	SPATA1	0.896	0.314536
FALSE	High	Master Protein	Q9NTK5	OLA1	0.897	0.00284279
FALSE	High	Master Protein	Q9UJS0	SLC25A13	0.897	0.00431091
FALSE	High	Master Protein	E5RIA4	DNPEP	0.897	0.00816714
FALSE	High	Master Protein	P32189	GK	0.897	0.00947487
FALSE	High	Master Protein	Q13416	ORC2	0.897	0.0132761
FALSE	Medium	Master Protein	A0A3B3ISB3	FRMD4A	0.897	0.0147747
FALSE	High	Master Protein	P61201	COPS2	0.897	0.0149769
FALSE	High	Master Protein	P00390	GSR	0.897	0.0169768
FALSE	High	Master Protein	Q9Y3C4	TPRKB	0.897	0.0192012
FALSE	High	Master Protein	Q5SSJ5	HP1BP3	0.897	0.0207619
FALSE	High	Master Protein	P29218	IMPA1	0.897	0.0228755
FALSE	High	Master Protein	P16402	H1-3	0.897	0.0266114
FALSE	High	Master Protein	O15357	INPPL1	0.897	0.0299699
FALSE	High	Master Protein	Q15118	PDK1	0.897	0.0304897
FALSE	High	Master Protein	Q9Y2Z0	SUGT1	0.897	0.0346475
FALSE	High	Master Protein	Q5JSL0	HMGN5	0.897	0.039357
FALSE	High	Master Protein	Q8N573	OXR1	0.897	0.042726
FALSE	High	Master Protein	P32321	DCTD	0.897	0.0448175
FALSE	High	Master Protein	Q96JM3	CHAMP1	0.897	0.0475297
FALSE	High	Master Protein	Q9UKM7	MAN1B1	0.897	0.0475297
FALSE	High	Master Protein	Q92688	ANP32B	0.897	0.0477892
FALSE	High	Master Protein	Q8TDX7	NEK7	0.897	0.0483441
FALSE	High	Master Protein	Q9UBQ0	VPS29	0.897	0.0519449
FALSE	High	Master Protein	Q8TBE9	NANP	0.897	0.108264
FALSE	High	Master Protein	Q7Z7K0	CMC1	0.897	0.290773
FALSE	High	Master Protein	Q8N5Y8	PARP16	0.897	0.440367
FALSE	High	Master Protein	P09132	SRP19	0.898	0.00140844
FALSE	High	Master Protein	Q9HAU5	UPF2	0.898	0.00568372
FALSE	High	Master Protein	P52209	PGD	0.898	0.006002
FALSE	High	Master Protein	Q96T51	RUFY1	0.898	0.00696224
FALSE	High	Master Protein	Q9NZB2	FAM120A	0.898	0.0090761
FALSE	High	Master Protein	Q06330	RBPJ	0.898	0.0226857
FALSE	High	Master Protein	Q9UPQ9	TNRC6B	0.898	0.0239764
FALSE	High	Master Protein	Q5JTJ3	COA6	0.898	0.0241242
FALSE	High	Master Protein	Q8WVJ2	NUDCD2	0.898	0.0338362
FALSE	High	Master Protein	Q8N5X7	EIF4E3	0.898	0.044508
FALSE	High	Master Protein	P09234	SNRPC	0.898	0.0641706
FALSE	High	Master Protein	P42574	CASP3	0.898	0.0856733
FALSE	High	Master Protein	Q96JG6	VPS50	0.898	0.10864
FALSE	Medium	Master Protein	K9N1J3	IL15RA	0.898	0.135647
FALSE	High	Master Protein	O96033	MOCS2	0.898	0.202169
FALSE	High	Master Protein	A0A3B3IRV3	MCTS2P	0.898	0.343063
FALSE	High	Master Protein	A0A2R8YG42	ARHGEF7	0.899	0.0151426
FALSE	High	Master Protein	Q96GK7	FAHD2A	0.899	0.015699
FALSE	High	Master Protein	Q15311	RALBP1	0.899	0.0179927
FALSE	High	Master Protein	Q9H1Y0	ATG5	0.899	0.0252187
FALSE	High	Master Protein	Q9ULC4	MCTS1	0.899	0.0365643
FALSE	High	Master Protein	C9JBY7	MRPS33	0.899	0.0401102
FALSE	High	Master Protein	Q08257	CRYZ	0.899	0.0485462
FALSE	High	Master Protein	Q8N9V3	WDSUB1	0.899	0.0539415
FALSE	High	Master Protein	P31930	UQCRC1	0.899	0.0612185
FALSE	High	Master Protein	Q9NX46	ADPRS	0.899	0.0912677
FALSE	Low	Master Protein	Q5HYR2	DMRTC1; DMRTC1B	0.899	0.100948
FALSE	High	Master Protein	A0A087WW65	ABCB7	0.899	0.145115
FALSE	High	Master Protein	Q75MD7	AUTS2	0.899	0.269091
FALSE	Medium	Master Protein	Q569K6	CCDC157	0.899	0.767499
FALSE	High	Master Protein	Q03252	LMNB2	0.9	0.00837291
FALSE	High	Master Protein	P12277	CKB	0.9	0.0126551
FALSE	High	Master Protein	P17900	GM2A	0.9	0.0139543
FALSE	High	Master Protein	Q96FN4	CPNE2	0.9	0.0242003
FALSE	High	Master Protein	Q9UH62	ARMCX3	0.9	0.0298818
FALSE	High	Master Protein	Q96GY0	ZC2HC1A	0.9	0.0314697
FALSE	High	Master Protein	Q9NUQ9	CYRIB	0.9	0.0396103
FALSE	High	Master Protein	Q9Y5N5	N6AMT1	0.9	0.0428222
FALSE	High	Master Protein	A0A2R8Y5N2	TSC1	0.9	0.0468305
FALSE	High	Master Protein	E7EM64	COPS6	0.9	0.0613982
FALSE	High	Master Protein	H0YNN4	NDUFAF1	0.9	0.0681277
FALSE	High	Master Protein	Q5QJ74	TBCEL	0.9	0.0927618
FALSE	High	Master Protein	Q49B96	COX19	0.9	0.0935363
FALSE	High	Master Protein	P62877	RBX1	0.9	0.100131
FALSE	High	Master Protein	Q8NGA1	OR1M1	0.9	0.154847
FALSE	High	Master Protein	Q93015	NAA80	0.9	0.172033
FALSE	High	Master Protein	F8W681	DPAGT1	0.9	0.253806
FALSE	High	Master Protein	P13929	ENO3	0.9	0.280131
FALSE	High	Master Protein	A0A087WZ09	GATA4	0.9	0.707438
FALSE	High	Master Protein	Q9P258	RCC2	0.9	0.741336
FALSE	High	Master Protein	P46940	IQGAP1	0.901	0.0057371
FALSE	High	Master Protein	F8W9X7	CCDC93	0.901	0.00837291
FALSE	High	Master Protein	Q14254	FLOT2	0.901	0.0157801
FALSE	High	Master Protein	O75663	TIPRL	0.901	0.017225
FALSE	High	Master Protein	E9PKU7	GANAB	0.901	0.0209271
FALSE	High	Master Protein	B1AKI6	MBNL3	0.901	0.0626032
FALSE	High	Master Protein	Q9Y5J7	TIMM9	0.901	0.0694862
FALSE	High	Master Protein	Q96NB2	SFXN2	0.901	0.0830431
FALSE	High	Master Protein	J3KPA5	SLC6A9	0.901	0.105245
FALSE	High	Master Protein	Q9Y2Q0	ATP8A1	0.901	0.160778
FALSE	High	Master Protein	Q02446	SP4	0.901	0.166609
FALSE	High	Master Protein	B0QYV9	ARFGAP3	0.901	0.176137
FALSE	High	Master Protein	Q9BW83	IFT27	0.902	0.0232818
FALSE	High	Master Protein	Q15811	ITSN1	0.902	0.028046
FALSE	High	Master Protein	P58546	MTPN	0.902	0.0286159
FALSE	High	Master Protein	Q9H1E3	NUCKS1	0.902	0.0328278
FALSE	High	Master Protein	Q9NWZ3	IRAK4	0.902	0.0345947
FALSE	High	Master Protein	O75843	AP1G2	0.902	0.0960529
FALSE	High	Master Protein	Q969R8	ITFG2	0.902	0.101913
FALSE	High	Master Protein	P40425	PBX2	0.902	0.127928
FALSE	High	Master Protein	P09874	PARP1	0.903	0.00237285
FALSE	High	Master Protein	O75436	VPS26A	0.903	0.0057371
FALSE	High	Master Protein	O94888	UBXN7	0.903	0.00738982
FALSE	High	Master Protein	Q14166	TTLL12	0.903	0.014238
FALSE	High	Master Protein	A0A0A0MT83	IVD	0.903	0.0167448
FALSE	High	Master Protein	Q96KP1	EXOC2	0.903	0.0273108
FALSE	High	Master Protein	Q6YP21	KYAT3	0.903	0.028994
FALSE	High	Master Protein	P51553	IDH3G	0.903	0.0407815
FALSE	High	Master Protein	Q9HB90	RRAGC	0.903	0.0426801
FALSE	High	Master Protein	Q96GX9	APIP	0.903	0.0633462
FALSE	High	Master Protein	Q96T21	SECISBP2	0.903	0.0772275
FALSE	High	Master Protein	O75525	KHDRBS3	0.903	0.0796825
FALSE	High	Master Protein	A6NML8	DIAPH2	0.903	0.0835498
FALSE	High	Master Protein	Q9H6Y2	WDR55	0.903	0.109789
FALSE	High	Master Protein	Q9BVN2	RUSC1	0.903	0.160033
FALSE	High	Master Protein	Q9Y265	RUVBL1	0.904	0.00378239
FALSE	High	Master Protein	Q9Y5A7	NUB1	0.904	0.00661566
FALSE	High	Master Protein	P28331	NDUFS1	0.904	0.0088363
FALSE	High	Master Protein	O95630	STAMBP	0.904	0.00977095
FALSE	High	Master Protein	Q13042	CDC16	0.904	0.0128679
FALSE	High	Master Protein	P68402	PAFAH1B2	0.904	0.0188457
FALSE	High	Master Protein	A0A1B0GUI1	RALGAPA1	0.904	0.0192165
FALSE	High	Master Protein	O95671	ASMTL	0.904	0.0252079
FALSE	High	Master Protein	Q9H1Z4	WDR13	0.904	0.0282302
FALSE	High	Master Protein	O60934	NBN	0.904	0.029259
FALSE	High	Master Protein	Q92673	SORL1	0.904	0.0409212
FALSE	High	Master Protein	Q2TAL8	QRICH1	0.904	0.0427683
FALSE	High	Master Protein	A0A384DVU0	PNPLA6	0.904	0.0447146
FALSE	High	Master Protein	Q15796	SMAD2	0.904	0.0811772
FALSE	High	Master Protein	Q9NUG6	PDRG1	0.904	0.0834388
FALSE	High	Master Protein	Q16775	HAGH	0.904	0.107667
FALSE	High	Master Protein	F8W8A6	HIBCH	0.904	0.150821
FALSE	High	Master Protein	Q08ER8	ZNF543	0.904	0.715814
FALSE	High	Master Protein	Q71UI9	H2AZ2	0.905	0.00302134
FALSE	High	Master Protein	Q9H410	DSN1	0.905	0.0060136
FALSE	High	Master Protein	Q8WVS4	DYNC2I1	0.905	0.00656867
FALSE	High	Master Protein	Q92734	TFG	0.905	0.00663732
FALSE	High	Master Protein	P15311	EZR	0.905	0.00692751
FALSE	High	Master Protein	P49720	PSMB3	0.905	0.00709578
FALSE	High	Master Protein	P49588	AARS1	0.905	0.00911928
FALSE	High	Master Protein	O00232	PSMD12	0.905	0.0125358
FALSE	High	Master Protein	Q9BTZ2	DHRS4	0.905	0.0129263
FALSE	High	Master Protein	Q969X5	ERGIC1	0.905	0.0164391
FALSE	High	Master Protein	Q12797	ASPH	0.905	0.0182399
FALSE	High	Master Protein	Q9BVC4	MLST8	0.905	0.0251888
FALSE	High	Master Protein	A0A6Q8PFB5	CEP41	0.905	0.0257084
FALSE	High	Master Protein	P42345	MTOR	0.905	0.0266114
FALSE	High	Master Protein	Q96AE4	FUBP1	0.905	0.0315928
FALSE	High	Master Protein	Q6ZRQ5	MMS22L	0.905	0.0348502
FALSE	High	Master Protein	Q8NI08	NCOA7	0.905	0.0438647
FALSE	High	Master Protein	Q9H9Q2	COPS7B	0.905	0.0547065
FALSE	High	Master Protein	P58876	H2BC5	0.905	0.0598582
FALSE	High	Master Protein	Q9H7X7	IFT22	0.905	0.0717974
FALSE	High	Master Protein	F8WEZ9	ZNF480	0.905	0.0737553
FALSE	High	Master Protein	E9PDG3	WDR81	0.905	0.0749876
FALSE	High	Master Protein	Q8NI37	PPTC7	0.905	0.0913302
FALSE	High	Master Protein	Q9BRX5	GINS3	0.905	0.102817
FALSE	High	Master Protein	Q9BZV1	UBXN6	0.905	0.113222
FALSE	High	Master Protein	Q8N0S6	CENPL	0.905	0.435117
FALSE	High	Master Protein	O15084	ANKRD28	0.906	0.00355035
FALSE	High	Master Protein	P62826	RAN	0.906	0.00581906
FALSE	High	Master Protein	Q7Z4H8	POGLUT3	0.906	0.00741986
FALSE	High	Master Protein	Q96FV9	THOC1	0.906	0.0125815
FALSE	High	Master Protein	Q9Y2V2	CARHSP1	0.906	0.0127073
FALSE	High	Master Protein	Q15819	UBE2V2	0.906	0.0143061
FALSE	High	Master Protein	G3V1C3	API5	0.906	0.01581
FALSE	High	Master Protein	Q9Y5X3	SNX5	0.906	0.0161094
FALSE	High	Master Protein	Q04727	TLE4	0.906	0.0168425
FALSE	High	Master Protein	Q7Z4G4	TRMT11	0.906	0.01877
FALSE	High	Master Protein	Q96HP4	OXNAD1	0.906	0.0238736
FALSE	High	Master Protein	Q05823	RNASEL	0.906	0.0243436
FALSE	High	Master Protein	Q00577	PURA	0.906	0.0302727
FALSE	High	Master Protein	C9JYY6	NRCAM	0.906	0.034483
FALSE	High	Master Protein	Q15262	PTPRK	0.906	0.0420495
FALSE	High	Master Protein	A0A5F9UJV3	AP3B2	0.906	0.0441675
FALSE	High	Master Protein	O95749	GGPS1	0.906	0.0510157
FALSE	High	Master Protein	Q8IW35	CEP97	0.906	0.0630691
FALSE	Medium	Master Protein	H0YMB6	IRF9	0.906	0.0706359
FALSE	High	Master Protein	A2RUC4	TYW5	0.906	0.0739367
FALSE	High	Master Protein	O14734	ACOT8	0.906	0.0800339
FALSE	Medium	Master Protein	Q07973	CYP24A1	0.906	0.16427
FALSE	High	Master Protein	Q9BVM2	DPCD	0.906	0.17817
FALSE	High	Master Protein	Q9Y4P8	WIPI2	0.906	0.249573
FALSE	High	Master Protein	Q969M1	TOMM40L	0.906	0.337938
FALSE	High	Master Protein	O95819	MAP4K4	0.906	0.707137
FALSE	High	Master Protein	M0QWZ7	SARS2	0.907	0.0103664
FALSE	High	Master Protein	Q9NZI7	UBP1	0.907	0.0133994
FALSE	High	Master Protein	O95169	NDUFB8	0.907	0.0135459
FALSE	High	Master Protein	Q9UJ14	GGT7	0.907	0.0180111
FALSE	High	Master Protein	P06400	RB1	0.907	0.0187649
FALSE	High	Master Protein	E9PL57	NEDD8-MDP1	0.907	0.0247967
FALSE	High	Master Protein	P28347	TEAD1	0.907	0.0444611
FALSE	High	Master Protein	Q9BTE6	AARSD1	0.907	0.0516163
FALSE	High	Master Protein	Q9H773	DCTPP1	0.907	0.0643808
FALSE	Medium	Master Protein	Q53HV7	SMUG1	0.907	0.0665853
FALSE	High	Master Protein	Q8NBJ7	SUMF2	0.907	0.0676984
FALSE	High	Master Protein	Q8WZA0	LZIC	0.907	0.0783607
FALSE	High	Master Protein	Q9BXJ9	NAA15	0.907	0.0901603
FALSE	High	Master Protein	B0QYK0	EWSR1	0.907	0.0975252
FALSE	High	Master Protein	A0A182DWF2	TXNRD2	0.907	0.151631
FALSE	High	Master Protein	Q8IUH5	ZDHHC17	0.907	0.226702
FALSE	High	Master Protein	Q8N6Q8	METTL25	0.907	0.301608
FALSE	High	Master Protein	F8WC89	SAC3D1	0.907	0.437692
FALSE	High	Master Protein	C9J406	IMMT	0.907	0.526406
FALSE	High	Master Protein	P61970	NUTF2	0.908	0.00917532
FALSE	High	Master Protein	O95232	LUC7L3	0.908	0.013022
FALSE	High	Master Protein	Q15554	TERF2	0.908	0.0191055
FALSE	High	Master Protein	Q9C035	TRIM5	0.908	0.0202311
FALSE	High	Master Protein	J3KNF4	CCS	0.908	0.0227929
FALSE	High	Master Protein	P09429	HMGB1	0.908	0.0241976
FALSE	High	Master Protein	O43427	FIBP	0.908	0.0245784
FALSE	High	Master Protein	Q5F1R6	DNAJC21	0.908	0.0277282
FALSE	High	Master Protein	Q9H5I1	SUV39H2	0.908	0.0283421
FALSE	Medium	Master Protein	Q5U649	C12orf60	0.908	0.0347527
FALSE	High	Master Protein	A0A3B3ITR6	FARS2	0.908	0.0501148
FALSE	High	Master Protein	Q9C037	TRIM4	0.908	0.0543762
FALSE	High	Master Protein	Q8N9N2	ASCC1	0.908	0.0604728
FALSE	High	Master Protein	A0A0U1RQR8	FOXP2	0.908	0.112745
FALSE	High	Master Protein	Q9NWT8	AURKAIP1	0.908	0.134765
FALSE	High	Master Protein	P56377	AP1S2	0.908	0.159852
FALSE	High	Master Protein	P13647	KRT5	0.908	0.202363
FALSE	Medium	Master Protein	O75747	PIK3C2G	0.908	0.324504
FALSE	High	Master Protein	H3BU49	ARL2BP	0.908	0.345107
FALSE	High	Master Protein	Q5JQP3	POLL	0.908	0.426192
FALSE	High	Master Protein	Q9BYT8	NLN	0.909	0.00785514
FALSE	High	Master Protein	Q9H900	ZWILCH	0.909	0.010831
FALSE	High	Master Protein	Q96C23	GALM	0.909	0.0124647
FALSE	High	Master Protein	Q9H4L5	OSBPL3	0.909	0.0184618
FALSE	High	Master Protein	C9JQD4	PPIH	0.909	0.0219987
FALSE	High	Master Protein	Q5JVF3	PCID2	0.909	0.026182
FALSE	High	Master Protein	P53609	PGGT1B	0.909	0.0370694
FALSE	High	Master Protein	Q8TDH9	BLOC1S5	0.909	0.0426809
FALSE	High	Master Protein	P33240	CSTF2	0.909	0.0456425
FALSE	High	Master Protein	A0A6Q8PF62	FIG4	0.909	0.0540972
FALSE	High	Master Protein	Q9Y5P6	GMPPB	0.909	0.0560562
FALSE	High	Master Protein	O94761	RECQL4	0.909	0.0619203
FALSE	High	Master Protein	Q9BQC6	MRPL57	0.909	0.0623801
FALSE	High	Master Protein	O43934	MFSD11	0.909	0.0974764
FALSE	High	Master Protein	P45984	MAPK9	0.909	0.13436
FALSE	High	Master Protein	Q9NQ89	C12orf4	0.909	0.173133
FALSE	High	Master Protein	O14732	IMPA2	0.909	0.28374
FALSE	High	Master Protein	E9PDI2	CAP2	0.909	0.889399
FALSE	High	Master Protein	Q9NSV4	DIAPH3	0.91	0.00177716
FALSE	High	Master Protein	Q9Y606	PUS1	0.91	0.00555783
FALSE	High	Master Protein	Q00796	SORD	0.91	0.00835518
FALSE	High	Master Protein	Q8N684	CPSF7	0.91	0.00896525
FALSE	High	Master Protein	Q9UPT8	ZC3H4	0.91	0.0128609
FALSE	High	Master Protein	Q15813	TBCE	0.91	0.0134091
FALSE	High	Master Protein	Q96JB2	COG3	0.91	0.014061
FALSE	High	Master Protein	P22102	GART	0.91	0.0167839
FALSE	High	Master Protein	A0A087X2I1	PSMC6	0.91	0.0196355
FALSE	High	Master Protein	P49915	GMPS	0.91	0.021295
FALSE	High	Master Protein	Q9Y4W6	AFG3L2	0.91	0.0220559
FALSE	High	Master Protein	Q9UPZ3	HPS5	0.91	0.0241916
FALSE	High	Master Protein	Q13564	NAE1	0.91	0.0271879
FALSE	High	Master Protein	Q969T7	NT5C3B	0.91	0.0289634
FALSE	High	Master Protein	Q7Z2E3	APTX	0.91	0.0331971
FALSE	High	Master Protein	Q96JP5	ZFP91	0.91	0.0375589
FALSE	Medium	Master Protein	Q14520	HABP2	0.91	0.0554778
FALSE	High	Master Protein	I3L2M9	PCTP	0.91	0.07561
FALSE	High	Master Protein	A0A1W2PQ75	GYG2	0.91	0.137171
FALSE	High	Master Protein	Q96HQ2	CDKN2AIPNL	0.91	0.145867
FALSE	High	Master Protein	A0A0J9YYJ0	CNPY4	0.91	0.258268
FALSE	High	Master Protein	J3QQJ5	TRAPPC8	0.91	0.407901
FALSE	High	Master Protein	E7EQ45	AP5M1	0.91	0.677377
FALSE	High	Master Protein	P29144	TPP2	0.911	0.00218608
FALSE	High	Master Protein	P68431	H3C1; H3C10; H3C11; H3C12; H3C2; H3C3; H3C4; H3C6; H3C7; H3C8	0.911	0.00448188
FALSE	High	Master Protein	Q96T76	MMS19	0.911	0.00870404
FALSE	High	Master Protein	Q01469	FABP5	0.911	0.00936496
FALSE	High	Master Protein	Q9Y3A6	TMED5	0.911	0.0108432
FALSE	High	Master Protein	O14936	CASK	0.911	0.0173504
FALSE	High	Master Protein	J3KNN3	PHKG2	0.911	0.0242496
FALSE	High	Master Protein	Q13472	TOP3A	0.911	0.0250178
FALSE	High	Master Protein	Q9Y6C9	MTCH2	0.911	0.0288522
FALSE	High	Master Protein	Q96N67	DOCK7	0.911	0.0294019
FALSE	High	Master Protein	G3V1V0	MYL6	0.911	0.0467882
FALSE	High	Master Protein	A0A669KB29	CXXC1	0.911	0.119561
FALSE	Medium	Master Protein	J3QRU7	BLOC1S2	0.911	0.12837
FALSE	High	Master Protein	Q9UKA2	FBXL4	0.911	0.217314
FALSE	High	Master Protein	Q5HYI8	RABL3	0.911	0.298497
FALSE	High	Master Protein	O75151	PHF2	0.912	0.00159085
FALSE	High	Master Protein	Q9NSD9	FARSB	0.912	0.00332863
FALSE	High	Master Protein	P27694	RPA1	0.912	0.0045383
FALSE	High	Master Protein	Q86XP3	DDX42	0.912	0.00656867
FALSE	High	Master Protein	Q9Y5S2	CDC42BPB	0.912	0.00937875
FALSE	High	Master Protein	Q07889	SOS1	0.912	0.0175673
FALSE	High	Master Protein	P19525	EIF2AK2	0.912	0.0180407
FALSE	High	Master Protein	P53992	SEC24C	0.912	0.0186284
FALSE	High	Master Protein	O14980	XPO1	0.912	0.0190655
FALSE	High	Master Protein	P50748	KNTC1	0.912	0.0210212
FALSE	High	Master Protein	O60826	CCDC22	0.912	0.0249354
FALSE	High	Master Protein	Q7Z589	EMSY	0.912	0.0276097
FALSE	High	Master Protein	Q6P2P2	PRMT9	0.912	0.030448
FALSE	High	Master Protein	Q9BVC3	DSCC1	0.912	0.0327474
FALSE	High	Master Protein	Q15650	TRIP4	0.912	0.033134
FALSE	High	Master Protein	O95376	ARIH2	0.912	0.0457828
FALSE	High	Master Protein	P31937	HIBADH	0.912	0.0459384
FALSE	High	Master Protein	B1ALA9	PRPS1	0.912	0.0547971
FALSE	High	Master Protein	Q8IZ73	RPUSD2	0.912	0.0597596
FALSE	High	Master Protein	X6RHX1	SCYL3	0.912	0.0676582
FALSE	High	Master Protein	O95551	TDP2	0.912	0.0783361
FALSE	High	Master Protein	P00966	ASS1	0.912	0.0786694
FALSE	High	Master Protein	Q8NFV4	ABHD11	0.912	0.0885017
FALSE	High	Master Protein	Q8IYQ7	THNSL1	0.912	0.0914272
FALSE	High	Master Protein	B7Z8R2	PTCD2	0.912	0.116373
FALSE	High	Master Protein	A0A3B3IU46	RAMACL	0.912	0.12621
FALSE	High	Master Protein	Q13795	ARFRP1	0.912	0.175043
FALSE	High	Master Protein	Q86YC2	PALB2	0.912	0.226363
FALSE	High	Master Protein	F8VRH0	PCBP2	0.912	0.355471
FALSE	High	Master Protein	Q13576	IQGAP2	0.913	0.0158842
FALSE	High	Master Protein	P55196	AFDN	0.913	0.0213216
FALSE	High	Master Protein	P60900	PSMA6	0.913	0.0276592
FALSE	High	Master Protein	Q29RF7	PDS5A	0.913	0.0315818
FALSE	High	Master Protein	O75792	RNASEH2A	0.913	0.0357247
FALSE	High	Master Protein	Q9NUP7	TRMT13	0.913	0.0387618
FALSE	High	Master Protein	Q9UGU5	HMGXB4	0.913	0.057576
FALSE	High	Master Protein	C9JPE1	SLC25A20	0.913	0.10283
FALSE	High	Master Protein	H3BR83	NFATC3	0.913	0.110722
FALSE	High	Master Protein	P57060	RWDD2B	0.913	0.172551
FALSE	High	Master Protein	Q7Z7A1	CNTRL	0.913	0.185062
FALSE	High	Master Protein	A0A0A0MT16	ABCA13	0.913	0.197631
FALSE	High	Master Protein	F8W060	OSBPL8	0.913	0.51412
FALSE	High	Master Protein	F5H4X5	C12orf65	0.913	0.700525
FALSE	High	Master Protein	Q9P0K8	FOXJ2	0.913	0.980094
FALSE	High	Master Protein	Q96EV2	RBM33	0.914	0.00268118
FALSE	High	Master Protein	P33527	ABCC1	0.914	0.00902592
FALSE	High	Master Protein	Q8WVY7	UBLCP1	0.914	0.0149941
FALSE	High	Master Protein	X6RLT1	NELFCD	0.914	0.0153198
FALSE	High	Master Protein	Q68CZ6	HAUS3	0.914	0.0158936
FALSE	High	Master Protein	O75865	TRAPPC6A	0.914	0.0188594
FALSE	High	Master Protein	P31323	PRKAR2B	0.914	0.0206694
FALSE	High	Master Protein	O15085	ARHGEF11	0.914	0.0509495
FALSE	High	Master Protein	Q16773	KYAT1	0.914	0.0659509
FALSE	High	Master Protein	Q96CB8	INTS12	0.914	0.0905995
FALSE	High	Master Protein	K7ERB6	PSMC3IP	0.914	0.129538
FALSE	High	Master Protein	Q92628	KIAA0232	0.914	0.240406
FALSE	High	Master Protein	P28749	RBL1	0.914	0.242905
FALSE	High	Master Protein	P27816	MAP4	0.914	0.644223
FALSE	Low	Master Protein	D6R9G5	KLHL2	0.914	0.77951
FALSE	High	Master Protein	O00487	PSMD14	0.915	0.00236819
FALSE	High	Master Protein	Q8TEQ6	GEMIN5	0.915	0.00755787
FALSE	High	Master Protein	P41252	IARS1	0.915	0.00778906
FALSE	High	Master Protein	P61086	UBE2K	0.915	0.00804637
FALSE	High	Master Protein	Q9UJX2	CDC23	0.915	0.0212937
FALSE	High	Master Protein	Q16777	H2AC20	0.915	0.0215937
FALSE	High	Master Protein	P11413	G6PD	0.915	0.0222388
FALSE	High	Master Protein	Q9NYU2	UGGT1	0.915	0.0255329
FALSE	High	Master Protein	P43034	PAFAH1B1	0.915	0.0391809
FALSE	High	Master Protein	Q9H974	QTRT2	0.915	0.0402181
FALSE	High	Master Protein	P48553	TRAPPC10	0.915	0.0416322
FALSE	High	Master Protein	P32929	CTH	0.915	0.0459879
FALSE	High	Master Protein	Q13976	PRKG1	0.915	0.0473368
FALSE	High	Master Protein	Q8TBM7	TMEM254	0.915	0.0985814
FALSE	High	Master Protein	Q9P273	TENM3	0.915	0.103548
FALSE	High	Master Protein	Q8TB45	DEPTOR	0.915	0.235533
FALSE	High	Master Protein	Q86Y39	NDUFA11	0.915	0.406279
FALSE	High	Master Protein	A6NNY8	USP27X	0.915	0.520212
FALSE	High	Master Protein	G3V180	DPP3	0.916	0.00145306
FALSE	High	Master Protein	Q6P087	RPUSD3	0.916	0.00655116
FALSE	High	Master Protein	Q8TAQ2	SMARCC2	0.916	0.0137293
FALSE	High	Master Protein	P37802	TAGLN2	0.916	0.0183537
FALSE	High	Master Protein	Q9NX47	MARCHF5	0.916	0.0226523
FALSE	High	Master Protein	Q9Y696	CLIC4	0.916	0.0335245
FALSE	High	Master Protein	Q15334	LLGL1	0.916	0.0367899
FALSE	High	Master Protein	O95747	OXSR1	0.916	0.0409833
FALSE	High	Master Protein	P52735	VAV2	0.916	0.0437944
FALSE	High	Master Protein	P51531	SMARCA2	0.916	0.0612198
FALSE	High	Master Protein	Q9NWX6	THG1L	0.916	0.0702994
FALSE	High	Master Protein	Q9NWW6	NMRK1	0.916	0.086137
FALSE	High	Master Protein	Q5T2T1	MPP7	0.916	0.0861429
FALSE	High	Master Protein	Q6IAA8	LAMTOR1	0.916	0.116398
FALSE	High	Master Protein	Q9Y259	CHKB	0.916	0.156429
FALSE	High	Master Protein	Q8WYB5	KAT6B	0.916	0.179478
FALSE	Medium	Master Protein	F8VRE8	TMEM19	0.916	0.734788
FALSE	High	Master Protein	Q02880	TOP2B	0.917	0.00235581
FALSE	High	Master Protein	O60814	H2BC12	0.917	0.00261719
FALSE	High	Master Protein	Q13200	PSMD2	0.917	0.00310041
FALSE	High	Master Protein	O60701	UGDH	0.917	0.00646094
FALSE	High	Master Protein	Q96PZ0	PUS7	0.917	0.00936419
FALSE	High	Master Protein	Q6Y288	B3GLCT	0.917	0.0130648
FALSE	High	Master Protein	P13489	RNH1	0.917	0.0130964
FALSE	High	Master Protein	P36957	DLST	0.917	0.0187762
FALSE	High	Master Protein	Q96P11	NSUN5	0.917	0.0192508
FALSE	High	Master Protein	Q5T7V8	GORAB	0.917	0.0206906
FALSE	High	Master Protein	P55039	DRG2	0.917	0.0216853
FALSE	High	Master Protein	P49903	SEPHS1	0.917	0.0292993
FALSE	High	Master Protein	Q5VVQ6	YOD1	0.917	0.0344124
FALSE	High	Master Protein	A0A087X2A7	FAM184A	0.917	0.0355902
FALSE	High	Master Protein	P51580	TPMT	0.917	0.0374764
FALSE	High	Master Protein	Q9UJW0	DCTN4	0.917	0.0458781
FALSE	High	Master Protein	Q8WVB6	CHTF18	0.917	0.0502439
FALSE	High	Master Protein	A8MXV4	NUDT19	0.917	0.0513561
FALSE	High	Master Protein	O43156	TTI1	0.917	0.0607204
FALSE	High	Master Protein	P63104	YWHAZ	0.917	0.0627912
FALSE	High	Master Protein	Q9NX07	TRNAU1AP	0.917	0.081896
FALSE	High	Master Protein	P48066	SLC6A11	0.917	0.0886831
FALSE	High	Master Protein	O75575	CRCP	0.917	0.194677
FALSE	High	Master Protein	P30536	TSPO	0.917	0.311407
FALSE	High	Master Protein	A0A0A0MRP6	SMARCA1	0.917	0.357336
FALSE	Medium	Master Protein	Q9H2K2	TNKS2	0.917	0.458932
FALSE	High	Master Protein	Q9H9B4	SFXN1	0.918	0.00623032
FALSE	High	Master Protein	Q00169	PITPNA	0.918	0.0104523
FALSE	High	Master Protein	O60271	SPAG9	0.918	0.0122978
FALSE	High	Master Protein	O75391	SPAG7	0.918	0.0173308
FALSE	High	Master Protein	E7ESY4	MTA1	0.918	0.0180111
FALSE	High	Master Protein	Q16891	IMMT	0.918	0.0185138
FALSE	High	Master Protein	Q6ZVM7	TOM1L2	0.918	0.0336365
FALSE	High	Master Protein	Q8N3X1	FNBP4	0.918	0.0374891
FALSE	High	Master Protein	P51665	PSMD7	0.918	0.0410176
FALSE	High	Master Protein	Q92696	RABGGTA	0.918	0.0483626
FALSE	High	Master Protein	Q7Z3K3	POGZ	0.918	0.0656192
FALSE	High	Master Protein	Q15052	ARHGEF6	0.918	0.0892883
FALSE	High	Master Protein	Q92564	DCUN1D4	0.918	0.208694
FALSE	High	Master Protein	E5RHK8	DNM3	0.918	0.268407
FALSE	High	Master Protein	A0A087WZQ7	NAPB	0.918	0.426298
FALSE	High	Master Protein	Q15057	ACAP2	0.919	0.012246
FALSE	High	Master Protein	A0A2R8Y566	RELCH	0.919	0.012493
FALSE	High	Master Protein	Q6PHR2	ULK3	0.919	0.0217558
FALSE	High	Master Protein	P14868	DARS1	0.919	0.0315694
FALSE	High	Master Protein	F5H8L0	RABGAP1L	0.919	0.0345069
FALSE	High	Master Protein	Q96AC1	FERMT2	0.919	0.0393408
FALSE	High	Master Protein	P16885	PLCG2	0.919	0.0527251
FALSE	High	Master Protein	O60784	TOM1	0.919	0.0704878
FALSE	High	Master Protein	Q8NEZ3	WDR19	0.919	0.0774402
FALSE	High	Master Protein	Q15018	ABRAXAS2	0.919	0.0841004
FALSE	High	Master Protein	Q9P0J1	PDP1	0.919	0.109275
FALSE	High	Master Protein	Q6VN20	RANBP10	0.919	0.134981
FALSE	High	Master Protein	Q16878	CDO1	0.919	0.256792
FALSE	High	Master Protein	P62306	SNRPF	0.919	0.282043
FALSE	High	Master Protein	P62380	TBPL1	0.919	0.305724
FALSE	High	Master Protein	Q8WVT3	TRAPPC12	0.919	0.407901
FALSE	High	Master Protein	P98164	LRP2	0.919	0.783246
FALSE	High	Master Protein	O14776	TCERG1	0.92	0.0125562
FALSE	High	Master Protein	P17812	CTPS1	0.92	0.0213151
FALSE	High	Master Protein	Q03188	CENPC	0.92	0.033583
FALSE	High	Master Protein	E9PKG1	PRMT1	0.92	0.0516358
FALSE	High	Master Protein	Q68D91	MBLAC2	0.92	0.0634059
FALSE	High	Master Protein	Q05209	PTPN12	0.92	0.0812367
FALSE	High	Master Protein	Q9BVV7	TIMM21	0.92	0.170364
FALSE	High	Master Protein	C9JIV5	SFXN5	0.92	0.173368
FALSE	High	Master Protein	A1L020	MEX3A	0.92	0.17817
FALSE	Medium	Master Protein	A0A087WVW8	SLC38A3	0.92	0.18158
FALSE	High	Master Protein	Q9UPN6	SCAF8	0.92	0.23454
FALSE	High	Master Protein	P82663	MRPS25	0.921	0.00894888
FALSE	High	Master Protein	Q9NRY4	ARHGAP35	0.921	0.0091282
FALSE	High	Master Protein	P42766	RPL35	0.921	0.010831
FALSE	High	Master Protein	Q01433	AMPD2	0.921	0.0130964
FALSE	High	Master Protein	P61513	RPL37A	0.921	0.013683
FALSE	High	Master Protein	P19623	SRM	0.921	0.0155906
FALSE	High	Master Protein	Q99733	NAP1L4	0.921	0.0169353
FALSE	High	Master Protein	Q8IWV7	UBR1	0.921	0.0204278
FALSE	High	Master Protein	P21675	TAF1	0.921	0.0230328
FALSE	High	Master Protein	P82675	MRPS5	0.921	0.0262996
FALSE	High	Master Protein	Q8NI35	PATJ	0.921	0.0294833
FALSE	High	Master Protein	Q16181	SEPTIN7	0.921	0.0308892
FALSE	High	Master Protein	H0Y957	SLC30A5	0.921	0.0318748
FALSE	High	Master Protein	Q8WTW3	COG1	0.921	0.0337629
FALSE	High	Master Protein	P48506	GCLC	0.921	0.0351727
FALSE	High	Master Protein	P82664	MRPS10	0.921	0.0494756
FALSE	High	Master Protein	Q9ULV4	CORO1C	0.921	0.0609026
FALSE	High	Master Protein	Q6PJI9	WDR59	0.921	0.091398
FALSE	High	Master Protein	Q8NB90	SPATA5	0.921	0.0977256
FALSE	High	Master Protein	Q92844	TANK	0.921	0.0978999
FALSE	High	Master Protein	A0A3B3IU69	EML1	0.921	0.111757
FALSE	High	Master Protein	Q53H96	PYCR3	0.921	0.121932
FALSE	High	Master Protein	Q9UN81	L1RE1	0.921	0.167066
FALSE	High	Master Protein	Q969M3	YIPF5	0.921	0.201109
FALSE	High	Master Protein	H0YAN8	ARHGEF10	0.921	0.214922
FALSE	High	Master Protein	O43306	ADCY6	0.921	0.277641
FALSE	High	Master Protein	A0A087WXD1	SLC9A7	0.921	0.347929
FALSE	High	Master Protein	Q53R41	FASTKD1	0.921	0.355952
FALSE	Medium	Master Protein	J3KP97	CCDC18	0.921	0.542529
FALSE	High	Master Protein	Q9Y3V2	RWDD3	0.921	0.692566
FALSE	High	Master Protein	Q5VT25	CDC42BPA	0.922	0.00261719
FALSE	High	Master Protein	Q9UHD1	CHORDC1	0.922	0.00431091
FALSE	High	Master Protein	P39687	ANP32A	0.922	0.00437391
FALSE	High	Master Protein	P62753	RPS6	0.922	0.00744114
FALSE	High	Master Protein	P10599	TXN	0.922	0.00894681
FALSE	High	Master Protein	P84090	ERH	0.922	0.0103538
FALSE	High	Master Protein	P18124	RPL7	0.922	0.0115883
FALSE	High	Master Protein	O75489	NDUFS3	0.922	0.017424
FALSE	High	Master Protein	Q9Y6D6	ARFGEF1	0.922	0.0181645
FALSE	High	Master Protein	Q9BZE9	ASPSCR1	0.922	0.0354007
FALSE	High	Master Protein	P61163	ACTR1A	0.922	0.0358019
FALSE	High	Master Protein	Q9P015	MRPL15	0.922	0.0360702
FALSE	High	Master Protein	D3YTC1	MRPL35	0.922	0.0604728
FALSE	High	Master Protein	Q9C0F1	CEP44	0.922	0.0613815
FALSE	High	Master Protein	P10070	GLI2	0.922	0.0662896
FALSE	High	Master Protein	Q96JI7	SPG11	0.922	0.0984501
FALSE	High	Master Protein	O76041	NEBL	0.922	0.210717
FALSE	High	Master Protein	H0YJ83	RIN3	0.922	0.37064
FALSE	High	Master Protein	Q96GC5	MRPL48	0.922	0.450621
FALSE	High	Master Protein	H3BQ15		0.922	0.728949
FALSE	High	Master Protein	P11717	IGF2R	0.923	0.00597976
FALSE	High	Master Protein	J3KN16	ECPAS	0.923	0.00634669
FALSE	High	Master Protein	Q8IZ81	ELMOD2	0.923	0.01105
FALSE	High	Master Protein	Q9BYN8	MRPS26	0.923	0.0115889
FALSE	High	Master Protein	O94874	UFL1	0.923	0.0116895
FALSE	High	Master Protein	P25398	RPS12	0.923	0.0149937
FALSE	High	Master Protein	P35908	KRT2	0.923	0.0212937
FALSE	High	Master Protein	P49207	RPL34	0.923	0.0215003
FALSE	High	Master Protein	Q9UI09	NDUFA12	0.923	0.0243587
FALSE	High	Master Protein	Q8N1G0	ZNF687	0.923	0.0257958
FALSE	High	Master Protein	Q08170	SRSF4	0.923	0.0289294
FALSE	High	Master Protein	A0A499FJY3	RBM15	0.923	0.0387581
FALSE	High	Master Protein	Q9UFW8	CGGBP1	0.923	0.0413609
FALSE	High	Master Protein	Q9UJZ1	STOML2	0.923	0.043083
FALSE	High	Master Protein	Q13595	TRA2A	0.923	0.0454458
FALSE	High	Master Protein	Q92994	BRF1	0.923	0.0457088
FALSE	High	Master Protein	P16333	NCK1	0.923	0.051896
FALSE	High	Master Protein	Q16186	ADRM1	0.923	0.0630691
FALSE	High	Master Protein	O15530	PDPK1	0.923	0.0695701
FALSE	High	Master Protein	P43007	SLC1A4	0.923	0.0698495
FALSE	High	Master Protein	F5H1M6	P2RX4	0.923	0.070253
FALSE	High	Master Protein	Q9BSU1	PHAF1	0.923	0.0875035
FALSE	High	Master Protein	O15037	KHNYN	0.923	0.128518
FALSE	High	Master Protein	Q8N0Z6	TTC5	0.923	0.250915
FALSE	High	Master Protein	A0A3B3ITJ4	HNRNPL	0.923	0.463185
FALSE	High	Master Protein	X6RK58	LRRC20	0.923	0.47902
FALSE	Medium	Master Protein	H3BU09	SIAH1	0.923	0.545388
FALSE	High	Master Protein	Q9Y2A7	NCKAP1	0.924	0.00693266
FALSE	High	Master Protein	Q7Z4V5	HDGFL2	0.924	0.00894681
FALSE	High	Master Protein	P52788	SMS	0.924	0.010516
FALSE	High	Master Protein	Q14019	COTL1	0.924	0.0117562
FALSE	High	Master Protein	P22061	PCMT1	0.924	0.0121828
FALSE	High	Master Protein	A0A087WT95	ACOT2	0.924	0.0152116
FALSE	High	Master Protein	Q9BX40	LSM14B	0.924	0.0164704
FALSE	High	Master Protein	Q14181	POLA2	0.924	0.0208453
FALSE	High	Master Protein	G3V4P8	GMFB	0.924	0.0230328
FALSE	High	Master Protein	Q01105	SET	0.924	0.0245494
FALSE	High	Master Protein	P10253	GAA	0.924	0.0284364
FALSE	High	Master Protein	Q8ND76	CCNY	0.924	0.0292993
FALSE	High	Master Protein	Q9NRW7	VPS45	0.924	0.0313838
FALSE	High	Master Protein	A0A0A0MSI8	EXOC5	0.924	0.0451931
FALSE	High	Master Protein	A0A3B3IUB9	BIRC6	0.924	0.130537
FALSE	High	Master Protein	Q9H7S9	ZNF703	0.924	0.333179
FALSE	High	Master Protein	F8W7U0	ITSN1	0.924	0.54548
FALSE	High	Master Protein	Q8NFC6	BOD1L1	0.925	0.00431091
FALSE	High	Master Protein	P46781	RPS9	0.925	0.00471713
FALSE	High	Master Protein	O94817	ATG12	0.925	0.00800131
FALSE	High	Master Protein	O94826	TOMM70	0.925	0.0135707
FALSE	High	Master Protein	Q8NCN5	PDPR	0.925	0.0179292
FALSE	High	Master Protein	Q5VZL5	ZMYM4	0.925	0.0208453
FALSE	High	Master Protein	Q96H22	CENPN	0.925	0.0231808
FALSE	High	Master Protein	P62424	RPL7A	0.925	0.0240856
FALSE	High	Master Protein	A0A2R8Y849	RPS24	0.925	0.0292345
FALSE	High	Master Protein	P42765	ACAA2	0.925	0.0298105
FALSE	High	Master Protein	Q96N64	PWWP2A	0.925	0.0301821
FALSE	High	Master Protein	Q9BQ70	TCF25	0.925	0.0390915
FALSE	High	Master Protein	A0A087WZ13	RAVER1	0.925	0.0416049
FALSE	High	Master Protein	Q06323	PSME1	0.925	0.0496578
FALSE	High	Master Protein	Q9NZ52	GGA3	0.925	0.0707261
FALSE	High	Master Protein	Q9NVS9	PNPO	0.925	0.0731628
FALSE	High	Master Protein	P51991	HNRNPA3	0.925	0.0737666
FALSE	High	Master Protein	P61956	SUMO2	0.925	0.083878
FALSE	High	Master Protein	Q8WWK9	CKAP2	0.925	0.0846341
FALSE	High	Master Protein	Q9BTT0	ANP32E	0.925	0.0901985
FALSE	High	Master Protein	P78560	CRADD	0.925	0.107812
FALSE	High	Master Protein	Q9BTF0	THUMPD2	0.925	0.111202
FALSE	High	Master Protein	P32242	OTX1	0.925	0.252858
FALSE	High	Master Protein	Q9P2E3	ZNFX1	0.925	0.712094
FALSE	High	Master Protein	P51659	HSD17B4	0.926	0.00261719
FALSE	High	Master Protein	P56545	CTBP2	0.926	0.0035471
FALSE	High	Master Protein	P35573	AGL	0.926	0.00533375
FALSE	High	Master Protein	E7EVA0	MAP4	0.926	0.00792326
FALSE	High	Master Protein	Q02543	RPL18A	0.926	0.0124226
FALSE	High	Master Protein	Q969M7	UBE2F	0.926	0.0133845
FALSE	High	Master Protein	Q15418	RPS6KA1	0.926	0.0180944
FALSE	High	Master Protein	P46459	NSF	0.926	0.0189849
FALSE	High	Master Protein	Q8NHP6	MOSPD2	0.926	0.0231083
FALSE	High	Master Protein	Q9BXY0	MAK16	0.926	0.0235397
FALSE	High	Master Protein	A6NDG6	PGP	0.926	0.0373775
FALSE	High	Master Protein	Q8IVD9	NUDCD3	0.926	0.0387327
FALSE	High	Master Protein	Q8N806	UBR7	0.926	0.0449369
FALSE	High	Master Protein	A0A5F9ZHB6	PRIM1	0.926	0.0510157
FALSE	High	Master Protein	Q13442	PDAP1	0.926	0.0652248
FALSE	High	Master Protein	A0A2U3TZI9	CEP78	0.926	0.0654493
FALSE	High	Master Protein	F5H4N6	GRIP1	0.926	0.068521
FALSE	High	Master Protein	Q9P2B2	PTGFRN	0.926	0.0773875
FALSE	Medium	Master Protein	Q8NCA9	ZNF784	0.926	0.147578
FALSE	High	Master Protein	Q86XE3	MICU3	0.926	0.279411
FALSE	High	Master Protein	A6NED2	RCCD1	0.926	0.451749
FALSE	High	Master Protein	Q9NZC7	WWOX	0.926	0.477247
FALSE	High	Master Protein	H0Y871	PIK3CB	0.926	0.64379
FALSE	High	Master Protein	P22413	ENPP1	0.927	0.00184722
FALSE	High	Master Protein	A0A087X2D5	MRPL45	0.927	0.0071633
FALSE	High	Master Protein	Q7L2J0	MEPCE	0.927	0.00794833
FALSE	High	Master Protein	P09455	RBP1	0.927	0.00814216
FALSE	High	Master Protein	O60293	ZFC3H1	0.927	0.0105418
FALSE	High	Master Protein	P30038	ALDH4A1	0.927	0.0115399
FALSE	High	Master Protein	Q99504	EYA3	0.927	0.0159457
FALSE	High	Master Protein	D3YTB1	RPL32	0.927	0.0230328
FALSE	High	Master Protein	Q86US8	SMG6	0.927	0.0243956
FALSE	High	Master Protein	E9PN81	RNASEH2C	0.927	0.0288952
FALSE	High	Master Protein	Q96CN7	ISOC1	0.927	0.041416
FALSE	High	Master Protein	Q9UBF2	COPG2	0.927	0.0709959
FALSE	High	Master Protein	P35813	PPM1A	0.927	0.0739637
FALSE	High	Master Protein	Q92995	USP13	0.927	0.0827821
FALSE	High	Master Protein	Q96KM6	ZNF512B	0.927	0.112889
FALSE	High	Master Protein	P12235	SLC25A4	0.927	0.124137
FALSE	High	Master Protein	Q17RN3	FAM98C	0.927	0.283479
FALSE	Low	Master Protein	P21941	MATN1	0.927	0.436595
FALSE	High	Master Protein	P62258	YWHAE	0.928	0.00450176
FALSE	High	Master Protein	Q13838	DDX39B	0.928	0.00737159
FALSE	High	Master Protein	Q9Y4F3	MARF1	0.928	0.0151594
FALSE	High	Master Protein	A6NMQ3	ENSA	0.928	0.0193703
FALSE	High	Master Protein	Q9NSE4	IARS2	0.928	0.0217509
FALSE	High	Master Protein	A0A087X211	CIP2A	0.928	0.0321031
FALSE	High	Master Protein	P05114	HMGN1	0.928	0.0354188
FALSE	High	Master Protein	Q8IWD4	CCDC117	0.928	0.0498356
FALSE	High	Master Protein	Q9UBK9	UXT	0.928	0.060179
FALSE	High	Master Protein	P35250	RFC2	0.928	0.0626637
FALSE	High	Master Protein	Q08209	PPP3CA	0.928	0.0694467
FALSE	High	Master Protein	Q0PNE2	ELP6	0.928	0.0718533
FALSE	High	Master Protein	Q9Y3Y2	CHTOP	0.928	0.0774402
FALSE	High	Master Protein	Q9P2K3	RCOR3	0.928	0.0783994
FALSE	High	Master Protein	Q9HB40	SCPEP1	0.928	0.125916
FALSE	High	Master Protein	P36405	ARL3	0.928	0.127174
FALSE	High	Master Protein	O75928	PIAS2	0.928	0.128924
FALSE	High	Master Protein	Q9NQT4	EXOSC5	0.928	0.130498
FALSE	High	Master Protein	Q9UDW1	UQCR10	0.928	0.152346
FALSE	High	Master Protein	C9JME2	FARP1	0.928	0.166355
FALSE	High	Master Protein	A6NDU8	C5orf51	0.928	0.176342
FALSE	High	Master Protein	Q9C0E8	LNPK	0.928	0.256811
FALSE	High	Master Protein	Q1RLN5	ARHGAP12	0.928	0.334118
FALSE	High	Master Protein	Q9BTX7	TTPAL	0.928	0.684493
FALSE	High	Master Protein	A0A0D9SG79	UBAP1	0.928	0.745304
FALSE	High	Master Protein	P07711	CTSL	0.928	0.866125
FALSE	High	Master Protein	Q05086	UBE3A	0.929	0.0052168
FALSE	High	Master Protein	Q92616	GCN1	0.929	0.00738982
FALSE	High	Master Protein	Q9H3S7	PTPN23	0.929	0.00747226
FALSE	High	Master Protein	P08621	SNRNP70	0.929	0.0117004
FALSE	High	Master Protein	Q16531	DDB1	0.929	0.0167046
FALSE	High	Master Protein	P18077	RPL35A	0.929	0.026518
FALSE	High	Master Protein	Q96DA6	DNAJC19	0.929	0.0286238
FALSE	High	Master Protein	P22059	OSBP	0.929	0.0295215
FALSE	High	Master Protein	P62888	RPL30	0.929	0.0457747
FALSE	High	Master Protein	A0A2R8YDQ0		0.929	0.048551
FALSE	High	Master Protein	Q8TF01	PNISR	0.929	0.0561236
FALSE	High	Master Protein	Q8TDR0	TRAF3IP1	0.929	0.064998
FALSE	High	Master Protein	V5IRT4	UQCC2	0.929	0.069499
FALSE	High	Master Protein	Q92536	SLC7A6	0.929	0.0702903
FALSE	High	Master Protein	Q9H1K1	ISCU	0.929	0.13521
FALSE	High	Master Protein	A0A0C4DFX9	NELFA	0.929	0.147705
FALSE	High	Master Protein	Q96CQ1	SLC25A36	0.929	0.533284
FALSE	High	Master Protein	P21399	ACO1	0.93	0.00404127
FALSE	High	Master Protein	O75964	ATP5MG	0.93	0.00731767
FALSE	High	Master Protein	Q6IBS0	TWF2	0.93	0.0088363
FALSE	High	Master Protein	P07900	HSP90AA1	0.93	0.0132731
FALSE	High	Master Protein	Q5JTZ9	AARS2	0.93	0.0159457
FALSE	High	Master Protein	P62310	LSM3	0.93	0.0248303
FALSE	High	Master Protein	P48047	ATP5PO	0.93	0.0263942
FALSE	High	Master Protein	A0A494C165	PEPD	0.93	0.0319716
FALSE	High	Master Protein	P14859	POU2F1	0.93	0.0355811
FALSE	High	Master Protein	Q96JB5	CDK5RAP3	0.93	0.0357649
FALSE	High	Master Protein	Q12765	SCRN1	0.93	0.0437486
FALSE	High	Master Protein	P30043	BLVRB	0.93	0.0745699
FALSE	High	Master Protein	F5GY05	FAM120B	0.93	0.10779
FALSE	High	Master Protein	Q8TF71	SLC16A10	0.93	0.110686
FALSE	High	Master Protein	P07738	BPGM	0.93	0.114745
FALSE	High	Master Protein	A8K0B5	ZBTB8OS	0.93	0.169334
FALSE	High	Master Protein	O76075	DFFB	0.93	0.203653
FALSE	Low	Master Protein	O00370		0.93	0.251676
FALSE	High	Master Protein	Q9GZN8	C20orf27	0.93	0.509913
FALSE	High	Master Protein	P18846	ATF1	0.93	0.741407
FALSE	High	Master Protein	P17655	CAPN2	0.931	0.00835004
FALSE	High	Master Protein	J3KPF0	HECTD4	0.931	0.0122796
FALSE	High	Master Protein	Q8TEA1	NSUN6	0.931	0.012776
FALSE	High	Master Protein	P46779	RPL28	0.931	0.019383
FALSE	High	Master Protein	P39023	RPL3	0.931	0.0533
FALSE	High	Master Protein	P35240	NF2	0.931	0.0745691
FALSE	High	Master Protein	O75808	CAPN15	0.931	0.0766668
FALSE	High	Master Protein	P46778	RPL21	0.931	0.0889839
FALSE	High	Master Protein	P54277	PMS1	0.931	0.0977256
FALSE	High	Master Protein	P49458	SRP9	0.931	0.117773
FALSE	High	Master Protein	A0A0U1RRK1	MICU1	0.931	0.120216
FALSE	High	Master Protein	Q9BPY3	FAM118B	0.931	0.129491
FALSE	High	Master Protein	Q8WU79	SMAP2	0.931	0.190643
FALSE	High	Master Protein	Q9H0F7	ARL6	0.931	0.210938
FALSE	High	Master Protein	C9JXA2	EPHA3	0.931	0.353478
FALSE	High	Master Protein	B9EGE7	ZNF507	0.931	0.900746
FALSE	High	Master Protein	Q6AZZ1	TRIM68	0.931	0.92051
FALSE	High	Master Protein	Q9Y3I0	RTCB	0.932	0.00384521
FALSE	High	Master Protein	O43347	MSI1	0.932	0.00931143
FALSE	High	Master Protein	O75947	ATP5PD	0.932	0.011965
FALSE	High	Master Protein	Q9UHD8	SEPTIN9	0.932	0.0181343
FALSE	High	Master Protein	Q9UII2	ATP5IF1	0.932	0.0219505
FALSE	High	Master Protein	Q13308	PTK7	0.932	0.0273731
FALSE	High	Master Protein	P54577	YARS1	0.932	0.0307799
FALSE	High	Master Protein	P06132	UROD	0.932	0.0375173
FALSE	Medium	Master Protein	E9PNQ7	HIF3A	0.932	0.0389762
FALSE	High	Master Protein	Q06124	PTPN11	0.932	0.0430208
FALSE	High	Master Protein	Q9P0J0	NDUFA13	0.932	0.0442898
FALSE	High	Master Protein	Q9NPQ8	RIC8A	0.932	0.0538691
FALSE	High	Master Protein	J3QSH4	VEZF1	0.932	0.063615
FALSE	High	Master Protein	Q9H270	VPS11	0.932	0.0648133
FALSE	High	Master Protein	Q9H0V9	LMAN2L	0.932	0.0848383
FALSE	High	Master Protein	Q9NW82	WDR70	0.932	0.085881
FALSE	High	Master Protein	P38435	GGCX	0.932	0.0881311
FALSE	High	Master Protein	Q9NPE3	NOP10	0.932	0.0995595
FALSE	High	Master Protein	Q9NWB7	IFT57	0.932	0.101897
FALSE	High	Master Protein	F5H2Q3	KICS2	0.932	0.164579
FALSE	Medium	Master Protein	M0QXH4	HAS1	0.932	0.435541
FALSE	Low	Master Protein	Q96S65	CSRNP1	0.932	0.551374
FALSE	High	Master Protein	Q8NCP5	ZBTB44	0.932	0.675297
FALSE	High	Master Protein	Q96JA3	PLEKHA8	0.932	0.754108
FALSE	High	Master Protein	A0A286YFF8	MON2	0.933	0.0119493
FALSE	High	Master Protein	Q9UPT5	EXOC7	0.933	0.0213151
FALSE	High	Master Protein	P62191	PSMC1	0.933	0.0222881
FALSE	High	Master Protein	Q8N1G4	LRRC47	0.933	0.0223573
FALSE	High	Master Protein	Q9H2G2	SLK	0.933	0.0296849
FALSE	High	Master Protein	H0YME5	EIF2AK4	0.933	0.0312115
FALSE	High	Master Protein	P22670	RFX1	0.933	0.0449001
FALSE	High	Master Protein	Q9UJX4	ANAPC5	0.933	0.0529535
FALSE	High	Master Protein	P49589	CARS1	0.933	0.0715597
FALSE	High	Master Protein	Q9Y281	CFL2	0.933	0.0749442
FALSE	High	Master Protein	Q96F45	ZNF503	0.933	0.141009
FALSE	High	Master Protein	Q9NRZ7	AGPAT3	0.933	0.145058
FALSE	High	Master Protein	E5RIT6	RPL26L1	0.933	0.167621
FALSE	High	Master Protein	O43822	CFAP410	0.933	0.178858
FALSE	High	Master Protein	P03886	MT-ND1	0.933	0.204975
FALSE	High	Master Protein	Q9UNA1	ARHGAP26	0.933	0.305724
FALSE	High	Master Protein	A0A087WY03	SREK1	0.933	0.458237
FALSE	High	Master Protein	Q9BVA1	TUBB2B	0.933	0.934097
FALSE	High	Master Protein	Q9UNN5	FAF1	0.933	0.956342
FALSE	High	Master Protein	P34896	SHMT1	0.934	0.0136671
FALSE	High	Master Protein	A0A7I2V539	NMT1	0.934	0.0145053
FALSE	High	Master Protein	Q96BJ3	AIDA	0.934	0.0161524
FALSE	High	Master Protein	A0A7I2V4F0	DDX1	0.934	0.0210554
FALSE	High	Master Protein	A0A2R8YFL0	CTCF	0.934	0.0213216
FALSE	High	Master Protein	Q06787	FMR1	0.934	0.0245827
FALSE	High	Master Protein	P62917	RPL8	0.934	0.024841
FALSE	High	Master Protein	Q9BT78	COPS4	0.934	0.0276663
FALSE	High	Master Protein	P35637	FUS	0.934	0.029468
FALSE	High	Master Protein	P50213	IDH3A	0.934	0.0479369
FALSE	High	Master Protein	Q13596	SNX1	0.934	0.0527422
FALSE	High	Master Protein	Q9UPU7	TBC1D2B	0.934	0.0580777
FALSE	High	Master Protein	Q9NPI6	DCP1A	0.934	0.0734829
FALSE	High	Master Protein	Q96GX5	MASTL	0.934	0.0843097
FALSE	High	Master Protein	P11172	UMPS	0.934	0.0852072
FALSE	High	Master Protein	P18433	PTPRA	0.934	0.0954153
FALSE	High	Master Protein	Q8IY95	TMEM192	0.934	0.0963998
FALSE	High	Master Protein	Q9UID3	VPS51	0.934	0.118388
FALSE	High	Master Protein	Q96QT4	TRPM7	0.934	0.129491
FALSE	High	Master Protein	G3XAI9	FAM133B	0.934	0.140327
FALSE	High	Master Protein	P25208	NFYB	0.934	0.184841
FALSE	High	Master Protein	Q9Y6Q3	ZFP37	0.934	0.219394
FALSE	High	Master Protein	Q9BQ48	MRPL34	0.934	0.424574
FALSE	High	Master Protein	Q16560	SNRNP35	0.934	0.994853
FALSE	High	Master Protein	Q9BPU6	DPYSL5	0.935	0.00471525
FALSE	High	Master Protein	Q9BX63	BRIP1	0.935	0.0296742
FALSE	High	Master Protein	P37108	SRP14	0.935	0.0426276
FALSE	High	Master Protein	V9GYM8	ARHGEF2	0.935	0.044508
FALSE	High	Master Protein	Q9H0E2	TOLLIP	0.935	0.0489088
FALSE	High	Master Protein	Q9BQA9	CYBC1	0.935	0.0532354
FALSE	High	Master Protein	Q6IN85	PPP4R3A	0.935	0.0694446
FALSE	High	Master Protein	Q9BQA1	WDR77	0.935	0.0725253
FALSE	High	Master Protein	P42858	HTT	0.935	0.0759663
FALSE	High	Master Protein	Q9Y2X7	GIT1	0.935	0.0793561
FALSE	High	Master Protein	Q7Z6B7	SRGAP1	0.935	0.0795685
FALSE	High	Master Protein	Q9Y3P9	RABGAP1	0.935	0.0957805
FALSE	High	Master Protein	Q9UHD9	UBQLN2	0.935	0.112144
FALSE	High	Master Protein	Q7RTV0	PHF5A	0.935	0.112208
FALSE	High	Master Protein	Q6IA69	NADSYN1	0.935	0.122735
FALSE	High	Master Protein	Q96IY1	NSL1	0.935	0.191836
FALSE	High	Master Protein	P0CG08	GPR89B	0.935	0.204231
FALSE	High	Master Protein	Q5T171	PYGO2	0.935	0.285624
FALSE	High	Master Protein	P61981	YWHAG	0.936	0.0107275
FALSE	High	Master Protein	O75937	DNAJC8	0.936	0.0126012
FALSE	High	Master Protein	Q15691	MAPRE1	0.936	0.0197231
FALSE	High	Master Protein	Q9BZI7	UPF3B	0.936	0.0232059
FALSE	High	Master Protein	Q9NXH9	TRMT1	0.936	0.0243564
FALSE	High	Master Protein	P07384	CAPN1	0.936	0.024834
FALSE	High	Master Protein	O00479	HMGN4	0.936	0.0317465
FALSE	High	Master Protein	Q14691	GINS1	0.936	0.0381553
FALSE	High	Master Protein	Q5T123	SH3BGRL3	0.936	0.0431925
FALSE	High	Master Protein	Q12933	TRAF2	0.936	0.0477721
FALSE	High	Master Protein	Q9NXC5	MIOS	0.936	0.0645697
FALSE	High	Master Protein	Q9HBK9	AS3MT	0.936	0.100106
FALSE	High	Master Protein	Q9NQW7	XPNPEP1	0.936	0.127567
FALSE	High	Master Protein	P51687	SUOX	0.936	0.133168
FALSE	High	Master Protein	Q96C90	PPP1R14B	0.936	0.142312
FALSE	High	Master Protein	Q9NYJ8	TAB2	0.936	0.25346
FALSE	High	Master Protein	Q9BVP2	GNL3	0.937	0.00336519
FALSE	High	Master Protein	Q9UBX3	SLC25A10	0.937	0.00894888
FALSE	High	Master Protein	O14497	ARID1A	0.937	0.0217821
FALSE	High	Master Protein	Q05682	CALD1	0.937	0.0246762
FALSE	High	Master Protein	Q15428	SF3A2	0.937	0.0310831
FALSE	High	Master Protein	A0A7I2V5Q5	PPIG	0.937	0.0326634
FALSE	High	Master Protein	Q8NI60	COQ8A	0.937	0.0372034
FALSE	High	Master Protein	Q13084	MRPL28	0.937	0.0385026
FALSE	High	Master Protein	O14730	RIOK3	0.937	0.0433265
FALSE	High	Master Protein	P53602	MVD	0.937	0.0502439
FALSE	High	Master Protein	Q9C0E2	XPO4	0.937	0.0618395
FALSE	High	Master Protein	P82914	MRPS15	0.937	0.0629723
FALSE	High	Master Protein	Q969U7	PSMG2	0.937	0.0775805
FALSE	High	Master Protein	Q4V328	GRIPAP1	0.937	0.0924759
FALSE	High	Master Protein	O75113	N4BP1	0.937	0.112976
FALSE	High	Master Protein	C9JYJ0	RAD51B	0.937	0.120031
FALSE	High	Master Protein	Q96HN2	AHCYL2	0.937	0.202063
FALSE	High	Master Protein	Q7L804	RAB11FIP2	0.937	0.321755
FALSE	High	Master Protein	P05165	PCCA	0.937	0.333335
FALSE	High	Master Protein	P49418	AMPH	0.937	0.354407
FALSE	High	Master Protein	Q9NP80	PNPLA8	0.937	0.502592
FALSE	High	Master Protein	H0Y8X6	NEDD4	0.937	0.536339
FALSE	High	Master Protein	Q99418	CYTH2	0.937	0.795163
FALSE	High	Master Protein	Q9NTZ6	RBM12	0.938	0.0063511
FALSE	High	Master Protein	P78362	SRPK2	0.938	0.00660856
FALSE	High	Master Protein	P51003	PAPOLA	0.938	0.0129195
FALSE	High	Master Protein	A0A0U1RQK7	EIF4G3	0.938	0.0153033
FALSE	High	Master Protein	P60174	TPI1	0.938	0.0199821
FALSE	High	Master Protein	P55036	PSMD4	0.938	0.0202487
FALSE	High	Master Protein	A8MU27	SUMO3	0.938	0.0259271
FALSE	High	Master Protein	Q9HCU5	PREB	0.938	0.0282703
FALSE	High	Master Protein	O75347	TBCA	0.938	0.0332161
FALSE	High	Master Protein	P50914	RPL14	0.938	0.0332657
FALSE	High	Master Protein	Q13190	STX5	0.938	0.0349144
FALSE	High	Master Protein	Q7Z4W1	DCXR	0.938	0.0395802
FALSE	High	Master Protein	Q9BXK5	BCL2L13	0.938	0.0452202
FALSE	High	Master Protein	O95758	PTBP3	0.938	0.0548099
FALSE	High	Master Protein	Q9BZG8	DPH1	0.938	0.0580777
FALSE	High	Master Protein	Q9UJT0	TUBE1	0.938	0.0614792
FALSE	High	Master Protein	Q8N4Q1	CHCHD4	0.938	0.0633001
FALSE	High	Master Protein	Q86VV8	RTTN	0.938	0.0650524
FALSE	High	Master Protein	Q9UL40	ZNF346	0.938	0.0723055
FALSE	High	Master Protein	Q53H82	LACTB2	0.938	0.0744672
FALSE	High	Master Protein	A0A0A0MSA0	LAMA3	0.938	0.0913454
FALSE	High	Master Protein	A0A087X0R6	SNX12	0.938	0.0999018
FALSE	High	Master Protein	Q9HAD4	WDR41	0.938	0.107416
FALSE	High	Master Protein	Q6UW02	CYP20A1	0.938	0.110142
FALSE	Medium	Master Protein	Q96AB6	NTAN1	0.938	0.158173
FALSE	High	Master Protein	A0A1W2PNW1	STAT6	0.938	0.265131
FALSE	High	Master Protein	H7C3N0	SETD6	0.938	0.301924
FALSE	High	Master Protein	Q96DP5	MTFMT	0.938	0.313954
FALSE	High	Master Protein	Q9BQB6	VKORC1	0.938	0.323161
FALSE	High	Master Protein	A0A2Q3DQE3	CAMK2G	0.938	0.343878
FALSE	High	Master Protein	Q12840	KIF5A	0.938	0.375202
FALSE	High	Master Protein	Q7Z6M1	RABEPK	0.938	0.557971
FALSE	High	Master Protein	Q9BVQ7	SPATA5L1	0.938	0.617437
FALSE	High	Master Protein	Q9UHN1	POLG2	0.939	0.0070222
FALSE	High	Master Protein	P61081	UBE2M	0.939	0.0129756
FALSE	High	Master Protein	B4DY08	HNRNPC	0.939	0.0162681
FALSE	High	Master Protein	P26373	RPL13	0.939	0.0238848
FALSE	High	Master Protein	A0A1C7CYX9	DPYSL2	0.939	0.0238862
FALSE	High	Master Protein	Q9NW64	RBM22	0.939	0.0248126
FALSE	High	Master Protein	O75083	WDR1	0.939	0.025996
FALSE	High	Master Protein	P85037	FOXK1	0.939	0.0262373
FALSE	High	Master Protein	Q96RR4	CAMKK2	0.939	0.0336415
FALSE	High	Master Protein	Q86WB0	ZC3HC1	0.939	0.0395802
FALSE	High	Master Protein	F5H365	SEC23A	0.939	0.0397442
FALSE	High	Master Protein	P83731	RPL24	0.939	0.0514403
FALSE	High	Master Protein	P41223	BUD31	0.939	0.121393
FALSE	Medium	Master Protein	Q8N123	CPXCR1	0.939	0.171075
FALSE	High	Master Protein	P17706	PTPN2	0.939	0.178964
FALSE	High	Master Protein	Q96NL8	CFAP418	0.939	0.521887
FALSE	High	Master Protein	S4R3I5	NDUFA3	0.939	0.720065
FALSE	High	Master Protein	P20073	ANXA7	0.94	0.00190481
FALSE	High	Master Protein	P34932	HSPA4	0.94	0.0059192
FALSE	High	Master Protein	Q5TCU3	TPM2	0.94	0.00884811
FALSE	High	Master Protein	P48643	CCT5	0.94	0.0115576
FALSE	High	Master Protein	P07437	TUBB	0.94	0.0195654
FALSE	High	Master Protein	O00151	PDLIM1	0.94	0.020474
FALSE	High	Master Protein	P61326	MAGOH	0.94	0.0216264
FALSE	High	Master Protein	Q9H9Y2	RPF1	0.94	0.0223073
FALSE	High	Master Protein	Q7Z2K6	ERMP1	0.94	0.0231505
FALSE	High	Master Protein	Q9BY77	POLDIP3	0.94	0.0256337
FALSE	High	Master Protein	P54619	PRKAG1	0.94	0.0308337
FALSE	High	Master Protein	D6RHI9	RNASET2	0.94	0.0392281
FALSE	High	Master Protein	Q8TCX1	DYNC2LI1	0.94	0.0455852
FALSE	High	Master Protein	Q5QPA5	MRPS18A	0.94	0.0471618
[truncated: 6,188 more rows]
