# Supplementary material for: NME4 mediates metabolic reprogramming and promotes nonalcoholic fatty liver disease progression
Source: EMBO Rep. 2023 Dec 14;25(1):22. doi: 10.1038/s44319-023-00012-6 (PMC10897415; doi:10.1038/s44319-023-00012-6)
Supplement: Supplementary file 16 — Source Data Fig. 3 [file 44319_2023_12_MOESM16_ESM.zip]

Archive with 31 entries (17 files):
- Source Data Figure 3/
- Source Data Figure 3/3 A/
- Source Data Figure 3/3 A/shNme4.tif
- Source Data Figure 3/3 A/shSm.tif
- Source Data Figure 3/3 B/
- Source Data Figure 3/3 B/3 B.xlsx
- Source Data Figure 3/3 C/
- Source Data Figure 3/3 C/3 C.xlsx
- Source Data Figure 3/3 D/
- Source Data Figure 3/3 D/3 D.xlsx
- Source Data Figure 3/3 E/
- Source Data Figure 3/3 E/3 E.xlsx
- Source Data Figure 3/3 G/
- Source Data Figure 3/3 G/3 G.xlsx
- Source Data Figure 3/3 H/
- Source Data Figure 3/3 H/3 H.xlsx
- Source Data Figure 3/3 J/
- Source Data Figure 3/3 J/3 J oil red o staining.xlsx
- Source Data Figure 3/3 K/
- Source Data Figure 3/3 K/Actin.tif
- Source Data Figure 3/3 K/NME4.tif
- Source Data Figure 3/3 L/
- Source Data Figure 3/3 L/1 actin 2s.tif-1.tif
- Source Data Figure 3/3 L/2 nme4 mouse 3s.tif-1.tif
- Source Data Figure 3/3 M/
- Source Data Figure 3/3 M/3 M .xlsx
- Source Data Figure 3/3 P/
- Source Data Figure 3/3 P/NME4 KO 12H.tif
- Source Data Figure 3/3 P/WT PO 12H.tif
- Source Data Figure 3/3 Q/
- Source Data Figure 3/3 Q/3 Q.xlsx
