# Supplementary material for: NME4 mediates metabolic reprogramming and promotes nonalcoholic fatty liver disease progression
Source: EMBO Rep. 2023 Dec 14;25(1):22. doi: 10.1038/s44319-023-00012-6 (PMC10897415; doi:10.1038/s44319-023-00012-6)
Supplement: Supplementary file 16 — Source Data Fig. 3 [file 44319_2023_12_MOESM16_ESM.zip › Source Data Figure 3/3 C/3 C.xlsx]

## Sheet: Sheet1
shsm	shNME4
4.71	2.9
4.73	2.45
5	2.98
4.24	2.72
4.47	2
4.52	3
