# Supplementary material for: NME4 mediates metabolic reprogramming and promotes nonalcoholic fatty liver disease progression
Source: EMBO Rep. 2023 Dec 14;25(1):22. doi: 10.1038/s44319-023-00012-6 (PMC10897415; doi:10.1038/s44319-023-00012-6)
Supplement: Supplementary file 16 — Source Data Fig. 3 [file 44319_2023_12_MOESM16_ESM.zip › Source Data Figure 3/3 D/3 D.xlsx]

## Sheet: Sheet1
HFD (w)	AAV2/8-shsm HFD						AAV2/8-shNME4 HFD
0	25.7	26.4	25.7	25.3	24.7	25.4	26.2	24.5	26.4	25.6	25	25.8
2	32.8	32.6	30.8	30.9	32.2	31.2	30.3	32	32.8	32.7	31.7	31.4
4	39.2	38.2	38.6	39.1	38.7	37.6	37.8	36.9	37.3	37.3	40.1	37.5
6	41	42.3	43.1	41.5	42.8	41.8	42.6	41.6	41.4	40.8	41.4	41
8	49.2	46	45.3	46.2	47	46.5	45.2	44	40.5	49	45.8	44.8
10	45	50.1	48.8	49.5	50.5	49.9	48	50.3	48.2	47.5	48.1	46.5
12	50.7	51.2	52	52.2	51.2	51.3	50.1	50.74	51.1	53	50.5	51.1
