# Supplementary material for: NME4 mediates metabolic reprogramming and promotes nonalcoholic fatty liver disease progression
Source: EMBO Rep. 2023 Dec 14;25(1):22. doi: 10.1038/s44319-023-00012-6 (PMC10897415; doi:10.1038/s44319-023-00012-6)
Supplement: Supplementary file 16 — Source Data Fig. 3 [file 44319_2023_12_MOESM16_ESM.zip › Source Data Figure 3/3 E/3 E.xlsx]

## Sheet: Sheet1
shsm				shNME4
115.987	134.169	140.125	121.003	90.5956	76.489	96.5517	100
