# Supplementary material for: NME4 mediates metabolic reprogramming and promotes nonalcoholic fatty liver disease progression
Source: EMBO Rep. 2023 Dec 14;25(1):22. doi: 10.1038/s44319-023-00012-6 (PMC10897415; doi:10.1038/s44319-023-00012-6)
Supplement: Supplementary file 16 — Source Data Fig. 3 [file 44319_2023_12_MOESM16_ESM.zip › Source Data Figure 3/3 G/3 G.xlsx]

## Sheet: Sheet1
oil red o staining
shsm	shNME4
8.16	5.25
9.13	8.87
11.18	5.15
8.87	4.14
10.06	4.91
8.84	6.47
