# Supplementary material for: NME4 mediates metabolic reprogramming and promotes nonalcoholic fatty liver disease progression
Source: EMBO Rep. 2023 Dec 14;25(1):22. doi: 10.1038/s44319-023-00012-6 (PMC10897415; doi:10.1038/s44319-023-00012-6)
Supplement: Supplementary file 16 — Source Data Fig. 3 [file 44319_2023_12_MOESM16_ESM.zip › Source Data Figure 3/3 H/3 H.xlsx]

## Sheet: Sheet1
steatosis area (%)
shNC	shNME4
16.7	12.94
22.12	6.6375
22.9	9.58
23.2	9.37
20	8.049
22.8	8.64
