# Supplementary material for: NME4 mediates metabolic reprogramming and promotes nonalcoholic fatty liver disease progression
Source: EMBO Rep. 2023 Dec 14;25(1):22. doi: 10.1038/s44319-023-00012-6 (PMC10897415; doi:10.1038/s44319-023-00012-6)
Supplement: Supplementary file 16 — Source Data Fig. 3 [file 44319_2023_12_MOESM16_ESM.zip › Source Data Figure 3/3 Q/3 Q.xlsx]

## Sheet: Sheet1
		WT			NME4 KO
	4H	1.657	1.711	1.762	0.752	0.504	0.705
	8H	2.565	2.374	2.544	1.32	1.294	1.67
	12H	2.469	2.572	2.622	2.074	1.968	1.837
