# Supplementary material for: NME4 mediates metabolic reprogramming and promotes nonalcoholic fatty liver disease progression
Source: EMBO Rep. 2023 Dec 14;25(1):22. doi: 10.1038/s44319-023-00012-6 (PMC10897415; doi:10.1038/s44319-023-00012-6)
Supplement: Supplementary file 17 — Source Data Fig. 4 [file 44319_2023_12_MOESM17_ESM.zip]

Archive with 15 entries (7 files):
- Source Data Figure 4/
- Source Data Figure 4/4 B/
- Source Data Figure 4/4 B/4 B.xlsx
- Source Data Figure 4/4 D/
- Source Data Figure 4/4 D/4 D.xlsx
- Source Data Figure 4/4 E/
- Source Data Figure 4/4 E/4 E.xlsx
- Source Data Figure 4/4 H/
- Source Data Figure 4/4 H/4 H.xlsx
- Source Data Figure 4/4 I/
- Source Data Figure 4/4 I/4 I.xlsx
- Source Data Figure 4/4 J/
- Source Data Figure 4/4 J/4 J.xlsx
- Source Data Figure 4/4 K/
- Source Data Figure 4/4 K/4 K.xlsx
