# Supplementary material for: NME4 mediates metabolic reprogramming and promotes nonalcoholic fatty liver disease progression
Source: EMBO Rep. 2023 Dec 14;25(1):22. doi: 10.1038/s44319-023-00012-6 (PMC10897415; doi:10.1038/s44319-023-00012-6)
Supplement: Supplementary file 17 — Source Data Fig. 4 [file 44319_2023_12_MOESM17_ESM.zip › Source Data Figure 4/4 D/4 D.xlsx]

## Sheet: Sheet1
	AAV-shSm			AAV-shNme4
TG 48:0	10.3237	9.12853	9.70168	0.743287	0.707556	0.65554
TG 48:2	3.38803	3.2755	3.42728	0.94136	0.813391	0.796085
TG 50:0	12.12	12.334	12.6677	0.452612	0.406391	0.516159
TG 50:2	2.89744	2.53159	2.55665	0.84423	0.854632	0.722519
TG 52:0	3.79267	3.78952	3.79009	2.69357	3.11089	2.87854
TG 52:1	16.0238	16.7947	17.9367	1.95112	2.59982	1.74916
TG 52:2	21.8836	20.5115	20.3239	4.4687	4.70111	4.642
TG 52:4	11.2613	10.8558	11.4636	2.99443	3.14647	3.32107
TG 52:7	13.6103	13.7663	13.3557	2.68379	2.60552	2.64492
TG 54:2	39.8538	41.0563	38.2467	7.42776	4.8861	5.80105
TG 54:4	6.43304	6.71468	5.51458	2.69777	2.75887	2.75622
TG 54:5	142.279	141.938	144.753	1.68699	1.95965	1.80611
TG 56:3	165.797	173.061	148.35	10.5253	9.52368	9.07635
TG 56:9	5.00685	5.50364	5.54667	1.62841	1.43312	1.5373
TG 58:4	6.82865	7.43689	5.14752	3.21661	3.38982	2.61283
TG 58:7	0.936168	1.13316	0.983253	0.302582	0.447762	0.297163
TG 60:12	2.30888	2.51326	2.29013	0.466497	0.298794	0.486407
TG 60:2	6.67193	6.743	4.93264	2.05027	3.13059	2.09756
