# Supplementary material for: NME4 mediates metabolic reprogramming and promotes nonalcoholic fatty liver disease progression
Source: EMBO Rep. 2023 Dec 14;25(1):22. doi: 10.1038/s44319-023-00012-6 (PMC10897415; doi:10.1038/s44319-023-00012-6)
Supplement: Supplementary file 17 — Source Data Fig. 4 [file 44319_2023_12_MOESM17_ESM.zip › Source Data Figure 4/4 E/4 E.xlsx]

## Sheet: Sheet1
Liver TG
shSm	shNME4
160.182	85.5795
171.755	66.5066
111.556	63.3278
148.609	47.4338
151.54	68.245
