# Supplementary material for: NME4 mediates metabolic reprogramming and promotes nonalcoholic fatty liver disease progression
Source: EMBO Rep. 2023 Dec 14;25(1):22. doi: 10.1038/s44319-023-00012-6 (PMC10897415; doi:10.1038/s44319-023-00012-6)
Supplement: Supplementary file 17 — Source Data Fig. 4 [file 44319_2023_12_MOESM17_ESM.zip › Source Data Figure 4/4 J/4 J.xlsx]

## Sheet: Sheet1
	7402 WT			7402 NME4 KO
TG 46:1	3.8069	3.64298	3.44394	2.96909	2.96944	2.60001
TG 48:2	3.31678	3.30302	3.4715	2.60289	2.5741	2.61314
TG 50:0	3.99497	3.82502	3.99525	2.89072	2.96431	3.13456
TG 50:3	4.21561	4.15	4.35424	2.93741	3.0341	3.08802
TG 51:0	0.526612	0.514114	0.51876	0.390891	0.393426	0.414804
TG 52:0	10.2628	9.0294	9.39605	5.90864	6.00827	6.57029
TG 52:3	7.01766	6.89581	7.11557	5.33728	5.48357	5.64786
TG 54:0	2.9251	2.67247	2.77422	1.87027	1.92056	2.03854
TG 54:1	4.98965	4.72513	4.80525	3.39527	3.40953	3.52729
TG 54:2	7.26724	7.10387	7.36364	5.54541	5.78287	6.05841
TG 54:3	10.3369	10.0457	10.384	7.78196	8.12281	8.48509
TG 55:2	0.486269	0.468706	0.476316	0.354648	0.3831	0.384669
TG 56:1	1.24963	1.22016	1.25819	0.843191	0.865572	0.938797
TG 56:2	2.29378	2.13465	2.23775	1.36904	1.40411	1.50871
TG 56:3	2.61918	2.57592	2.81539	1.90708	1.80235	2.10578
TG 58:2	0.991191	0.927954	0.952189	0.469065	0.582253	0.690646
TG 58:3	2.60318	2.41425	2.58844	1.4174	1.50675	1.71275
