# Supplementary material for: NME4 mediates metabolic reprogramming and promotes nonalcoholic fatty liver disease progression
Source: EMBO Rep. 2023 Dec 14;25(1):22. doi: 10.1038/s44319-023-00012-6 (PMC10897415; doi:10.1038/s44319-023-00012-6)
Supplement: Supplementary file 17 — Source Data Fig. 4 [file 44319_2023_12_MOESM17_ESM.zip › Source Data Figure 4/4 K/4 K.xlsx]

## Sheet: Sheet1
	WT			NME4 OV
TG 48:2	36.5429	37.6767	37.4782	51.4631	51.4349	50.5992
TG 50:2	61.7471	62.8123	63.4497	81.3813	77.8925	78.8791
TG 50:3	14.0802	13.6088	12.9021	20.5462	20.807	20.8206
TG 51:2	7.14195	7.55434	6.60234	10.3688	9.48282	9.82994
TG 52:3	22.5799	22.4416	21.9031	31.2014	31.2642	30.8019
TG 52:4	3.29186	3.37967	3.15029	4.18724	4.28069	4.30481
TG 53:2	9.62976	9.52967	9.2162	12.0571	12.0666	11.7056
TG 53:3	2.18969	2.27305	2.27227	2.90339	3.10841	3.05697
TG 54:2	57.4704	59.1044	59.3192	77.2561	80.8401	82.3303
TG 54:3	35.4327	34.4457	33.2685	46.9967	46.9292	46.415
TG 54:4	4.15875	4.31533	4.1571	5.77763	5.97425	5.67936
TG 55:2	5.09855	5.00281	4.63513	6.45835	6.21698	5.8191
TG 55:3	1.22225	1.20723	1.04738	2.70129	2.59419	2.54393
TG 56:1	28.9446	29.9887	28.7529	38.5085	36.678	36.8728
TG 56:2	25.2762	23.7079	23.2777	31.127	32.3401	32.5234
TG 56:3	11.8844	11.5778	10.7598	17.4364	16.0381	16.7846
TG 58:2	19.9516	19.7045	18.4269	30.7302	29.1617	29.7974
TG 58:3	15.5274	15.8161	15.0069	28.124	26.9799	26.2455
TG 58:8	0.779299	0.819479	0.675745	1.07073	1.18998	1.00676
TG 60:3	7.87577	8.28308	7.5957	13.231	12.6427	11.2563
