# Supplementary material for: NME4 mediates metabolic reprogramming and promotes nonalcoholic fatty liver disease progression
Source: EMBO Rep. 2023 Dec 14;25(1):22. doi: 10.1038/s44319-023-00012-6 (PMC10897415; doi:10.1038/s44319-023-00012-6)
Supplement: Supplementary file 18 — Source Data Fig. 6 [file 44319_2023_12_MOESM18_ESM.zip]

Archive with 18 entries (10 files):
- Source Data Figure 6/
- Source Data Figure 6/6 B/
- Source Data Figure 6/6 B/Flag Input.tif
- Source Data Figure 6/6 B/Flag IP.tif
- Source Data Figure 6/6 B/Myc Input .Tif
- Source Data Figure 6/6 B/Myc IP.tif
- Source Data Figure 6/6 D/
- Source Data Figure 6/6 D/6 D.xlsx
- Source Data Figure 6/6 E/
- Source Data Figure 6/6 E/6 E.xlsx
- Source Data Figure 6/6 F/
- Source Data Figure 6/6 F/6 F.xlsx
- Source Data Figure 6/6 G/
- Source Data Figure 6/6 G/6 G.xlsx
- Source Data Figure 6/6 H/
- Source Data Figure 6/6 H/6 H.xlsx
- Source Data Figure 6/6 I/
- Source Data Figure 6/6 I/6 I.xlsx
