# Supplementary material for: NME4 mediates metabolic reprogramming and promotes nonalcoholic fatty liver disease progression
Source: EMBO Rep. 2023 Dec 14;25(1):22. doi: 10.1038/s44319-023-00012-6 (PMC10897415; doi:10.1038/s44319-023-00012-6)
Supplement: Supplementary file 18 — Source Data Fig. 6 [file 44319_2023_12_MOESM18_ESM.zip › Source Data Figure 6/6 E/6 E.xlsx]

## Sheet: Sheet1
Malonyl-coA
shSm	shNME4
1.29949e+06	1.12268e+06
1421743	941687
1.3047e+06	1.09715e+06
1.10285e+06	868045
1.13898e+06	1.00685e+06
