# Supplementary material for: NME4 mediates metabolic reprogramming and promotes nonalcoholic fatty liver disease progression
Source: EMBO Rep. 2023 Dec 14;25(1):22. doi: 10.1038/s44319-023-00012-6 (PMC10897415; doi:10.1038/s44319-023-00012-6)
Supplement: Supplementary file 18 — Source Data Fig. 6 [file 44319_2023_12_MOESM18_ESM.zip › Source Data Figure 6/6 F/6 F.xlsx]

## Sheet: Sheet1
	shSm			shNme4
Acetyl-CoA(m+1)	0.121583	0.11705	0.117958	0.095083	0.093342	0.09335
Malonyl-CoA(m+1)	0.252842	0.269842	0.270458	0.172408	0.201458	0.216992
