# Supplementary material for: NME4 mediates metabolic reprogramming and promotes nonalcoholic fatty liver disease progression
Source: EMBO Rep. 2023 Dec 14;25(1):22. doi: 10.1038/s44319-023-00012-6 (PMC10897415; doi:10.1038/s44319-023-00012-6)
Supplement: Supplementary file 18 — Source Data Fig. 6 [file 44319_2023_12_MOESM18_ESM.zip › Source Data Figure 6/6 G/6 G.xlsx]

## Sheet: Sheet1
shSm	shNme4
0.665984	0.409836
0.614754	0.665984
0.512295	0.614754
0.512295	0.409836
0.461066	0.614754
