# Supplementary material for: NME4 mediates metabolic reprogramming and promotes nonalcoholic fatty liver disease progression
Source: EMBO Rep. 2023 Dec 14;25(1):22. doi: 10.1038/s44319-023-00012-6 (PMC10897415; doi:10.1038/s44319-023-00012-6)
Supplement: Supplementary file 18 — Source Data Fig. 6 [file 44319_2023_12_MOESM18_ESM.zip › Source Data Figure 6/6 H/6 H.xlsx]

## Sheet: Sheet1
	shSm				shNme4
Srebp1c	1.00647	1.51796	1.45964	0.984388	0.432512	0.680595	0.529392	0.700274
Chrebp	1.05388	1.38205	1.31787	1.0013	0.704796	0.897098	0.764366	0.746468
