# Supplementary material for: NME4 mediates metabolic reprogramming and promotes nonalcoholic fatty liver disease progression
Source: EMBO Rep. 2023 Dec 14;25(1):22. doi: 10.1038/s44319-023-00012-6 (PMC10897415; doi:10.1038/s44319-023-00012-6)
Supplement: Supplementary file 18 — Source Data Fig. 6 [file 44319_2023_12_MOESM18_ESM.zip › Source Data Figure 6/6 I/6 I.xlsx]

## Sheet: Sheet1
	shSm				shNme4
ACLY	1.00089	1.16779	1.34705	0.998888	0.398749	0.578865	0.633322	0.294928
ACACA	1.00398	1.11103	1.33469	1.44939	0.729356	0.408888	0.508781	0.701725
FASN	1.00215	1.30869	1.52079	1.51579	0.534837	0.58109	0.602541	0.59295
AGAPT1	1.00151	1.59511	1.45804	1.89049	0.467893	0.603805	0.935785	0.484374
Dgat1	1.00862	1.09645	1.53622	1.11044	0.469398	0.489467	0.428724	0.537068
ATGL	1	1.40242	1.1759	1.21626	1.54502	1.05865	1.35438	1.78083
