# Supplementary material for: NME4 mediates metabolic reprogramming and promotes nonalcoholic fatty liver disease progression
Source: EMBO Rep. 2023 Dec 14;25(1):22. doi: 10.1038/s44319-023-00012-6 (PMC10897415; doi:10.1038/s44319-023-00012-6)
Supplement: Supplementary file 19 — Source Data Fig. 7 [file 44319_2023_12_MOESM19_ESM.zip]

Archive with 15 entries (9 files):
- Source Data Figure 7/
- Source Data Figure 7/7 A/
- Source Data Figure 7/7 A/NME4 FL.tif
- Source Data Figure 7/7 A/NME4 Δmito.tif
- Source Data Figure 7/7 B/
- Source Data Figure 7/7 B/Flag Input.tif
- Source Data Figure 7/7 B/Flag IP.tif
- Source Data Figure 7/7 B/Myc Input.tif
- Source Data Figure 7/7 B/Myc IP.tif
- Source Data Figure 7/7 C/
- Source Data Figure 7/7 C/7 C Triglyceride.xlsx
- Source Data Figure 7/7 D/
- Source Data Figure 7/7 D/7 D.xlsx
- Source Data Figure 7/7 F/
- Source Data Figure 7/7 F/7 F.xlsx
