# Supplementary material for: NME4 mediates metabolic reprogramming and promotes nonalcoholic fatty liver disease progression
Source: EMBO Rep. 2023 Dec 14;25(1):22. doi: 10.1038/s44319-023-00012-6 (PMC10897415; doi:10.1038/s44319-023-00012-6)
Supplement: Supplementary file 19 — Source Data Fig. 7 [file 44319_2023_12_MOESM19_ESM.zip › Source Data Figure 7/7 C/7 C Triglyceride.xlsx]

## Sheet: Sheet1
	7402 WT			7402 NME4 KO			7402 NME4 KO+NME4 Del-mito			7402 NME4 KO+NME4 FL
BSA	0.079233	0.089765	0.083291	0.050181	0.047399	0.04824	0.051313	0.064597	0.06543	0.076592	0.071309	0.073298
PAOA 12H	0.165258	0.152685	0.164223	0.090175	0.104866	0.102844	0.104513	0.10948	0.104325	0.176954	0.166946	0.17043
