# Supplementary material for: NME4 mediates metabolic reprogramming and promotes nonalcoholic fatty liver disease progression
Source: EMBO Rep. 2023 Dec 14;25(1):22. doi: 10.1038/s44319-023-00012-6 (PMC10897415; doi:10.1038/s44319-023-00012-6)
Supplement: Supplementary file 19 — Source Data Fig. 7 [file 44319_2023_12_MOESM19_ESM.zip › Source Data Figure 7/7 D/7 D.xlsx]

## Sheet: Sheet1
	7402 WT			7402 NME4 KO			7402 NME4 KO+NME4 Del-mito			7402 NME4 KO+NME4 FL
BSA	0.007724	0.007516	0.007602	0.00587	0.0060214	0.0057422	0.0062082	0.0065657	0.0065665	0.0069703	0.0070035	0.0077232
PO 24H	0.01732	0.017291	0.01768	0.0153111	0.0151092	0.0150233	0.014228	0.0143468	0.0147694	0.0170119	0.0168874	0.0170545
