# Supplementary material for: NME4 mediates metabolic reprogramming and promotes nonalcoholic fatty liver disease progression
Source: EMBO Rep. 2023 Dec 14;25(1):22. doi: 10.1038/s44319-023-00012-6 (PMC10897415; doi:10.1038/s44319-023-00012-6)
Supplement: Supplementary file 19 — Source Data Fig. 7 [file 44319_2023_12_MOESM19_ESM.zip › Source Data Figure 7/7 F/7 F.xlsx]

## Sheet: Sheet1
7402 WT			7402 NME4 KO			7402 NME4 KO+NME4 Del-mito			7402 NME4 KO+NME4 FL
1.723	1.698	1.702	0.679	0.682	0.693	0.798	0.802	0.812	1.985	1.952	1.904
